# Supplementary material for: Polygenic risk scores indicates genetic overlap between peripheral pain syndromes and chronic postsurgical pain
Source: Neurogenetics. 2020 May 6;21(3):205–15. doi: 10.1007/s10048-020-00614-5 (PMC7283206; doi:10.1007/s10048-020-00614-5)
Supplement: Supplementary file 3 — (XLSX 5307 kb) [file 10048_2020_614_MOESM3_ESM.xlsx]

## Sheet: Gormley discovery cohort
CHR	SNP	BP	P
1	rs7339944	2833294	5.57e-06
1	rs10218452	3075597	5.25e-38
1	rs6685614	3108517	1.27e-08
1	rs2500279	3225794	1.78e-06
1	rs10737909	15548636	1.04e-07
1	rs140137989	31901035	8.93e-06
1	rs28739509	38366907	2.89e-06
1	rs67020650	39668015	1.54e-06
1	rs61779314	39948339	3.67e-07
1	rs1892534	66105944	8.82e-07
1	rs1572668	73899742	2.12e-08
1	rs2880289	74151316	2.43e-06
1	rs79753878	115092072	4.15e-06
1	rs12727640	115670422	1.75e-07
1	rs2078371	115677183	4.08e-24
1	rs2798476	115697580	3.83e-06
1	rs7544256	115824398	8.7e-09
1	rs10494363	149909495	1.96e-07
1	rs9126	150259400	1.04e-06
1	rs6693567	150510660	1.21e-08
1	rs12145207	156355534	3.49e-06
1	rs1925950	156450740	9.07e-22
1	rs3766694	175143207	1.26e-06
1	rs1472713	200934559	1.99e-06
1	rs4845116	206772753	6.04e-08
1	rs7549621	206798399	1.16e-06
2	rs17020611	37602770	8.2e-06
2	rs11888640	43806382	1.67e-07
2	rs10183053	52057287	8.95e-06
2	rs62153700	96581338	3.22e-07
2	rs4426565	97051981	8.64e-07
2	rs895219	146037564	1.69e-06
2	rs10210417	146703619	1.67e-06
2	rs72923449	176978383	1.1e-07
2	rs12693975	203720745	2.15e-06
2	rs138556413	203832867	2.29e-08
2	rs72940158	204263036	4.77e-07
2	rs72948544	212667092	1.49e-06
2	rs566529	234756811	2.48e-09
2	rs10166942	234825093	2.22e-27
2	rs35409049	234830063	5.99e-06
3	rs1025818	16965021	5.77e-06
3	rs5009517	18696218	2.38e-06
3	rs7427170	18861144	9.68e-07
3	rs6791480	30480559	7.83e-09
3	rs62263027	48322023	8e-06
3	rs62261468	48586195	8.68e-06
3	rs62262727	49803395	9.85e-06
3	rs77495508	50457737	3.79e-07
3	rs62257806	50934349	2.6e-06
3	rs950570	80302512	1.71e-06
3	rs10446378	81132276	1.13e-06
3	rs4682283	111240423	6.74e-06
3	rs6438857	124557643	8.92e-07
3	rs71308484	154033066	8.41e-06
3	rs13078967	154289946	1.83e-09
4	rs827016	8343969	6.02e-06
4	rs76471529	33435172	8.77e-06
4	rs111830835	35494904	1.33e-07
4	rs7684253	57727311	2.5e-09
4	rs4865164	57765132	5.16e-06
4	rs57440904	66334001	8.28e-06
4	rs72677892	129364019	6.2e-06
5	rs77145730	8880989	5.79e-06
5	rs13181425	65151727	4.49e-06
5	rs2112347	75015242	3.74e-07
5	rs1496332	92439320	4.83e-06
5	rs154515	122191145	1.09e-06
5	rs146950191	131697770	1.21e-06
5	rs10038882	145752008	4.87e-07
5	rs2914332	170726798	4.49e-06
5	rs55884259	172642370	3.61e-07
6	rs9349379	12903957	5.78e-22
6	rs62386823	12961929	2.2e-06
6	rs141874749	31452134	9.12e-06
6	rs115313300	31737416	1.94e-06
6	rs74434374	31850308	1.91e-07
6	rs9462162	36149248	9.42e-06
6	rs9380563	36231387	5.61e-07
6	rs6903109	39113807	1.63e-06
6	rs10456100	39183470	6.92e-13
6	rs2129322	72334753	1.22e-06
6	rs12216223	73265537	4.75e-06
6	rs77673359	79752986	5.16e-06
6	rs7775100	96519657	5.29e-08
6	rs2815293	96769927	1.11e-09
6	rs116871128	96875195	5.08e-07
6	rs2971603	97035418	2.83e-27
6	rs28455731	121846038	7.29e-09
6	rs1268083	126049040	5.25e-09
6	rs117231223	141343916	5.53e-06
7	rs4598149	40379073	1.34e-06
7	rs10234636	40427617	1.42e-15
7	rs62465489	80861798	5.17e-06
7	rs11770473	111325000	2.22e-08
8	rs13277472	13244893	3.6e-06
8	rs2467772	80737788	9.83e-06
9	rs7357775	12590021	7.91e-06
9	rs2383802	29350711	7.88e-07
9	rs11144442	71562055	8.96e-06
9	rs7034179	71746838	2.37e-07
9	rs1412755	83613778	7.42e-06
9	rs12375983	92210069	8.3e-06
9	rs111336625	98297187	1.37e-06
9	rs35396193	110448587	1.25e-06
9	rs6478241	119252629	1.22e-12
9	rs1090022	119440879	3.42e-06
9	rs62574199	119486923	2.1e-06
9	rs71507540	120906042	3.26e-06
9	rs7027420	122458477	3.61e-06
9	rs647800	136148000	2.06e-06
10	rs7916911	8722944	5.1e-07
10	rs11012732	21830104	1.83e-06
10	rs2506142	33468124	1.53e-09
10	rs71500261	50252858	2.68e-07
10	rs11000248	74042601	1.1e-06
10	rs7911632	74599032	3.46e-06
10	rs57866767	96023077	2.32e-14
10	rs11598846	96169255	1.22e-06
10	rs4564258	96335151	1.8e-07
10	rs61886201	96492673	2.5e-06
10	rs4110518	96650570	3.24e-06
10	rs7910170	96759180	1.02e-07
10	rs138682744	96785087	1.71e-06
10	rs112255710	100600946	2.54e-08
10	rs113062646	101066622	4.62e-07
10	rs7093087	104700444	2.9e-06
10	rs10509814	108041174	2.66e-06
10	rs928670	121031659	5.48e-06
10	rs10788274	124060802	1.58e-06
10	rs2672592	124230750	3.11e-07
10	rs80232578	124232915	9.98e-08
10	rs705147	125228161	1.93e-07
11	rs7940646	10669228	5e-14
11	rs11031122	30547438	3.45e-08
11	rs835826	44846431	5.23e-07
11	rs11038372	45282994	5.19e-06
11	rs61882744	46550225	3.71e-07
11	rs10838634	46929954	4.6e-07
11	rs61897848	47198638	2.19e-06
11	rs11039165	47312689	5.61e-06
11	rs12807014	47760078	3.99e-06
11	rs17573732	100694437	9.51e-06
11	rs10895276	102083695	1.65e-08
11	rs1120245	133745290	7.13e-07
11	rs493888	133832473	8.07e-08
12	rs1134345	1602602	3e-06
12	rs10849061	4523456	2.51e-17
12	rs12828029	53864012	8.5e-07
12	rs7961602	57273481	2.08e-11
12	rs56190972	57453203	9.56e-07
12	rs12371273	57489616	7.46e-06
12	rs17119494	57516933	2.43e-06
12	rs35140931	57524099	7.4e-06
12	rs77827402	57525093	8.4e-07
12	rs11172113	57527283	5.64e-49
12	rs6581124	57545756	6.11e-10
12	rs7138579	59133090	3.55e-06
12	rs10860295	98542699	1.15e-06
12	rs11069064	119174478	8e-06
12	rs2001507	124652098	1.02e-06
12	rs1271309	124820705	8.56e-06
12	rs11057627	124929906	7.71e-06
13	rs298887	63755443	4.01e-06
13	rs7996252	78876537	3.17e-07
13	rs17770292	97440637	5.65e-07
14	rs12431836	24824353	6.79e-06
14	rs1245458	27665785	2.94e-07
14	rs8022489	36226431	4.69e-06
14	rs28756401	58761912	5.97e-07
14	rs150660999	76407968	2.3e-06
14	rs11624776	93595591	7.91e-09
14	rs117565783	94294878	2.98e-06
15	rs8024828	25963803	1.7e-06
15	rs10519138	47963954	7.4e-06
15	rs4776484	70176240	7.15e-06
16	rs4785967	4523208	1.17e-07
16	rs4782295	19874012	1.15e-06
16	rs1925488	20021884	4.79e-06
16	rs11149826	75435140	6.93e-10
16	rs1559437	83308447	3.56e-06
16	rs4081947	87579870	2.53e-08
17	rs9912609	1967620	8.55e-07
17	rs75213074	5612640	7.1e-09
17	rs12936464	7403942	2.85e-06
17	rs2740760	46643389	1.8e-06
17	rs2165703	47513874	5.52e-07
17	rs6565663	78259664	2.42e-06
17	rs17857135	78262161	5.23e-10
17	rs113039281	78623244	1.95e-06
18	rs150309779	43766769	6.82e-07
18	rs1019990	44866736	1.98e-07
18	rs10871745	55178810	1.45e-07
18	rs3744951	60925980	1.46e-06
19	rs74182632	19406126	7.73e-07
19	rs10406816	41851716	1.9e-07
19	rs112153877	50136861	9.67e-06
19	rs1726809	50961104	6.92e-06
20	rs58801910	6334130	9.94e-07
20	rs6074174	10698494	2.73e-07
20	rs8121922	17316461	4.93e-06
20	rs4814863	19469685	3.12e-19
20	rs57069429	19513160	1.1e-07
20	rs73130681	19535889	5.78e-07
20	rs144017103	30628982	4.27e-08
20	rs159058	31108108	3.87e-07
20	rs6031938	43658660	8.82e-06
20	rs1206748	45573239	2.75e-06
20	rs6124969	45816277	2.91e-06
20	rs6069311	54131068	1.35e-06
20	rs194869	57769962	4.1e-06
21	rs60687229	35602268	1.41e-07
21	rs117707535	45366119	4.22e-06
22	rs9611522	41627924	6.77e-06

## Sheet: Gormley replication cohort
CHR	SNP	BP	P
1	rs7339944	2833294	5.57e-06
1	rs10218452	3075597	5.25e-38
1	rs2500279	3225794	1.78e-06
1	rs10737909	15548636	1.04e-07
1	rs140137989	31901035	8.93e-06
1	rs28739509	38366907	2.89e-06
1	rs1472662	39590409	6.04e-07
1	rs61779314	39948339	3.67e-07
1	rs1892534	66105944	8.82e-07
1	rs1572668	73899742	2.12e-08
1	rs2880289	74151316	2.43e-06
1	rs79753878	115092072	4.15e-06
1	rs78818167	115630981	5.56e-06
1	rs2076901	115658497	5.56e-06
1	rs2078371	115677183	4.08e-24
1	rs2798476	115697580	3.83e-06
1	rs7544256	115824398	8.7e-09
1	rs10494363	149909495	1.96e-07
1	rs9126	150259400	1.04e-06
1	rs6693567	150510660	1.21e-08
1	rs12145207	156355534	3.49e-06
1	rs1925950	156450740	9.07e-22
1	rs3766694	175143207	1.26e-06
1	rs1472713	200934559	1.99e-06
1	rs113343587	206601727	7.54e-06
1	rs4845116	206772753	6.04e-08
1	rs7549621	206798399	1.16e-06
1	rs12028997	206882358	2.33e-07
2	rs896222	2707835	9.25e-06
2	rs13011734	23705389	5.96e-06
2	rs17020611	37602770	8.2e-06
2	rs11888640	43806382	1.67e-07
2	rs10183053	52057287	8.95e-06
2	rs62153700	96581338	3.22e-07
2	rs4426565	97051981	8.64e-07
2	rs895219	146037564	1.69e-06
2	rs10210417	146703619	1.67e-06
2	rs72923449	176978383	1.1e-07
2	rs148513392	203744610	6.78e-08
2	rs72934563	203995405	2.55e-07
2	rs72948544	212667092	1.49e-06
2	rs13390819	234771623	6.3e-09
2	rs10166942	234825093	2.22e-27
2	rs35409049	234830063	5.99e-06
3	rs1025818	16965021	5.77e-06
3	rs5009517	18696218	2.38e-06
3	rs7427170	18861144	9.68e-07
3	rs6550906	24838838	5.88e-06
3	rs6791480	30480559	7.83e-09
3	rs62263027	48322023	8e-06
3	rs62261468	48586195	8.68e-06
3	rs62262727	49803395	9.85e-06
3	rs77495508	50457737	3.79e-07
3	rs62257806	50934349	2.6e-06
3	rs950570	80302512	1.71e-06
3	rs10446378	81132276	1.13e-06
3	rs4682283	111240423	6.74e-06
3	rs6438857	124557643	8.92e-07
3	rs71308484	154033066	8.41e-06
3	rs13078967	154289946	1.83e-09
4	rs827016	8343969	6.02e-06
4	rs76471529	33435172	8.77e-06
4	rs111830835	35494904	1.33e-07
4	rs7684253	57727311	2.5e-09
4	rs4865164	57765132	5.16e-06
4	rs57440904	66334001	8.28e-06
4	rs72677892	129364019	6.2e-06
5	rs13181425	65151727	4.49e-06
5	rs2112347	75015242	3.74e-07
5	rs192126230	86816916	9.48e-07
5	rs1496332	92439320	4.83e-06
5	rs154515	122191145	1.09e-06
5	rs146950191	131697770	1.21e-06
5	rs10038882	145752008	4.87e-07
5	rs2914332	170726798	4.49e-06
5	rs55884259	172642370	3.61e-07
6	rs9349379	12903957	5.78e-22
6	rs149245335	31507937	3.23e-06
6	rs74434374	31850308	1.91e-07
6	rs9462162	36149248	9.42e-06
6	rs9380563	36231387	5.61e-07
6	rs6903109	39113807	1.63e-06
6	rs10456100	39183470	6.92e-13
6	rs2129322	72334753	1.22e-06
6	rs12216223	73265537	4.75e-06
6	rs7775100	96519657	5.29e-08
6	rs2815293	96769927	1.11e-09
6	rs2971603	97035418	2.83e-27
6	rs28455731	121846038	7.29e-09
6	rs9321054	126079968	5.76e-09
7	rs10234636	40427617	1.42e-15
7	rs62465489	80861798	5.17e-06
7	rs11770473	111325000	2.22e-08
8	rs13277472	13244893	3.6e-06
8	rs2467772	80737788	9.83e-06
9	rs7357775	12590021	7.91e-06
9	rs2383802	29350711	7.88e-07
9	rs11144442	71562055	8.96e-06
9	rs7034179	71746838	2.37e-07
9	rs1412755	83613778	7.42e-06
9	rs12375983	92210069	8.3e-06
9	rs111336625	98297187	1.37e-06
9	rs35396193	110448587	1.25e-06
9	rs6478241	119252629	1.22e-12
9	rs10983221	119294012	2.44e-06
9	rs62574199	119486923	2.1e-06
9	rs71507540	120906042	3.26e-06
9	rs647800	136148000	2.06e-06
10	rs7916911	8722944	5.1e-07
10	rs11012732	21830104	1.83e-06
10	rs2506142	33468124	1.53e-09
10	rs71500261	50252858	2.68e-07
10	rs1105860	74018443	2.54e-06
10	rs7911632	74599032	3.46e-06
10	rs57866767	96023077	2.32e-14
10	rs11598846	96169255	1.22e-06
10	rs4564258	96335151	1.8e-07
10	rs61886201	96492673	2.5e-06
10	rs12416196	96600732	3.34e-07
10	rs7910170	96759180	1.02e-07
10	rs138682744	96785087	1.71e-06
10	rs112255710	100600946	2.54e-08
10	rs113062646	101066622	4.62e-07
10	rs7093087	104700444	2.9e-06
10	rs10509814	108041174	2.66e-06
10	rs928670	121031659	5.48e-06
10	rs10788274	124060802	1.58e-06
10	rs2672592	124230750	3.11e-07
10	rs80232578	124232915	9.98e-08
10	rs705147	125228161	1.93e-07
10	rs4980294	125272745	2.17e-06
11	rs7940646	10669228	5e-14
11	rs11031122	30547438	3.45e-08
11	rs835826	44846431	5.23e-07
11	rs11038372	45282994	5.19e-06
11	rs61882744	46550225	3.71e-07
11	rs10838634	46929954	4.6e-07
11	rs61897848	47198638	2.19e-06
11	rs11039165	47312689	5.61e-06
11	rs12807014	47760078	3.99e-06
11	rs10895276	102083695	1.65e-08
11	rs1120245	133745290	7.13e-07
11	rs678495	133822726	1.34e-07
12	rs1134345	1602602	3e-06
12	rs10849061	4523456	2.51e-17
12	rs12828029	53864012	8.5e-07
12	rs7961602	57273481	2.08e-11
12	rs324020	57486033	3.73e-10
12	rs17119494	57516933	2.43e-06
12	rs77827402	57525093	8.4e-07
12	rs11172113	57527283	5.64e-49
12	rs7138579	59133090	3.55e-06
12	rs10860295	98542699	1.15e-06
12	rs11069064	119174478	8e-06
12	rs2001507	124652098	1.02e-06
12	rs1271309	124820705	8.56e-06
12	rs11057627	124929906	7.71e-06
13	rs298887	63755443	4.01e-06
13	rs7996252	78876537	3.17e-07
13	rs17770292	97440637	5.65e-07
14	rs12431836	24824353	6.79e-06
14	rs74595438	27601181	8.83e-06
14	rs1245458	27665785	2.94e-07
14	rs8022489	36226431	4.69e-06
14	rs28756401	58761912	5.97e-07
14	rs150660999	76407968	2.3e-06
14	rs11624776	93595591	7.91e-09
14	rs117565783	94294878	2.98e-06
15	rs8024828	25963803	1.7e-06
15	rs4776484	70176240	7.15e-06
16	rs4785967	4523208	1.17e-07
16	rs4782295	19874012	1.15e-06
16	rs1925488	20021884	4.79e-06
16	rs11149826	75435140	6.93e-10
16	rs1559437	83308447	3.56e-06
16	rs8052831	87578039	2.91e-08
17	rs2236375	1943888	2.77e-07
17	rs75213074	5612640	7.1e-09
17	rs12936464	7403942	2.85e-06
17	rs2740760	46643389	1.8e-06
17	rs7222591	47507019	9.53e-06
17	rs17857135	78262161	5.23e-10
17	rs113039281	78623244	1.95e-06
18	rs150309779	43766769	6.82e-07
18	rs1019990	44866736	1.98e-07
18	rs10871745	55178810	1.45e-07
18	rs3744951	60925980	1.46e-06
19	rs74182632	19406126	7.73e-07
19	rs12462166	41857404	1.2e-07
19	rs112153877	50136861	9.67e-06
19	rs1273644	50281537	5.4e-06
19	rs1726809	50961104	6.92e-06
20	rs58801910	6334130	9.94e-07
20	rs6040095	10680221	7.69e-09
20	rs8121922	17316461	4.93e-06
20	rs4814863	19469685	3.12e-19
20	rs57069429	19513160	1.1e-07
20	rs73130681	19535889	5.78e-07
20	rs159058	31108108	3.87e-07
20	rs6031938	43658660	8.82e-06
20	rs1206748	45573239	2.75e-06
20	rs4555399	45837896	2.5e-06
20	rs6069311	54131068	1.35e-06
20	rs194869	57769962	4.1e-06
21	rs60687229	35602268	1.41e-07
21	rs117707535	45366119	4.22e-06
22	rs9611522	41627924	6.77e-06

## Sheet: Bacchelli discovery cohort
CHR	SNP	BP	P
1	rs7524550	157864913	3.51e-05
2	rs6714710	98345086	9.03e-05
2	rs1880745	235452615	3.47e-05
4	rs1378360	61688725	6.47e-05
5	rs12521749	26811257	8.21e-05
6	rs6926133	35579375	7.37e-05
6	rs1324523	50080330	3.04e-05
7	rs12668955	31116168	9.1e-06
8	rs16895584	122518935	1.85e-05
9	rs3008702	15909450	8.32e-05
10	rs1509957	64610718	2.66e-05
10	rs10822709	67847123	6.28e-05
11	rs1540238	126630621	7.64e-05
14	rs1006417	41803291	1.4e-06
14	rs10136316	69063521	7.14e-05
18	rs117202318	10613697	2.9e-05
18	rs3105602	53495479	5.5e-05
1	rs144720122	106272418	0.0001491
2	rs930655	70684451	0.0001076
2	rs4664076	152921491	0.000108
3	rs62620196	12845013	0.0001052
3	rs73085189	47858135	0.0001356
3	rs7620937	127183990	0.000143
6	rs766978	23680115	0.0001003
6	rs9342120	88455481	0.0001111
8	rs984923	24634770	0.0001492
9	rs17473202	2324646	0.0001261
9	rs4551427	107782109	0.0001215
9	rs7037776	125588724	0.0001468
11	rs116860983	11355800	0.0001086
12	rs2070586	109277720	0.0001196
19	rs12608882	58167671	0.000109
20	rs16989138	4031653	0.0001386
21	rs2252639	34617729	0.0001064
1	rs1146413	81599140	0.0001981
2	rs11903584	75672583	0.0001733
7	rs12666354	66901317	0.0001503
9	rs28663308	44214681	0.0001922
10	rs3740304	323283	0.0001973
10	rs12263592	97851432	0.0001584
17	rs4793573	55834533	0.0001529
2	rs10865499	28735342	0.0002074
4	rs9999502	34168541	0.0002058
4	rs16991102	35429711	0.0002278
9	rs11496296	11305052	0.0002269
10	rs1907310	78299227	0.000249
18	rs10853327	5160759	0.0002448
20	rs2762926	52762418	0.0002133
20	rs2870635	54102857	0.0002369
2	rs1045653	225630435	0.0002878
3	rs11707827	110026835	0.0002634
6	rs12527972	11109831	0.0002831
6	rs3904925	111316885	0.0002613
7	rs6975497	132336527	0.0002824
8	rs6994935	102050512	0.0002576
9	rs2077559	36014850	0.0002746
9	rs1860665	122422035	0.0002927
9	rs2270202	131191403	0.0002502
10	rs12570664	1816298	0.0002967
11	rs2239734	7022360	0.0002634
15	rs1495186	38991456	0.000278
2	rs4643493	21137425	0.0003353
6	rs1064583	116446576	0.0003262
7	rs7778803	46259925	0.0003449
9	rs17832803	11887764	0.0003429
11	rs7104520	8301191	0.0003321
21	rs2239567	37536408	0.0003432
1	rs7548144	116764781	0.000353
1	rs3009935	218663189	0.0003845
2	rs6718634	56170392	0.000387
4	rs13152028	36060318	0.0003903
7	rs2037607	22914712	0.0003623
16	rs889593	86515199	0.000355
22	rs738268	32773266	0.0003548
3	rs6443171	8244910	0.0004108
6	rs1568705	35012460	0.0004053
8	rs2722892	28163935	0.000447
15	rs8027514	35391526	0.0004233
17	rs592716	14344060	0.0004363
18	rs4796916	11266119	0.0004294
1	rs7527051	102601950	0.000483
2	rs76023220	101556678	0.0004884
2	rs7601126	223593164	0.0004684
3	rs6442929	5097993	0.0004778
12	rs1457665	33405314	0.0004816
13	rs2669191	83809357	0.0004692
16	rs9932506	16161425	0.0004673
17	rs7208531	68137138	0.0004989
1	rs1390475	64800809	0.0005131
1	rs964570	186684977	0.0005416
2	rs12992123	183729197	0.0005321
2	rs1385351	193333903	0.0005167
2	rs7592582	235446253	0.0005094
4	rs7656782	27878240	0.0005368
5	rs116811993	15266275	0.0005455
5	rs149514	64851737	0.0005409
6	rs1763527	134499854	0.0005386
7	rs711481	109314773	0.000549
11	rs11214343	112616071	0.0005419
12	rs3847651	118565292	0.0005374
13	rs9543673	75103156	0.000539
19	rs11671204	14652278	0.0005039
20	rs6028712	38538909	0.0005106
1	rs6428686	117718797	0.0005716
2	rs116095108	215154267	0.0005643
3	rs17006610	20152563	0.0005775
3	rs497423	127449008	0.0005909
9	rs10758456	37739932	0.0005939
9	rs76314504	89184670	0.000552
10	rs12411824	110391906	0.0005588
12	rs7967371	20293893	0.0005533
14	rs162654	83778352	0.0005589
17	rs3027238	8135061	0.000552
2	rs2341459	44768202	0.0006401
4	rs1495552	90429040	0.0006045
7	rs2158929	87550234	0.000648
8	rs3020265	6488921	0.0006314
10	rs2620905	50051011	0.0006337
12	rs1349254	39455489	0.0006325
14	rs1209097	56531389	0.0006093
5	rs2617972	167543830	0.0006908
7	rs10250756	7528385	0.0006998
7	rs42065	95718579	0.0006927
12	rs2254827	104838431	0.0006554
13	rs80048274	113030773	0.0006806
20	rs6034583	16698652	0.0006728
20	rs17001256	54090626	0.0006706
2	rs10194520	5611779	0.0007281
4	rs4146	176164722	0.0007336
5	rs248492	141165875	0.0007184
6	rs11542163	36887476	0.0007214
9	rs12345603	29601893	0.000747
20	rs181375	58940081	0.0007447
21	rs2250735	32570662	0.0007276
1	rs718003	80956319	0.0007861
2	rs16866597	8239925	0.0007995
2	rs6731896	103292693	0.0007746
5	rs7724015	160205012	0.0007985
6	rs11155607	149246402	0.0007877
8	rs1448697	137112282	0.0007787
9	rs7853333	34065659	0.0007593
10	rs148533448	135277158	0.0007616
1	rs12036909	20933278	0.0008003
2	rs1558799	51095053	0.0008257
2	rs7569946	60687959	0.0008193
2	rs7574069	116745487	0.0008403
3	rs7639667	82740425	0.0008023
3	rs16840059	98377357	0.0008403
7	rs6963356	42209050	0.0008403
13	rs1535896	43476911	0.0008207
13	rs9524337	94770906	0.0008452
1	rs72862649	8326968	0.0008964
10	rs7092194	132803392	0.0008559
12	rs4238013	4376089	0.0008788
12	rs4883194	9028872	0.0008719
15	rs2623251	52133914	0.0008838
15	rs17757714	70257954	0.0008846
19	rs12974057	15246479	0.000881
2	rs12473205	14658053	0.0009143
2	rs759433	36883075	0.0009114
2	rs4973190	230211434	0.0009225
5	rs924213	2737700	0.0009076
5	rs4868700	176134572	0.0009227
5	rs6890771	180081766	0.0009311
10	rs870550	16061958	0.0009425
13	rs9510795	24216012	0.0009311
13	rs279070	51133655	0.0009248
13	rs2876794	83927902	0.0009211
14	rs730195	29224833	0.0009425
14	rs1278911	32404727	0.0009277
15	rs8035237	52989547	0.0009162
19	rs145723843	3478456	0.000928
21	rs9979426	23343898	0.0009494
2	rs9223	101609827	0.0009573
3	rs12636638	110035949	0.0009692
5	rs166241	94096010	0.0009984
5	rs7708590	107117501	0.0009898
6	rs2451328	34016786	0.0009805
6	rs7757451	50318693	0.0009861
6	rs2022991	162248169	0.0009693
7	rs2299278	95666462	0.0009999
7	rs117800896	137087734	0.0009842
7	rs7776495	154077301	0.0009756
10	rs11198458	120254734	0.0009704
10	rs3012075	126714966	0.0009649
11	rs10790966	128513457	0.0009815
12	rs1492330	41025447	0.0009882
12	rs7316655	98236989	0.0009807
12	rs7294615	133168145	0.0009624
18	rs2156052	52875484	0.0009514
19	rs415499	44490024	0.0009617
19	rs10413089	45455588	0.0009663
19	rs16981262	48605823	0.0009723
20	rs6054016	6226368	0.0009732
21	rs3747003	47582102	0.0009846
1	rs296547	200892137	0.001024
3	rs123509	42733468	0.001023
4	rs12650569	123989201	0.001041
5	rs158085	55720796	0.001015
5	rs10039243	98583720	0.001018
11	rs2279865	66203025	0.001024
16	rs11866949	716273	0.001018
3	rs7620657	36800257	0.001062
4	rs10029290	184270907	0.001065
5	rs1135093	149008521	0.001069
7	rs7801659	3202157	0.00108
8	rs7013416	37667471	0.001063
8	rs16895201	122377814	0.001067
9	rs1934735	78485754	0.001054
11	rs1436106	112999832	0.001063
13	rs8000533	25189224	0.001095
17	rs9908295	32060709	0.001062
4	rs11735377	137984231	0.001131
7	rs10230224	98311136	0.001116
14	rs12880534	53111535	0.001112
20	rs6041230	12247573	0.001137
2	rs16864032	5798242	0.001152
3	rs7634908	3555312	0.001166
4	rs7356528	175970464	0.001185
6	rs139428087	95209607	0.001184
7	rs6463733	7903077	0.001164
16	rs3852766	501362	0.001164
18	rs1942694	62602805	0.001174
20	rs243887	13053018	0.001173
2	rs10496417	108631729	0.001235
2	rs6729946	161739740	0.001224
3	rs9844029	187971048	0.001237
10	rs7894494	123198136	0.00124
12	rs220573	13956734	0.001234
13	rs1590919	105015223	0.001249
1	rs10737505	165121286	0.001291
2	rs13005516	45258427	0.001294
2	rs992351	78001566	0.001297
7	rs4717992	63581769	0.001269
9	rs1576676	23018731	0.001257
11	rs7105588	83344753	0.001276
12	rs837480	125029792	0.00129
13	rs7987291	28894206	0.001276
16	rs2113247	64425318	0.001278
17	rs237298	12395558	0.001254
18	rs7506330	9177894	0.001259
18	rs7242244	53686306	0.001289
19	rs61749990	418948	0.001289
20	rs4815628	3891896	0.001269
1	rs3905125	236864459	0.00132
2	rs10497163	157539961	0.001326
2	rs1568751	225324391	0.001313
5	rs10064581	18726660	0.001349
9	rs10869801	79335621	0.001349
12	rs11058595	126759053	0.00135
13	rs9527143	54433563	0.001311
13	rs1331027	72075218	0.001325
17	rs9909665	30056938	0.001302
20	rs141957868	13869131	0.001325
22	rs3218295	37533068	0.00135
1	rs3010355	163369704	0.001361
1	rs16829482	193391298	0.001375
3	rs3729931	12626516	0.001389
4	rs10488928	82332999	0.001391
4	rs11098178	113772458	0.001364
7	rs729525	25455380	0.001371
12	rs4759732	131069814	0.001389
17	rs230999	15101792	0.00138
18	rs11665524	2978535	0.001357
19	rs8112540	32126212	0.001351
4	rs4834729	119865067	0.001409
5	rs6870385	27559659	0.001405
8	rs11780016	90601100	0.001403
11	rs7943884	18088946	0.00145
17	rs8076795	55045277	0.00141
19	rs379989	34568108	0.001442
3	rs55687041	64846996	0.001487
5	rs258068	133101137	0.001485
7	rs409224	101865210	0.001467
11	rs11042689	10267618	0.001481
12	rs1046164	4462146	0.001497
12	rs4761705	93726643	0.001495
1	rs41265901	33944993	0.001548
1	rs3737741	47000566	0.00154
2	rs12991420	55080623	0.001509
5	rs2132021	62045297	0.001546
6	rs2328565	144491331	0.001548
9	rs10757274	22096055	0.001522
17	rs3760365	42420676	0.001538
20	rs12624732	21055354	0.001506
21	rs228104	43985955	0.001531
3	rs13077447	26913820	0.001592
6	rs2855423	33145710	0.001568
6	rs2235705	40486159	0.001591
9	rs1536078	17732138	0.001553
1	rs10915428	4158955	0.00165
1	rs6425398	176832613	0.001639
4	rs9917971	14077835	0.001614
11	rs7116194	44554064	0.001601
11	rs12363944	76928025	0.001633
12	rs149571557	64186239	0.001614
15	rs11639051	101992998	0.001622
16	rs17730134	79219660	0.001608
17	rs12935996	20014556	0.001634
20	rs6140734	934313	0.001632
1	rs3796504	160580549	0.001691
3	rs9877255	67663925	0.001664
4	rs75506311	6527270	0.001691
4	rs13124696	57214366	0.001654
5	rs155223	165056030	0.001688
7	rs4732302	137947218	0.001695
10	rs7097004	31592407	0.001696
11	rs2128234	98377161	0.00168
12	rs7973914	6476723	0.001661
12	rs12582343	71766297	0.001658
18	rs11081735	29566234	0.001679
22	rs9610498	36777739	0.001687
1	rs1983248	220497813	0.001728
2	rs4477896	33952413	0.001727
3	rs7645913	21825247	0.001707
5	rs114033852	157954443	0.001734
6	rs61737148	20212410	0.001734
8	rs4415337	88410905	0.00173
9	rs149417490	139889162	0.001711
11	rs4910837	5717063	0.001702
11	rs4245105	132058406	0.001721
12	rs12424159	129189941	0.001703
19	rs372889	18173603	0.00172
1	rs1780746	79182561	0.001792
2	rs4853100	75249187	0.001757
3	rs9990047	41448372	0.001752
7	rs1155875	49315026	0.001766
10	rs999867	104504564	0.001791
13	rs9535861	52663491	0.001792
16	rs72780914	12879969	0.001797
2	rs2008714	240507331	0.001828
6	rs9260734	29932666	0.001809
14	rs996041	54594278	0.001823
20	rs3890324	41072655	0.001811
2	rs7419564	152720030	0.001882
4	rs4144993	163758431	0.001894
5	rs2012412	75615107	0.001874
7	rs1404473	83667173	0.001896
11	rs12786407	93669055	0.001854
13	rs13378928	36435568	0.001882
13	rs4884452	52949784	0.001899
17	rs8078205	21084892	0.001895
18	rs11878100	31655157	0.001875
20	rs17301294	54099251	0.001856
22	rs878756	40814500	0.001851
2	rs11899693	64171419	0.001942
10	rs9419168	133862022	0.001904
12	rs7966246	82180101	0.001923
15	rs74888443	36001394	0.001912
18	rs4291982	35445641	0.001923
19	rs1433110	40061294	0.001909
1	rs7528419	109817192	0.001962
5	rs7708333	67031977	0.00196
7	rs1429519	90990111	0.001964
7	rs13221286	100707378	0.00196
2	rs1517630	224180509	0.002028
3	rs7623486	69909094	0.002014
6	rs1225934	7877419	0.002035
7	rs1526520	11779718	0.002032
7	rs1355883	131775747	0.002039
8	rs907180	8702827	0.002048
8	rs3864667	62036793	0.002011
12	rs10772294	10644877	0.002028
14	rs8020000	97144158	0.002021
2	rs11691306	98989956	0.002063
3	rs1498095	42093422	0.002063
13	rs288715	107451642	0.002064
18	rs11663206	68153620	0.002062
18	rs9945174	74900914	0.002086
20	rs6106109	19568211	0.002063
20	rs6112679	19932395	0.002096
1	rs4659404	26365374	0.002145
1	rs663458	64312919	0.00211
2	rs13397054	35673080	0.002106
2	rs2860399	88432981	0.002123
4	rs9306981	33762750	0.002106
5	rs62622770	74400324	0.002109
6	rs11753890	39248886	0.002106
7	rs6974322	44371637	0.002123
9	rs13293756	138540992	0.002118
13	rs927863	51711436	0.002106
13	rs1928957	66766885	0.002101
15	rs4776145	53698260	0.002127
16	rs4786001	5184911	0.002124
16	rs733017	54517482	0.00212
20	rs78618054	54500551	0.002109
1	rs6661191	84057173	0.002167
1	rs12039255	205609010	0.002198
2	rs2373864	40688262	0.002171
4	rs13124273	117568631	0.002171
10	rs3844120	79172944	0.002172
12	rs9668377	27424271	0.002163
13	rs2274758	75894015	0.002169
13	rs12323067	95041111	0.002179
14	rs11160047	92648712	0.002172
1	rs6658662	242740810	0.002247
3	rs1675511	98292683	0.00223
3	rs9868927	173339777	0.002234
4	rs4455499	142880833	0.002218
6	rs4715383	53045749	0.002227
10	rs10762569	53877006	0.002246
10	rs829228	95769344	0.002222
15	rs886914	92688981	0.00224
15	rs4350528	94163700	0.002223
19	rs17254521	7238695	0.002239
22	rs7293219	22548831	0.002215
2	rs1955401	221400478	0.002281
2	rs4530360	228950780	0.002283
4	rs12644824	149525713	0.002262
6	rs2817763	110972494	0.00228
7	rs2029220	98404438	0.00228
13	rs7322458	43635730	0.002267
13	rs872587	111015780	0.002252
14	rs4243645	74538308	0.002258
15	rs4284601	78199666	0.002253
1	rs16856306	180587744	0.002324
8	rs7843239	18742049	0.002304
11	rs11215413	115069973	0.002344
14	rs17183863	23598976	0.002343
15	rs17641900	36555134	0.002307
15	rs10152433	53222705	0.002346
20	rs6063664	50141824	0.002323
1	rs7540766	219088165	0.002394
3	rs4680567	151335734	0.002351
11	rs4910810	3813961	0.002358
11	rs11601047	91701074	0.002351
11	rs663793	131840492	0.002394
2	rs6543823	34551566	0.00245
4	rs7688384	123229132	0.002405
5	rs730907	118058631	0.002421
14	rs17094928	97547110	0.002436
16	rs1559393	11368749	0.002438
16	rs865094	55517232	0.002441
2	rs4954647	139859202	0.002479
5	rs3992620	118530872	0.002478
10	rs10996838	67787837	0.002499
11	rs35045740	103818395	0.002459
1	rs6426525	229027438	0.002503
2	rs1534476	28833479	0.00251
2	rs1008838	37252235	0.002532
6	rs846167	570556	0.002512
6	rs506140	153107539	0.00251
10	rs2670220	80125781	0.002543
10	rs2664403	87330756	0.002545
15	rs77366805	98237468	0.002518
17	rs1860553	17235537	0.002521
17	rs1490932	31979407	0.002512
19	rs1558134	1308057	0.002537
4	rs4834359	114762343	0.002584
17	rs16230	37268414	0.002584
2	rs2271761	180311444	0.002638
4	rs11728123	25983887	0.002604
7	rs7636	100490077	0.002613
7	rs11978304	119313222	0.002649
7	rs76405237	140970819	0.002638
7	rs855656	149456359	0.002622
11	rs4930217	67472145	0.002614
18	rs11663049	12991393	0.002649
19	rs16989868	6043743	0.002638
1	rs10912478	171136125	0.002668
6	rs2931091	120675142	0.002687
8	rs1676945	4606409	0.002693
8	rs34049985	72360490	0.002668
13	rs4769335	24762957	0.002674
15	rs895135	68723712	0.002671
22	rs1009730	34260738	0.002668
5	rs10074559	128532350	0.002709
6	rs12207730	169449239	0.002718
7	rs1544705	130002317	0.002729
9	rs1330136	13273293	0.002727
9	rs9411042	74932819	0.002703
12	rs4562898	7960852	0.002707
12	rs12314920	104074151	0.002727
13	rs9589945	94937545	0.002712
14	rs12437246	34441030	0.002729
20	rs77433441	42243384	0.002727
20	rs2144772	50755700	0.002718
2	rs872158	180479625	0.002796
4	rs17537322	134641442	0.002799
5	rs11745686	74198611	0.002799
10	rs10508945	53250879	0.002772
15	rs1406226	62459031	0.002795
3	rs2700868	182440135	0.002801
4	rs9312642	54456051	0.002821
5	rs2934803	63490739	0.002836
6	rs1557608	30118582	0.002817
10	rs2577335	121375181	0.002843
2	rs1816975	6444393	0.002865
2	rs17309203	174902997	0.002893
3	rs17252904	14676294	0.002863
5	rs1423652	42856350	0.002865
5	rs10478541	121167471	0.002858
5	rs6878270	173554239	0.002864
9	rs10965655	23132263	0.002895
12	rs11108126	95969395	0.002868
13	rs9571500	66439534	0.002864
14	rs8006358	92705919	0.002865
19	rs10416445	45556662	0.002868
19	rs8100801	58892060	0.002872
22	rs6000449	37251377	0.002885
1	rs822165	58916818	0.002919
2	rs1879123	115649874	0.002913
2	rs6730447	120682525	0.002901
2	rs10168551	168597986	0.00291
3	rs4687662	52870324	0.002947
3	rs6798632	117340316	0.002943
4	rs6827843	10688637	0.002905
4	rs7699214	120716967	0.002947
5	rs751485	114719148	0.002947
7	rs1819034	45405129	0.002927
8	rs1560774	121994660	0.002908
8	rs4506254	136770319	0.002917
9	rs10156534	2936864	0.002937
9	rs7858152	79612186	0.002945
10	rs10886273	120335636	0.002916
13	rs979244	27090036	0.002932
13	rs4885057	73596617	0.002905
13	rs9520220	107509636	0.002919
14	rs10137019	35748036	0.002945
15	rs895395	102040927	0.002943
16	rs12921812	60471293	0.002917
17	rs12949082	14671909	0.002908
17	rs9897291	59597348	0.002908
1	rs76066940	175089768	0.002962
2	rs4633880	29605589	0.002962
2	rs17192077	218271987	0.002977
3	rs13089730	168219437	0.002991
4	rs138566166	68671093	0.002962
5	rs2310879	155400562	0.002989
6	rs2132683	99672014	0.002962
10	rs7918437	57120283	0.002973
13	rs9543110	73324751	0.002959
17	rs9908195	78795555	0.002953
13	rs1841659	36014991	0.003034
13	rs17089636	73213912	0.003029
13	rs9586513	105104488	0.003042
20	rs3746808	746098	0.003015
20	rs6025180	55395329	0.003027
3	rs6445576	53362310	0.003067
16	rs4541094	15870735	0.003052
4	rs17827959	60929712	0.003138
5	rs4597914	53729982	0.003119
7	rs35313157	113863663	0.003138
8	rs4739104	64469050	0.003146
11	rs1871265	134869557	0.003138
12	rs7979651	130980470	0.003146
17	rs11077665	71135770	0.003124
2	rs17010322	31022513	0.003172
9	rs2772695	17985166	0.003156
9	rs915508	26359485	0.003197
9	rs10739679	129294471	0.003187
10	rs10793569	45420416	0.003156
10	rs4933778	83172937	0.003156
11	rs3794170	34937138	0.003197
11	rs12576775	79077193	0.003197
12	rs4763961	13438028	0.003189
15	rs900431	81869796	0.003184
1	rs11804893	25462079	0.003207
5	rs4867312	31144547	0.003208
10	rs10509620	92871894	0.003247
16	rs10871409	81254618	0.003212
2	rs12470652	48921438	0.003285
3	rs9290496	173939218	0.003285
5	rs770167	107126918	0.003287
6	rs2345969	167601309	0.003283
7	rs6977743	104107166	0.003288
9	rs7857375	101277609	0.003254
11	rs4310569	95910272	0.003273
1	rs2884064	232319587	0.003309
5	rs58644	141791827	0.003338
12	rs4765011	125446436	0.003319
13	rs7327064	36771017	0.003331
17	rs2612800	77198126	0.003324
19	rs8106386	37503899	0.003305
2	rs1438873	148287033	0.003367
3	rs6785581	65010837	0.003389
4	rs1579404	168029135	0.003369
9	rs11791270	98972430	0.00337
12	rs405394	28240440	0.00337
12	rs7961265	58878327	0.003398
1	rs10379	34330067	0.003428
3	rs11717042	134967368	0.003406
3	rs1530477	143819506	0.003419
4	rs11736888	62923797	0.003434
4	rs4574348	178752567	0.003443
5	rs887269	141114617	0.003449
6	rs1321852	161698258	0.003428
9	rs7033857	71962528	0.003443
10	rs7917405	84618072	0.003443
17	rs11650603	27492042	0.003408
1	rs2645303	119555146	0.003461
2	rs7592376	241114873	0.0035
5	rs16875423	5361557	0.003465
7	rs3779348	77663087	0.003459
9	rs7027645	30698142	0.0035
11	rs1106865	18782131	0.003461
16	rs1015989	8342171	0.003475
22	rs915613	23299769	0.00348
3	rs4681047	25383258	0.003542
6	rs4565301	37719060	0.003528
19	rs3752135	52000624	0.003512
20	rs2206655	16775094	0.003542
1	rs816812	189435354	0.003578
5	rs16902381	35659239	0.003585
5	rs6882483	147382111	0.003559
7	rs2229109	87179809	0.0036
8	rs11775610	3183640	0.00357
8	rs11991530	24401779	0.003576
9	rs80300711	117317788	0.003585
10	rs11818627	104964536	0.003585
17	rs16950116	49667533	0.0036
1	rs561606	111041925	0.003638
2	rs1521108	142006135	0.003608
2	rs11681644	231493060	0.003608
3	rs614673	118539108	0.003613
4	rs6817487	23451237	0.003636
4	rs11734827	101108008	0.003608
5	rs6896120	17836897	0.003622
8	rs3735830	73857877	0.00365
10	rs884289	2714749	0.003644
11	rs4256967	42987088	0.003616
16	rs284989	77132938	0.00362
20	rs4811155	49945761	0.003632
3	rs4591494	7982827	0.003677
3	rs2639280	81096365	0.003685
7	rs17652095	12175112	0.003659
10	rs2394324	68842368	0.003665
11	rs117814197	49129656	0.003671
11	rs2511345	62018940	0.003671
1	rs2811630	37882114	0.003702
2	rs4429487	167162277	0.003746
3	rs6439470	133980309	0.00372
3	rs7622799	169098992	0.003714
6	rs1781708	38604754	0.003744
7	rs6945301	75377439	0.003738
7	rs11768116	78345207	0.003715
8	rs2607611	24606874	0.003748
9	rs930280	98391111	0.003721
9	rs734632	98818646	0.003744
9	rs7046350	135025070	0.003715
11	rs116942770	96877531	0.003746
17	rs16968987	55010062	0.003748
17	rs72913425	76399077	0.003746
19	rs734837	30041026	0.003712
19	rs694398	56055436	0.00375
20	rs2328223	17845921	0.00375
21	rs8134226	22942136	0.003702
22	rs5754747	34284173	0.003702
22	rs713819	35595720	0.003748
1	rs2764850	117550623	0.003796
2	rs3754932	202509814	0.003783
4	rs3857152	16067266	0.003785
8	rs4871099	121713417	0.00378
19	rs4804147	11256285	0.003766
21	rs7279745	18652994	0.003774
2	rs7591446	45834076	0.003813
2	rs9288645	230214932	0.003822
3	rs753196	15935841	0.003802
4	rs10938448	46568165	0.003836
5	rs4482907	18759551	0.003812
7	rs17686777	89538623	0.003826
11	rs10767795	29249635	0.003808
11	rs11225875	103437292	0.003806
13	rs77199807	70591505	0.003801
16	rs9888985	60427440	0.003825
16	rs12918764	65179192	0.003845
17	rs1391077	31639502	0.003826
17	rs8065590	65776113	0.003841
18	rs609027	76116277	0.003806
22	rs1004529	44452318	0.003802
1	rs6668069	237349657	0.003878
5	rs4957114	956974	0.003895
5	rs6862436	134807383	0.003892
5	rs11745658	168380438	0.003858
6	rs3012571	74529922	0.003879
10	rs11599200	72848345	0.003887
4	rs17306529	139409291	0.003904
5	rs4866047	20235071	0.003902
5	rs4479806	26723783	0.003925
7	rs2613614	111254907	0.003924
11	rs2727270	61603237	0.003933
16	rs758449	5660929	0.003906
19	rs36097961	6850767	0.003916
1	rs6692331	209256181	0.003983
2	rs6760473	36021922	0.003963
2	rs1822881	146044052	0.003994
3	rs957215	26633278	0.003972
3	rs10212419	139004920	0.003978
6	rs9480227	156198945	0.003993
8	rs2445365	108383325	0.003976
9	rs10811061	18914103	0.003966
13	rs7328292	78348191	0.00396
16	rs12444993	27980502	0.003978
16	rs8050497	84867029	0.003961
17	rs62061048	11290984	0.003981
22	rs932376	42614362	0.003981
1	rs696979	208558547	0.004038
3	rs114818993	47121339	0.004039
8	rs12546599	411865	0.004018
11	rs11607986	34878809	0.004015
12	rs4964059	27529219	0.004003
15	rs11247055	99606489	0.004028
16	rs6498573	15879373	0.004044
17	rs9972931	31565776	0.004019
1	rs10047194	94064385	0.004054
1	rs41310899	172431386	0.004093
3	rs71319233	106415876	0.004059
4	rs4280680	4889621	0.004067
8	rs7828656	11502934	0.004092
9	rs12348881	139911983	0.004054
13	rs17081722	35308550	0.004093
13	rs12865144	90103127	0.004055
17	rs3853894	7370605	0.004095
19	rs745952	50497523	0.004067
20	rs8126263	23766277	0.004054
6	rs362511	29530850	0.004119
6	rs12208357	160543148	0.004121
8	rs13276981	128271895	0.004101
12	rs7134553	65951791	0.004127
13	rs9523441	92524032	0.004114
16	rs7196369	74710728	0.004114
18	rs12958345	5766006	0.00415
2	rs6717445	221935421	0.004154
8	rs2410608	19137542	0.004159
8	rs767415	73225081	0.004163
9	rs10993924	136943067	0.0042
10	rs1342455	90214051	0.004165
16	rs2285834	20866463	0.004154
16	rs4087296	82377781	0.004182
16	rs7194142	86616638	0.004185
20	rs7272571	44092753	0.004154
1	rs2230336	89582702	0.00422
1	rs10495060	217727217	0.004228
2	rs6750583	159598188	0.004207
3	rs2972491	115502481	0.004233
9	rs4879926	35700837	0.004247
10	rs2812613	34066789	0.004233
12	rs11168868	49515130	0.004247
14	rs143662421	45658449	0.004247
15	rs2415129	72191266	0.004247
15	rs1426168	72544113	0.004247
1	rs12035932	43019135	0.004251
3	rs115051279	130063811	0.004293
7	rs2286494	22984824	0.004283
9	rs1889055	29539919	0.004279
11	rs7111383	83041907	0.004293
15	rs143691336	44962188	0.004293
17	rs224546	3472871	0.004279
20	rs7271300	2361025	0.004268
21	rs858035	39099191	0.004289
2	rs4142221	208335510	0.004348
6	rs7744759	27119826	0.004318
9	rs6475036	16313409	0.004345
11	rs10437629	33588210	0.00431
16	rs11649527	16908786	0.004345
1	rs10888743	52423167	0.004366
2	rs16867335	181458934	0.004372
4	rs17777325	181207294	0.004377
5	rs10050940	15819269	0.004395
10	rs7475343	5349871	0.004395
11	rs112342677	70800094	0.004366
12	rs4768592	39543989	0.004395
19	rs34312893	53206725	0.004395
3	rs10933657	194226525	0.004431
6	rs628059	16772225	0.004414
7	rs2390970	24383941	0.004441
18	rs17650376	3864912	0.004441
3	rs7624750	193334991	0.004493
9	rs7037755	117616813	0.004478
10	rs117431271	56991407	0.0045
11	rs10765882	11658269	0.0045
11	rs17105741	106328565	0.004477
13	rs12859773	101453470	0.004493
15	rs11634814	53020933	0.004477
17	rs157407	19714206	0.0045
18	rs2298539	3075712	0.0045
1	rs841572	43436051	0.004522
5	rs168843	25739983	0.004534
7	rs10486831	81207444	0.004524
8	rs1004380	142621485	0.004503
9	rs2818249	91456777	0.004507
9	rs4366181	100130345	0.004522
11	rs603232	75973078	0.004543
13	rs6563441	85874057	0.004539
15	rs4886776	74224996	0.004539
16	rs1304769	8261106	0.004524
2	rs7592566	13466618	0.004578
4	rs7668315	157190788	0.004585
5	rs10054168	130788698	0.004579
6	rs4709816	164441635	0.0046
7	rs9691662	139360198	0.004583
9	rs4742027	4629595	0.004597
12	rs833823	49349856	0.004597
14	rs1970911	91773494	0.004578
15	rs7175509	88127774	0.004579
16	rs9940872	56561857	0.004571
16	rs1048612	83817019	0.004561
18	rs2591118	28367893	0.004594
22	rs2072855	43533515	0.004581
4	rs4346637	84175235	0.004619
11	rs7126796	13340867	0.004639
16	rs4595795	81758262	0.00462
18	rs494470	20079239	0.004639
1	rs7526821	176690586	0.004667
1	rs621071	182682811	0.004696
2	rs817038	49626781	0.004675
2	rs2198465	108900509	0.004669
3	rs9860797	89164099	0.004661
3	rs6781278	190044017	0.004674
6	rs4710286	65520297	0.004695
6	rs34162221	158029872	0.00469
8	rs2679765	98364203	0.00469
10	rs7086693	5165820	0.004653
11	rs3763869	9594827	0.004685
11	rs10790443	121234131	0.004669
12	rs12308368	10848803	0.004696
12	rs258402	28008791	0.004685
1	rs1800601	156785617	0.004736
1	rs3811473	229772693	0.004729
3	rs4894292	135238987	0.004729
7	rs12668172	101647143	0.004733
7	rs7809850	152420498	0.004748
18	rs11564364	25957703	0.004733
20	rs4811784	55576391	0.004745
5	rs11746802	178665185	0.004791
6	rs9495410	139602317	0.004795
6	rs6455468	168384945	0.004753
7	rs4470909	46489309	0.004783
10	rs9663814	77738382	0.00479
11	rs4757729	18871028	0.00479
16	rs12918570	58268436	0.004766
17	rs7219493	73044188	0.004753
1	rs7521189	85889596	0.004829
1	rs789645	232682121	0.004817
2	rs163513	45185224	0.004819
3	rs11923399	116413273	0.004817
9	rs7049118	72951417	0.004817
9	rs4744765	78332861	0.00482
9	rs3739915	135277130	0.004809
12	rs4964735	104656126	0.004829
17	rs41524846	49252238	0.004824
18	rs13313697	65326861	0.004809
3	rs4684808	11822616	0.004889
3	rs1005811	63959704	0.00486
4	rs6822094	135176705	0.004864
4	rs9790676	184575568	0.00489
5	rs251830	3187567	0.004864
5	rs11951910	79939471	0.004852
6	rs1132352	24806070	0.004886
6	rs433793	94938658	0.004868
9	rs17265305	31636424	0.004884
18	rs1050377	32721402	0.004884
1	rs4920327	18829672	0.004902
3	rs2172257	97664725	0.004906
5	rs13169504	162499589	0.004912
7	rs4717452	67836835	0.004923
8	rs1384184	122606303	0.004909
9	rs6559507	82472582	0.004927
16	rs17639042	78533357	0.004905
3	rs16854335	169461571	0.004977
3	rs843991	186516428	0.004967
5	rs10067163	42316796	0.004992
5	rs4554269	161313159	0.004992
7	rs688020	4228553	0.004953
7	rs9969169	152440382	0.004989
8	rs11783414	21773384	0.004986
19	rs12983573	10701833	0.004977
2	rs1206401	51643185	0.005036
2	rs1667597	162685991	0.005031
8	rs13272656	78812885	0.005022
8	rs6469322	111817591	0.005036
10	rs4285809	114002027	0.005036
12	rs11112803	106332204	0.005029
18	rs1273040	69016894	0.005046
18	rs17085008	69401163	0.005046
6	rs3094549	29355148	0.005092
6	rs2459569	64024024	0.005061
8	rs969825	20494172	0.005083
9	rs2077403	34437469	0.005061
5	rs10067229	65013703	0.005146
6	rs9296918	14073320	0.005116
9	rs1931367	96041713	0.005103
9	rs10984490	122095833	0.005147
10	rs1985908	82032240	0.005146
12	rs1688565	89678470	0.005146
15	rs7171171	38907041	0.00511
19	rs353999	49782621	0.005146
20	rs6135141	74347	0.005118
20	rs16988841	38835107	0.005103
1	rs6690339	219221780	0.005189
1	rs2133185	222738970	0.005185
13	rs7998443	100080579	0.005176
14	rs7153987	27152856	0.005197
17	rs4792271	12556576	0.005184
1	rs912845	19358015	0.005219
1	rs2503011	29558468	0.00524
1	rs16851527	203374751	0.005231
1	rs3753661	226014342	0.005226
3	rs1353825	1338259	0.005213
5	rs275468	6838445	0.005211
7	rs3735334	149565489	0.005222
12	rs6489525	4299606	0.005222
3	rs1121119	8302786	0.0053
7	rs1860875	21111643	0.005251
10	rs11193190	108818287	0.0053
16	rs3813581	79749341	0.005274
17	rs12150382	68222772	0.005282
1	rs6657722	162893276	0.00532
1	rs7539322	173615965	0.005303
1	rs6694617	200167658	0.00532
1	rs11590192	231922845	0.00535
10	rs3923348	5456840	0.005345
19	rs919276	51231068	0.005306
9	rs10978504	109273253	0.005373
11	rs7950231	119470389	0.005361
12	rs1514828	19177711	0.005376
13	rs7994769	93077983	0.00536
16	rs11646521	58884175	0.005361
18	rs3959690	3768254	0.005361
18	rs8084412	65852207	0.005385
3	rs347134	32439785	0.005417
4	rs7661528	130949366	0.005447
5	rs16900420	7204616	0.005435
5	rs328647	118982484	0.005417
6	rs9403208	100354935	0.005417
18	rs8086184	73994471	0.005429
19	rs77123125	10556083	0.005445
22	rs2073201	25294369	0.005409
1	rs2820883	216872461	0.005498
4	rs10516346	20118073	0.005458
8	rs4314646	64026280	0.005492
9	rs7855527	7558182	0.005469
11	rs4121677	106615180	0.005496
14	rs6572224	44370788	0.005496
2	rs17528188	200440820	0.005545
5	rs7736710	31270555	0.00552
5	rs1424908	51710027	0.005522
6	rs2504284	78353362	0.005545
8	rs12679451	135326486	0.005509
9	rs10992674	95963114	0.005544
11	rs7129781	14912417	0.005513
13	rs17088024	71805196	0.00552
14	rs11626582	40608324	0.005539
18	rs4797212	5424807	0.005528
3	rs3864095	186937037	0.005555
5	rs876354	63919584	0.005596
10	rs2282384	15648104	0.005575
12	rs4882434	83443249	0.005595
19	rs1109231	36443999	0.005554
20	rs6012418	47036502	0.005555
1	rs12120868	203587538	0.005638
1	rs9970996	234701910	0.005624
11	rs11547915	102272839	0.005617
12	rs1526852	105917765	0.00565
13	rs2892688	95170689	0.005634
19	rs7507534	40345918	0.005624
2	rs17723364	72401886	0.005663
2	rs4438470	229014719	0.005661
2	rs13848	240946766	0.005699
3	rs148242479	194365360	0.00569
6	rs9504202	4684896	0.005695
8	rs10086623	83488195	0.00569
11	rs7935097	91981960	0.005666
14	rs7160912	71236728	0.005659
16	rs75586809	31090269	0.00569
4	rs10028492	167104872	0.005749
6	rs6903433	32842975	0.005708
3	rs166314	22081979	0.005771
5	rs7719411	65829867	0.005795
8	rs2470728	95366370	0.005783
15	rs1017843	40528155	0.005775
16	rs8047014	69135049	0.0058
16	rs11075721	69497810	0.00576
21	rs2822661	15787738	0.005775
1	rs834485	64484485	0.005805
2	rs995647	24810255	0.005849
2	rs12622589	45218814	0.005849
3	rs7630157	168314500	0.005849
4	rs6811342	134784379	0.005805
5	rs6893191	65099626	0.005826
5	rs2016865	151739218	0.005804
6	rs1322819	42478124	0.005829
8	rs2442474	6357207	0.005849
9	rs4574938	28218512	0.005826
12	rs6487586	27168878	0.005834
18	rs4548980	68575404	0.005828
1	rs12069358	41940687	0.005858
2	rs4973422	232354247	0.005856
3	rs493789	172131456	0.005871
5	rs6872031	163617119	0.005856
6	rs628629	83894382	0.005893
11	rs2508483	87572333	0.005885
12	rs10863085	86236328	0.005856
14	rs227859	22948471	0.005856
16	rs2726039	28327463	0.005895
19	rs745961	33370070	0.005856
1	rs10802523	247745313	0.005935
2	rs12618769	99239931	0.005908
5	rs2678201	124683175	0.005908
6	rs7739421	52697404	0.005901
7	rs9638092	156599974	0.005901
16	rs9930924	85531362	0.005949
19	rs35792937	13996222	0.005905
20	rs2423808	14521106	0.005918
21	rs2839550	43974226	0.005919
1	rs11209479	69965403	0.005966
1	rs2358996	114515717	0.005961
2	rs6717602	75714591	0.005974
7	rs10257010	86716102	0.005953
10	rs10741254	133317940	0.005956
2	rs112225149	121684536	0.006001
6	rs1342626	77997341	0.006045
7	rs42168	106480649	0.006039
8	rs76733857	54911003	0.006001
8	rs7017149	95789654	0.006045
9	rs11139068	83811684	0.006025
15	rs7178867	100445280	0.006001
16	rs3811348	69782855	0.00602
18	rs17382680	1487818	0.006045
18	rs12607829	14146691	0.00602
1	rs3105571	225288534	0.00606
2	rs1478644	70576997	0.006069
2	rs13013898	123795919	0.006085
4	rs4689885	4560776	0.006079
6	rs13194101	170143300	0.00606
8	rs7820268	39777529	0.006076
10	rs7901238	23788819	0.00609
12	rs10748349	43470542	0.006076
13	rs1952607	30888981	0.006085
16	rs9319551	80315306	0.006076
17	rs7207403	47210506	0.006084
18	rs1430916	40271967	0.006087
20	rs7361799	23421079	0.006087
20	rs11543244	34220755	0.00606
1	rs2127155	237654831	0.006124
4	rs6852625	11276716	0.006105
4	rs2121871	87800577	0.006148
7	rs12539923	133755346	0.006106
9	rs896585	28086281	0.006149
21	rs2096727	23608099	0.006134
9	rs7028875	37694070	0.006159
12	rs6487528	26242894	0.006189
14	rs10149483	78789108	0.006168
1	rs534918	15426780	0.006233
1	rs2020870	171154959	0.006243
2	rs850914	186223503	0.006207
4	rs4389579	9907604	0.00624
5	rs12651738	26091605	0.006238
13	rs9520518	108273946	0.006203
15	rs4777959	92862216	0.006235
20	rs708925	8358004	0.00623
21	rs8129208	43074507	0.00624
2	rs2241759	25064193	0.006253
2	rs13010378	72187212	0.006263
3	rs1520492	46638971	0.006279
4	rs9999653	56498249	0.006281
5	rs1346511	24463300	0.006289
10	rs11008540	31894818	0.006268
11	rs11218557	122099839	0.006298
18	rs11663212	56445257	0.006279
20	rs6064572	56179422	0.006268
1	rs11588172	25421990	0.006328
2	rs3851317	40969323	0.006342
7	rs882460	31533784	0.00633
11	rs7930181	110227864	0.006318
12	rs2108642	1866799	0.006312
12	rs7963083	77067412	0.006312
12	rs2036772	102517753	0.006335
18	rs4538103	56611185	0.00633
2	rs833783	36216027	0.006353
2	rs4672779	216604360	0.006359
4	rs11943322	183750069	0.006375
8	rs10093536	72994478	0.006368
9	rs855500	33614214	0.006354
11	rs2368936	119601779	0.006395
20	rs6029056	38979736	0.006375
7	rs4269485	52544356	0.00642
10	rs2588944	63590712	0.006446
20	rs10460623	57205221	0.00642
1	rs11800462	6524501	0.006478
1	rs1762463	208477423	0.006478
3	rs17009723	72478611	0.006454
3	rs11719555	79919894	0.006487
5	rs12516042	26383317	0.006452
5	rs17155147	102537298	0.006478
6	rs7759311	123182193	0.006496
7	rs2072220	21775387	0.006478
8	rs925030	25242601	0.006476
8	rs10109208	30746492	0.006452
8	rs4739523	37444583	0.006452
8	rs12674544	65695385	0.006452
10	rs7899074	56937693	0.006487
10	rs9919453	120024591	0.006453
16	rs8054377	2889404	0.00646
4	rs111538036	171597375	0.006518
5	rs340680	8385180	0.006541
3	rs6781362	142653680	0.006593
7	rs989506	93147883	0.00658
10	rs652142	85573752	0.006588
11	rs17153770	59224738	0.006554
11	rs1784354	126741484	0.006551
12	rs12829453	26442052	0.006584
21	rs75353947	16376250	0.006554
2	rs1447550	133617800	0.00662
2	rs6721684	221260058	0.006629
10	rs2116583	63935987	0.006623
14	rs1769569	34471359	0.006644
17	rs13290	7329632	0.006616
22	rs4822104	42698800	0.006616
1	rs1885865	3646291	0.00666
3	rs1125203	41760895	0.006685
6	rs2328893	25770239	0.006656
6	rs17057302	97494739	0.00667
7	rs12535670	106431237	0.006657
8	rs10504021	40154240	0.00667
11	rs11024529	18194348	0.00667
18	rs9966076	57549766	0.006677
5	rs2560851	16887383	0.006723
10	rs7080650	95387857	0.006711
11	rs4362144	23841971	0.006711
19	rs7247381	30920536	0.006728
1	rs2060	217494099	0.006777
3	rs1880040	119378872	0.006768
5	rs7734458	147685952	0.006763
9	rs7048994	35996326	0.006771
14	rs7144421	98892998	0.006791
17	rs6502728	3394299	0.006774
2	rs1025246	153781648	0.00684
4	rs4632736	110017206	0.006807
4	rs6848343	151312761	0.006807
15	rs62000508	70606876	0.006803
18	rs9959367	71891196	0.006807
20	rs354761	58925972	0.006807
1	rs574364	91885970	0.006885
2	rs3116534	204833769	0.006873
5	rs13177816	5181634	0.006852
5	rs4132278	65976712	0.006875
8	rs10957167	61815886	0.006852
7	rs2529768	20912112	0.006918
10	rs751644	72406967	0.006918
3	rs2117776	14960204	0.007
4	rs116636415	156412461	0.006993
4	rs11100086	157936643	0.006978
5	rs6895566	75306838	0.006988
5	rs114539300	176964047	0.006993
7	rs55677286	137352623	0.006993
10	rs9633706	98382303	0.006987
11	rs4939362	60223018	0.006988
12	rs6539905	86064697	0.006973
13	rs10507462	38458996	0.006991
15	rs4777723	93112038	0.006959
20	rs2424350	20291451	0.007
22	rs241707	33378834	0.006988
10	rs11189321	99435006	0.007031
8	rs1154037	4270228	0.007073
8	rs12548050	95314221	0.007077
9	rs12683541	6944415	0.007053
9	rs12002628	74067610	0.007077
12	rs11179133	72652615	0.007095
12	rs3858620	114929252	0.007095
13	rs7325257	88405087	0.007084
15	rs11629812	60990128	0.007095
22	rs5999368	34832632	0.007071
1	rs9803750	198644124	0.007118
4	rs6833662	19827258	0.007108
4	rs12508528	112077613	0.007123
4	rs4834706	119733366	0.007116
8	rs78376313	19917471	0.007121
12	rs225475	126462568	0.007119
2	rs74478091	123101878	0.007178
6	rs7774567	25425526	0.007178
6	rs794114	164724047	0.007197
8	rs2037095	76389346	0.007175
11	rs7932354	46722221	0.007198
13	rs144485253	35765837	0.007178
14	rs4287470	54756835	0.007161
1	rs11264446	153805735	0.007216
3	rs114669168	4305212	0.007216
5	rs75927865	11682814	0.007216
5	rs399760	41264563	0.007203
6	rs2452944	92819644	0.007242
8	rs2248609	101608919	0.00721
17	rs17246266	29784258	0.007216
18	rs17470795	25933067	0.007216
21	rs2826603	22281047	0.007227
1	rs12034557	4971507	0.00729
9	rs7874315	137102473	0.007271
10	rs2133471	55161298	0.007255
10	rs158421	79182034	0.007253
20	rs1555852	19536127	0.007296
2	rs114075818	101984297	0.007348
3	rs9868354	108840227	0.007348
4	rs7690743	180988794	0.007349
5	rs12658991	149051489	0.007348
6	rs2326646	5560766	0.007317
7	rs7807962	17604524	0.007305
8	rs10955278	88411745	0.007302
12	rs12320024	105374137	0.007307
14	rs7142108	107221800	0.007327
22	rs1633399	19183787	0.007305
3	rs13081924	14400077	0.007368
3	rs4912474	183866486	0.007376
9	rs3739609	36169598	0.007358
10	rs2696310	36222010	0.007364
10	rs2296782	114723857	0.007393
11	rs985631	132982714	0.00737
13	rs6563564	38201657	0.00737
18	rs4800343	19603013	0.007391
18	rs11660857	74437679	0.007391
19	rs17272680	49364511	0.007391
20	rs13037517	22696072	0.007376
2	rs2708919	113641631	0.007436
8	rs2739030	133777471	0.007438
9	rs2383772	28578198	0.007411
9	rs9696959	121973842	0.007436
16	rs3743518	15960226	0.007406
1	rs10800374	168606715	0.0075
3	rs59668317	181207851	0.007493
6	rs2073036	52144081	0.007462
6	rs9451228	90200077	0.007494
8	rs2242086	144695499	0.007455
14	rs10132765	66242314	0.007486
17	rs921986	18227081	0.007499
18	rs603368	8792476	0.007496
22	rs2235778	44389514	0.007485
1	rs12021758	54787049	0.007531
2	rs12712931	45242008	0.007548
3	rs16831033	120043023	0.007542
3	rs1906888	177896888	0.007525
5	rs4703640	73958245	0.007527
5	rs2935499	89590812	0.00755
5	rs3734026	156765981	0.007546
5	rs2067011	178415937	0.007544
9	rs10978609	99452968	0.007542
10	rs496783	116137961	0.007544
16	rs9925919	74987963	0.007516
17	rs1348372	66772301	0.007544
1	rs728614	229564117	0.007556
4	rs908017	6221614	0.007562
4	rs6831346	22081816	0.007573
8	rs309853	29873603	0.007556
10	rs10763707	29594791	0.007556
2	rs741531	53856928	0.007602
2	rs10932321	211138809	0.007645
4	rs4861073	40949691	0.007645
5	rs464950	106884480	0.00764
12	rs17022738	94953487	0.00763
1	rs6665763	95567336	0.007662
1	rs4453019	196070782	0.007687
3	rs6798342	66802559	0.007653
3	rs616966	121280791	0.007687
4	rs10805262	26439223	0.007662
5	rs154189	107066305	0.007668
7	rs1157582	108875206	0.007651
8	rs490767	36235570	0.007687
8	rs7829476	135607485	0.007664
9	rs4424353	38450984	0.007687
11	rs12223849	62717297	0.007651
13	rs7985500	103604429	0.007687
17	rs714731	69877419	0.007664
20	rs369005	19905715	0.007651
21	rs2850066	37338018	0.007687
1	rs7548668	4006060	0.007743
2	rs12986824	226808378	0.00773
5	rs3756287	131135478	0.007705
7	rs10258293	105662690	0.007705
13	rs7996180	31279747	0.007726
15	rs3131584	50847401	0.007749
17	rs4790013	77334736	0.007711
2	rs11898207	43800174	0.007757
3	rs2119380	143237653	0.007777
7	rs4296945	40298878	0.007756
8	rs1005900	21964561	0.007793
10	rs788203	27491870	0.007756
12	rs959123	29271805	0.007784
17	rs7221109	38770286	0.007777
18	rs550315	13133577	0.007773
20	rs4815102	22255173	0.0078
1	rs12058802	91923254	0.00783
2	rs994293	45391271	0.007842
11	rs2276125	117965646	0.00783
12	rs993123	15577635	0.00782
2	rs7570229	75866236	0.007873
3	rs259556	21925055	0.007864
4	rs6848888	94572864	0.007892
5	rs396387	169260680	0.007899
6	rs352193	158193664	0.007896
7	rs724254	7186554	0.007855
7	rs193579	116839950	0.00786
7	rs221272	157340076	0.007884
8	rs7823929	41108648	0.007882
9	rs940289	110436968	0.007892
10	rs2488656	86366489	0.00787
13	rs9634442	19964800	0.007866
13	rs11840971	51615784	0.007887
17	rs4889954	78065594	0.007866
19	rs950024	29482011	0.007892
19	rs12460048	58041703	0.007873
2	rs4851824	106266677	0.007905
2	rs10200433	239466567	0.007915
9	rs10118377	132523860	0.007925
13	rs1409261	59891147	0.007906
14	rs1169014	36347986	0.007906
2	rs7595245	36629247	0.007965
4	rs7668810	134710417	0.007997
5	rs6860112	4136154	0.007975
5	rs62372093	42884742	0.007996
6	rs9353427	87486840	0.007987
6	rs9376669	142389382	0.007964
6	rs9366181	170526065	0.007987
7	rs10236225	10226430	0.007978
7	rs605705	51932604	0.007967
7	rs2530427	67159881	0.00797
7	rs11762571	149029106	0.007999
10	rs758577	118047298	0.007988
13	rs9318567	79083814	0.007996
15	rs7166692	98704009	0.007988
16	rs11561585	2993360	0.007956
16	rs11150525	82988950	0.007968
17	rs11204328	20872331	0.00799
17	rs7214266	56851920	0.007983
19	rs837642	49307999	0.007968
1	rs10754043	193089827	0.008021
3	rs2676894	194761024	0.008035
4	rs50296	39837128	0.008038
6	rs3799094	70080512	0.008021
7	rs2108349	50786663	0.008049
7	rs6961257	106625544	0.008049
8	rs7817416	94355601	0.00801
9	rs1953330	80221466	0.008003
10	rs1892110	92457246	0.008049
10	rs4146894	124155381	0.008012
12	rs815037	33725193	0.008038
2	rs6544062	37414227	0.00807
8	rs1531846	90074006	0.008084
11	rs16933394	7902813	0.008096
11	rs12787569	126786000	0.008052
16	rs4784180	62308742	0.008071
1	rs1182218	117361083	0.008109
4	rs10021969	138535434	0.008109
5	rs6886336	70806958	0.008109
7	rs13237471	130973720	0.008109
10	rs4962613	128459850	0.008125
13	rs4341651	54586637	0.008145
14	rs11158018	55076477	0.008118
14	rs9635238	62350904	0.00812
15	rs2198997	95593723	0.008118
17	rs7214008	72148066	0.008148
22	rs5755183	35038444	0.008148
3	rs4685648	3569967	0.008169
4	rs4692824	171288473	0.008153
6	rs9406039	7528113	0.008169
16	rs17203310	81977372	0.00816
17	rs8077337	2415350	0.00816
1	rs10915212	29288008	0.008208
2	rs2625569	20953188	0.008244
2	rs11885873	28736582	0.008228
2	rs7604639	112751928	0.008212
4	rs13146053	139839354	0.008244
6	rs4715407	53393734	0.008212
6	rs566097	137960364	0.008247
7	rs104987	24097729	0.008212
7	rs7794580	66931015	0.008228
8	rs4593549	23396732	0.008208
9	rs17148925	135193946	0.008243
11	rs722941	98247743	0.008208
12	rs4563	50152193	0.008212
15	rs8030939	70278813	0.008229
1	rs907190	226566726	0.008288
2	rs7607923	55323183	0.00826
2	rs4851411	101802078	0.008259
3	rs7643549	147413101	0.008254
4	rs17039372	161149134	0.008279
12	rs7965166	7730186	0.008254
12	rs1064319	119866533	0.008279
16	rs3784828	1579151	0.008265
22	rs6001679	40169926	0.008254
1	rs4908018	100234367	0.008307
14	rs11156905	36569520	0.008318
14	rs11159135	75782101	0.008318
15	rs17525472	51969668	0.008307
15	rs2679099	88039805	0.008344
20	rs6100805	58809513	0.008344
9	rs2261722	78869581	0.008391
11	rs11222955	132021146	0.008375
13	rs9515426	112101470	0.00837
21	rs2154552	38968030	0.008399
5	rs4566790	12577738	0.008431
6	rs1770341	15089680	0.008443
7	rs117867554	2848598	0.008431
10	rs12253173	79211935	0.008431
12	rs2346115	126464618	0.008439
13	rs2281973	111130674	0.008412
16	rs9746317	77354562	0.008429
19	rs7254668	5325370	0.008432
4	rs2130920	20836911	0.008489
4	rs1994253	94314479	0.008458
6	rs908024	463753	0.00846
1	rs301759	216337447	0.008518
1	rs17047450	218331878	0.008526
5	rs4868944	165096258	0.008526
5	rs4867939	168223681	0.008526
16	rs13333693	23374096	0.008504
2	rs17043016	52709965	0.008553
3	rs6551000	25913883	0.00857
3	rs1866001	107725831	0.008559
5	rs10057405	127653022	0.008596
7	rs1178172	18794541	0.00857
18	rs11874742	3397434	0.008559
3	rs11709274	45403666	0.008632
4	rs10000976	84978944	0.008632
10	rs17316874	64360090	0.008624
11	rs16933680	16935949	0.008618
12	rs773484	77319533	0.008625
15	rs8030640	40265503	0.008632
15	rs1000737	94968043	0.008604
17	rs4054884	13226804	0.00865
17	rs10491199	54304056	0.008639
2	rs7578528	136790283	0.00868
3	rs9812140	61289533	0.008674
7	rs2949769	143216729	0.008698
14	rs3742332	95645872	0.008659
17	rs9903880	71715332	0.008676
1	rs4508048	247565953	0.008711
2	rs17015616	35007976	0.008717
2	rs4305291	117721773	0.008733
3	rs13096682	152385404	0.00874
5	rs16882424	53492282	0.008744
6	rs908819	107307003	0.008741
6	rs1408915	164670331	0.008731
10	rs10828664	24814503	0.008713
15	rs1994714	68877435	0.008741
16	rs16962723	13803064	0.008731
17	rs8068256	51702060	0.008706
17	rs312691	68326338	0.008723
3	rs1642742	10191943	0.00877
3	rs9822086	196701941	0.008797
4	rs17022027	95614278	0.008796
11	rs10767567	26701172	0.008774
11	rs7926933	58978684	0.008796
12	rs2075032	717138	0.008796
14	rs4981784	31287967	0.008756
14	rs7147818	99149677	0.008795
6	rs2040434	108327053	0.008804
8	rs2242	455360	0.008839
14	rs12589681	33263851	0.008804
16	rs4603559	65597828	0.008825
15	rs7177662	64184625	0.008856
15	rs9920385	98294165	0.008867
17	rs910920	701122	0.008867
17	rs17648423	51896003	0.008853
20	rs17347958	34560609	0.00889
3	rs1447959	60548728	0.008911
8	rs11776207	33765126	0.00892
11	rs7940559	65164114	0.008901
17	rs11079690	65358349	0.008931
1	rs404323	242409100	0.008967
5	rs875988	53851203	0.008988
8	rs12334407	73953688	0.008967
19	rs28730848	18273013	0.008993
3	rs6799705	35982130	0.009045
4	rs12331072	91761444	0.009032
6	rs6919455	67621368	0.00903
8	rs2142182	75210077	0.00903
9	rs74722857	130989156	0.009001
12	rs77843719	6690653	0.009032
12	rs7976280	46800825	0.009011
12	rs11109478	98818674	0.009032
15	rs8031522	70078464	0.009009
19	rs148292179	41852404	0.009032
21	rs2254434	19335631	0.00903
4	rs4698729	14327348	0.009095
7	rs10486500	32151370	0.009054
7	rs10259019	67831297	0.009057
11	rs1564946	12176273	0.009068
13	rs542610	28235069	0.009092
18	rs2711387	68047277	0.009087
19	rs4254438	18395537	0.009053
19	rs8104863	20108062	0.009068
20	rs1980821	24545931	0.009092
1	rs1008196	30737443	0.009138
1	rs10753921	202795831	0.009129
2	rs1901460	106700313	0.009107
2	rs17617468	185489430	0.009123
4	rs10965	88998083	0.009131
4	rs223369	103761862	0.009126
5	rs72646806	11172426	0.009138
5	rs2269197	109037077	0.009129
6	rs7745131	23078326	0.009126
6	rs2228396	32797809	0.009122
7	rs7807488	48698562	0.009122
12	rs61934500	130868150	0.009129
19	rs78855695	34833079	0.009129
1	rs10918901	168450775	0.009197
3	rs1905864	59781217	0.009156
4	rs4508863	153571180	0.009171
7	rs3779419	75695081	0.009197
19	rs2659091	51446530	0.009189
20	rs6041791	13019206	0.009197
1	rs6697682	210500594	0.00924
4	rs2099701	94651669	0.009247
7	rs757819	10660424	0.009218
7	rs1534339	156343926	0.009218
8	rs10504034	40532142	0.009237
8	rs6468720	86928990	0.009222
11	rs12418699	25846889	0.009242
12	rs117671652	52167742	0.009222
13	rs8002778	87033401	0.00924
15	rs8027455	26738785	0.009213
16	rs8587	85813231	0.009246
6	rs6916614	3817299	0.009277
7	rs10259939	52774983	0.009296
11	rs949126	111310559	0.009288
13	rs9524832	95866060	0.009288
2	rs164732	143667100	0.00931
4	rs4505820	18282476	0.009323
6	rs12209155	47891704	0.009316
6	rs964080	110710018	0.009316
7	rs736871	141130465	0.009325
8	rs1546100	19590800	0.009346
8	rs12549712	24704176	0.009316
12	rs10880510	43893121	0.009326
12	rs492623	117813981	0.009326
17	rs4074605	35922443	0.009346
20	rs62200242	20369581	0.009321
5	rs6861784	98923389	0.009354
6	rs9295897	30446055	0.009399
7	rs7781379	144830345	0.009399
14	rs7157970	105463936	0.009368
2	rs6726347	15987278	0.009446
3	rs4501122	84113708	0.009405
4	rs6857096	186388073	0.009401
8	rs7838730	70475308	0.009418
9	rs4246861	25599995	0.009418
10	rs74158908	64202077	0.009418
13	rs12584534	95755550	0.009418
3	rs79108830	105775729	0.009451
4	rs11937136	28503413	0.009451
5	rs921001	141988810	0.009451
7	rs4720087	32995331	0.009486
7	rs10950101	62510311	0.009464
12	rs10777556	94312091	0.009484
13	rs12184745	82605670	0.009451
13	rs652157	102764516	0.009464
14	rs118164705	31172582	0.009451
2	rs1154756	5226543	0.009507
3	rs996482	20583674	0.009503
6	rs11963648	163249395	0.009511
7	rs4380850	153903590	0.009501
11	rs329669	133795017	0.009524
16	rs11074888	28023056	0.009516
18	rs11662930	68114712	0.009511
1	rs1256279	21914362	0.009595
2	rs6718040	8311232	0.00959
2	rs895466	223594490	0.009558
4	rs1876265	11162918	0.00958
4	rs1452559	18958075	0.009595
4	rs1471928	140099768	0.009552
4	rs13139292	177308956	0.009566
11	rs10792750	83987790	0.009552
13	rs9536184	53173587	0.009566
14	rs12886909	92588192	0.009569
17	rs7209417	75365508	0.009595
17	rs9912746	80591598	0.009583
2	rs7604443	36920273	0.009602
5	rs1990877	115731448	0.009602
6	rs2772373	33429672	0.009603
18	rs616047	40928170	0.009609
1	rs140717526	109779073	0.009658
4	rs6419156	101748186	0.009676
4	rs7693533	164066710	0.009657
5	rs11742673	77499566	0.009666
7	rs9639507	25420721	0.009676
10	rs10999499	72495587	0.009657
5	rs12517026	63039074	0.009702
18	rs547690	60630531	0.00971
2	rs3814354	135711657	0.009792
3	rs3796353	52593230	0.00977
4	rs13129209	181076187	0.009753
6	rs9354637	68586809	0.00977
15	rs16963985	51218262	0.009798
1	rs1340425	74385848	0.009817
2	rs13401409	140056305	0.009838
3	rs6809287	125990463	0.009817
5	rs17690122	131867835	0.009838
6	rs7751685	129422405	0.009804
8	rs2036014	116081696	0.009817
11	rs2921331	70674679	0.009837
15	rs7166925	37802685	0.009802
16	rs9930357	6000855	0.009817
1	rs6697691	112436001	0.009877
5	rs6875865	108556802	0.009899
6	rs9458996	164541324	0.009858
7	rs10238349	54751771	0.009858
11	rs12281796	13087360	0.009889
11	rs1440188	116177072	0.009878
14	rs11849472	98793610	0.009879
19	rs11666543	54711981	0.009858
2	rs1344896	119250430	0.00992
2	rs12620884	218238881	0.009937
3	rs9879189	54538880	0.009934
3	rs295313	141361654	0.009926
4	rs6813255	111072985	0.009943
7	rs4726642	143430204	0.009937
20	rs6134520	1288223	0.009922
1	rs11121742	11520653	0.009959
1	rs7521700	169802760	0.009964
2	rs6722248	208544280	0.009967
3	rs1503672	113973702	0.009979
5	rs1824495	73536750	0.009996
10	rs912888	105313230	0.00999
16	rs12373078	30187676	0.009986
17	rs407502	31539581	0.009965
18	rs539531	41033886	0.009974
1	rs1288369	53575575	0.01001
1	rs66512	96511272	0.01002
3	rs6769992	77168168	0.01005
7	rs6976195	97119556	0.01002
9	rs13286417	18268581	0.01001
1	rs765617	9121782	0.01006
1	rs12059276	110273541	0.01006
6	rs16878151	87730855	0.01006
6	rs6903494	118117602	0.01006
7	rs7790169	154980168	0.01006
8	rs594006	68557693	0.01007
8	rs2029818	80553068	0.01007
13	rs1340330	64884501	0.01006
14	rs1615007	58921398	0.01007
17	rs414947	30891261	0.01007
18	rs1362858	32986600	0.01006
19	rs10409851	2726199	0.01006
20	rs2145089	5283634	0.01006
20	rs3848668	62293272	0.01006
1	rs11102782	114878783	0.01012
2	rs13409480	144403796	0.01013
9	rs1113841	2379389	0.01011
9	rs10975041	5291710	0.01013
10	rs2765648	4076159	0.01012
10	rs2393992	65414090	0.01013
12	rs4765937	2570535	0.01013
13	rs9300953	105262134	0.01012
16	rs4785798	65985899	0.01013
16	rs1124356	78929313	0.01013
1	rs10493043	30645986	0.01016
1	rs506388	229571061	0.01016
2	rs13035923	156604837	0.01016
3	rs12485744	103397769	0.01016
4	rs6419158	103117289	0.01016
4	rs10518471	126454911	0.01016
4	rs6848521	190093246	0.01018
11	rs988873	115189228	0.01016
12	rs7316173	75113419	0.01017
14	rs1402056	72710102	0.01018
18	rs9957245	15102421	0.01017
21	rs8134851	32372727	0.01019
21	rs2011706	42416146	0.01019
2	rs6720020	51308895	0.01025
2	rs1371466	166148647	0.01023
2	rs4663398	235304659	0.0102
3	rs11129336	2950536	0.01022
3	rs1468977	170275098	0.01022
8	rs11988668	91592086	0.01025
9	rs4836891	125273574	0.01025
11	rs619945	58468173	0.01021
13	rs4770754	25470527	0.0102
14	rs17098983	32868873	0.01025
17	rs7216800	74885948	0.01025
19	rs7248185	28492338	0.0102
19	rs16964574	31246855	0.01025
20	rs6074753	14516429	0.01022
20	rs6082177	20785098	0.01022
1	rs12081821	224991534	0.01029
2	rs2695605	57862891	0.01027
2	rs9284774	70670873	0.01027
2	rs6748524	206792547	0.0103
3	rs2600046	2029929	0.01027
3	rs6769838	171477953	0.01027
4	rs1425390	65501761	0.01027
4	rs2389380	118497403	0.0103
5	rs16877286	6418689	0.01029
7	rs441601	101608080	0.01027
10	rs7097311	52841372	0.01027
4	rs2243682	104059542	0.01033
5	rs10515738	156019919	0.01031
10	rs11005753	59091105	0.01035
11	rs537393	17894731	0.01033
11	rs3740955	36595600	0.01033
11	rs17735314	84380275	0.01033
1	rs41279452	12342990	0.01038
2	rs140645676	201157727	0.01038
3	rs41265421	179472647	0.01038
4	rs2171423	42276583	0.01036
14	rs149910276	30787448	0.01038
17	rs34159181	42786711	0.01038
20	rs45521631	56195349	0.01038
3	rs780373	59731151	0.01042
3	rs6437511	104061922	0.01042
5	rs1432884	166952417	0.01044
6	rs9371528	151832668	0.01042
7	rs10257217	1640842	0.01041
7	rs17152355	105575202	0.01042
14	rs12891221	40824636	0.01042
14	rs1875053	65255018	0.01042
19	rs12977689	1226004	0.01042
5	rs16894446	65137461	0.01049
6	rs9446089	69767587	0.01049
8	rs34116636	121523938	0.01049
12	rs10846753	125321461	0.01048
14	rs2277468	103024080	0.01049
15	rs4494480	57355360	0.01049
20	rs3810541	56063319	0.01048
21	rs2255564	30347990	0.01047
2	rs16828274	151364819	0.0105
3	rs607829	13124572	0.01051
3	rs197867	76816266	0.01051
4	rs17036535	106964945	0.0105
4	rs13102201	137259372	0.01052
4	rs6818745	167956606	0.01052
5	rs2368554	97794710	0.01053
6	rs2057726	30335350	0.0105
7	rs6956877	29209361	0.01052
7	rs2722246	37872545	0.01052
7	rs344454	146401434	0.01054
8	rs6984243	435370	0.01052
8	rs2979737	25444716	0.01055
8	rs2614075	28166870	0.0105
8	rs12678366	126667489	0.01051
10	rs117577457	80911716	0.01054
12	rs7132434	26472562	0.01051
12	rs10847914	130107310	0.01053
1	rs1256323	21851312	0.0106
1	rs2300568	168375973	0.01056
5	rs181912	61880915	0.0106
6	rs1028496	46924985	0.0106
6	rs4895634	144499144	0.0106
8	rs4128913	132291603	0.01059
10	rs12245918	9301624	0.01058
12	rs9971766	131557229	0.0106
18	rs7227057	5155397	0.0106
7	rs7804029	135704269	0.01061
1	rs2923911	195883861	0.01067
2	rs2028887	63716223	0.01068
2	rs1002233	117251750	0.01066
3	rs7628597	135186481	0.01068
3	rs247979	173152759	0.0107
6	rs12204999	96380002	0.01067
9	rs7856074	104404261	0.0107
10	rs3815975	6533877	0.01067
12	rs12302046	8683721	0.0107
12	rs2036771	102517804	0.01067
16	rs11645009	81167638	0.01069
18	rs1392834	67042485	0.01069
20	rs6035505	259156	0.0107
20	rs6059197	31838520	0.01067
2	rs7602990	224877511	0.01071
9	rs10817260	114828332	0.01075
20	rs35235111	48098402	0.01071
21	rs364048	27544041	0.01071
2	rs1902241	126736245	0.01079
4	rs1510136	143882545	0.01076
12	rs10771158	25182403	0.01079
14	rs4982207	21032624	0.01078
15	rs6494927	71721315	0.01078
1	rs4654274	246668544	0.01082
3	rs11706932	112923015	0.01082
7	rs3748107	66479228	0.01082
8	rs11781942	144940779	0.01082
15	rs12440747	42036690	0.01081
7	rs6463492	5585350	0.01088
8	rs73218373	24484534	0.01088
11	rs7940134	115722659	0.01086
15	rs11558807	41046883	0.01088
16	rs117709863	73972223	0.01088
18	rs74945357	74082038	0.01088
21	rs7276778	40335046	0.01089
5	rs899541	157342764	0.01092
6	rs6919994	19195308	0.01094
6	rs2348305	113869058	0.01091
8	rs16895064	97761434	0.01091
17	rs8068186	52766210	0.01091
18	rs74991234	52604083	0.01094
1	rs7533661	25413466	0.011
4	rs807780	13902266	0.011
10	rs12411657	71556310	0.01096
2	rs13035748	205209435	0.01103
5	rs7725968	160187406	0.01102
6	rs7763055	2951849	0.01104
6	rs9402484	133502198	0.01104
6	rs1407514	169153014	0.01104
11	rs72850017	2909393	0.01102
2	rs10933638	241794655	0.01106
4	rs875373	13715903	0.01109
4	rs7669751	116908711	0.01108
8	rs7462219	17287780	0.01108
8	rs2951996	26007894	0.0111
8	rs7844595	137282949	0.01106
9	rs7856490	7250826	0.0111
9	rs11790957	73200907	0.01108
10	rs913871	133914617	0.0111
21	rs2834113	34527885	0.01109
21	rs993674	42409324	0.0111
22	rs2269725	19784731	0.01109
22	rs130132	49097331	0.01108
8	rs2977838	145640411	0.01115
9	rs7863679	932875	0.01112
11	rs1814174	12083368	0.01113
12	rs2204096	74579223	0.01114
14	rs10143215	31111860	0.01115
17	rs7406505	79459399	0.01114
18	rs77542485	11423100	0.01115
19	rs12003	19745479	0.01115
21	rs2070562	45674095	0.01112
3	rs8180009	70283132	0.01119
7	rs10488365	21171130	0.01119
7	rs850139	29795025	0.01117
7	rs74725517	109817842	0.01119
9	rs10283510	87731655	0.01119
16	rs2078112	25139276	0.01119
16	rs5882	57016092	0.01117
18	rs312992	1899563	0.01116
20	rs259971	57810673	0.0112
6	rs4715544	55270134	0.01121
15	rs12443263	95413937	0.01125
20	rs1090536	5697947	0.01125
3	rs4688871	129990413	0.0113
6	rs628337	50011796	0.0113
7	rs995086	34932979	0.01129
8	rs16880852	33246685	0.01126
10	rs1947739	71360884	0.0113
13	rs9542963	73047250	0.0113
13	rs9547157	85906206	0.0113
14	rs17105685	77764692	0.0113
14	rs2372243	83304672	0.01128
18	rs9949946	3797659	0.01129
22	rs8140869	42344297	0.01128
4	rs6831492	138299994	0.01132
6	rs1357053	122298807	0.01132
14	rs11160509	99793564	0.01131
18	rs12326998	32756493	0.01132
1	rs10909990	3539481	0.0114
5	rs6556145	155378761	0.01135
6	rs1858928	110793699	0.01135
7	rs2290386	47852837	0.0114
9	rs10991880	94076827	0.0114
10	rs4881433	5368972	0.0114
12	rs17092200	43261919	0.01135
14	rs8009222	41163021	0.01135
14	rs11625462	91997567	0.0114
15	rs11638941	39481950	0.0114
2	rs17022809	100258379	0.01143
9	rs7865547	93736643	0.01142
11	rs637186	60892606	0.01141
12	rs7968633	2734450	0.01145
12	rs7978939	18567956	0.01145
12	rs1516032	61802276	0.01144
1	rs12725649	183933498	0.0115
1	rs10802514	247637749	0.0115
5	rs258081	66131056	0.0115
8	rs6980983	79185324	0.01147
10	rs2038813	9577963	0.0115
10	rs7918915	20684324	0.0115
13	rs6561622	51807188	0.01147
17	rs2292593	63197920	0.01148
19	rs4803455	41851509	0.01148
19	rs737337	11347493	0.01154
19	rs7359882	56022612	0.01151
1	rs10779377	219881894	0.01158
2	rs2052941	222276477	0.01158
4	rs12641965	185241610	0.0116
5	rs10037304	14973914	0.01156
5	rs17433854	104436713	0.01157
5	rs6873048	107091863	0.01158
7	rs10485844	147759461	0.01157
8	rs17785796	57666538	0.01157
9	rs12685890	676704	0.0116
9	rs7862995	16130537	0.01156
12	rs10771314	27143508	0.0116
13	rs2497615	25620470	0.01156
16	rs12930396	11617658	0.01157
17	rs6504511	65466619	0.01158
18	rs1439426	1751275	0.01159
18	rs8091028	3114980	0.0116
1	rs6677110	97018734	0.01165
1	rs2209354	157354879	0.01163
1	rs7536133	239988849	0.01162
4	rs3103207	42376769	0.01163
4	rs1509528	58655901	0.01161
4	rs17009641	126351995	0.01163
7	rs1919912	118473755	0.01165
8	rs10093805	8653478	0.01161
8	rs9643974	14199014	0.01162
8	rs240652	15667827	0.01162
10	rs12765134	72351827	0.01162
11	rs4909917	9981165	0.01165
14	rs732846	42131987	0.01165
18	rs1788870	57527224	0.01165
3	rs10934040	110153012	0.01167
4	rs531934	17268118	0.01167
8	rs4736598	133649465	0.01166
14	rs1185837	35928836	0.01169
2	rs17026778	41101776	0.01172
5	rs6866678	126767961	0.01171
7	rs2395015	98705460	0.01174
9	rs2381583	36782013	0.01171
12	rs1234038	42365544	0.01173
13	rs12427885	99442560	0.01171
15	rs2292462	85200754	0.01172
18	rs7227144	68816968	0.01171
22	rs6000711	37792590	0.01173
8	rs1459320	21137028	0.01179
10	rs11013292	23400393	0.01177
16	rs2245008	83983755	0.01178
1	rs1149023	31176942	0.01185
2	rs6722663	7244036	0.01182
2	rs4438499	100876789	0.01184
6	rs6934116	89045060	0.01181
7	rs757134	82286106	0.01182
13	rs2104388	74675573	0.01181
21	rs2824787	19753506	0.01183
3	rs36064	134727833	0.01186
5	rs9313565	171386091	0.01186
6	rs666462	44205027	0.01189
9	rs7847421	14540539	0.01189
9	rs7869375	72067942	0.01188
12	rs7961894	122365583	0.01186
21	rs635189	46171097	0.01189
1	rs11207933	62676091	0.01195
1	rs75027277	98006101	0.0119
2	rs2364271	84503719	0.01192
4	rs11726795	78339441	0.01191
6	rs4711976	51357004	0.01191
7	rs17172814	47129358	0.01195
7	rs79711919	73117765	0.01195
15	rs8034927	98430315	0.0119
16	rs2107118	24310282	0.01195
16	rs1862835	84268611	0.01195
19	rs10422527	37894468	0.01195
20	rs16982131	57162403	0.0119
7	rs10085568	3900810	0.01199
7	rs3779363	8253685	0.012
8	rs1809171	99092060	0.01196
16	rs8049795	86395119	0.01198
2	rs2357973	161802019	0.01204
2	rs1159985	186208756	0.01201
2	rs6437059	233171039	0.01204
3	rs842252	16299968	0.01204
3	rs4431143	105587747	0.01201
3	rs1344877	107737386	0.01201
4	rs2865421	96201243	0.01204
4	rs1120962	131116943	0.01205
5	rs635444	72439645	0.01204
5	rs35278328	117753205	0.01204
10	rs11195446	112923191	0.01204
11	rs11232271	80375307	0.01204
16	rs3743667	84520292	0.01201
17	rs9894427	77163564	0.01201
1	rs17508253	201164764	0.01209
2	rs4667046	186434458	0.01208
4	rs2041538	16336013	0.01207
21	rs2827373	23672710	0.01207
2	rs6746036	224792256	0.01211
14	rs6574512	26077514	0.01212
15	rs6496047	95378243	0.01211
2	rs6546199	25683447	0.01219
4	rs7658616	6417028	0.01218
4	rs2279525	23794252	0.01216
9	rs7852711	134233268	0.01217
18	rs1787922	62555734	0.01216
2	rs12621097	52384668	0.01223
4	rs6858365	12172669	0.01221
4	rs140554741	155407595	0.01221
9	rs7045754	24895412	0.01225
9	rs7866925	117120680	0.01223
9	rs114990094	130494486	0.01221
11	rs2029298	47234718	0.01222
12	rs10745787	97592311	0.01223
17	rs6502873	5576885	0.01223
18	rs10520816	49517302	0.01221
1	rs1105690	54986334	0.01228
1	rs826900	70565386	0.01226
5	rs261124	4368462	0.01229
5	rs2012870	53824374	0.01229
7	rs4141075	124410577	0.01229
8	rs7834413	74376476	0.01227
9	rs1334082	119923266	0.01227
12	rs6488516	12514842	0.01226
13	rs6563210	36476447	0.01227
14	rs2543356	76588286	0.01227
15	rs3120636	79855059	0.01226
16	rs11864909	20400839	0.01226
18	rs17086737	70681388	0.01226
19	rs10402041	53414050	0.01226
22	rs137794	44079680	0.01228
1	rs7520521	70248115	0.01234
2	rs751489	42081106	0.01235
8	rs11780672	8584153	0.01235
1	rs11122576	230846679	0.01237
2	rs720069	75632086	0.01239
2	rs9646911	122756270	0.01238
[truncated: 4,907 more rows]

## Sheet: Bacchelli replication cohort
CHR	SNP	BP	P
1	rs2182605	117463537	1.8e-05
1	rs7524550	157864913	3.51e-05
2	rs6714710	98345086	9.03e-05
2	rs1880745	235452615	3.47e-05
2	rs4854090	241168633	5.86e-05
3	rs1495452	65834076	1.43e-05
4	rs1378360	61688725	6.47e-05
5	rs12521749	26811257	8.21e-05
6	rs6926133	35579375	7.37e-05
6	rs1324523	50080330	3.04e-05
7	rs12668955	31116168	9.1e-06
8	rs6469999	122415207	2.17e-05
8	rs16895584	122518935	1.85e-05
9	rs3008702	15909450	8.32e-05
10	rs1509957	64610718	2.66e-05
10	rs10822709	67847123	6.28e-05
11	rs1540238	126630621	7.64e-05
14	rs1006417	41803291	1.4e-06
14	rs10136316	69063521	7.14e-05
18	rs117202318	10613697	2.9e-05
18	rs3105602	53495479	5.5e-05
1	rs144720122	106272418	0.0001491
2	rs930655	70684451	0.0001076
2	rs4664076	152921491	0.000108
3	rs62620196	12845013	0.0001052
3	rs73085189	47858135	0.0001356
3	rs7620937	127183990	0.000143
6	rs766978	23680115	0.0001003
6	rs9342120	88455481	0.0001111
8	rs984923	24634770	0.0001492
9	rs17473202	2324646	0.0001261
9	rs4551427	107782109	0.0001215
9	rs7037776	125588724	0.0001468
11	rs116860983	11355800	0.0001086
12	rs2070586	109277720	0.0001196
13	rs9561495	94732112	0.0001462
19	rs12608882	58167671	0.000109
20	rs16989138	4031653	0.0001386
21	rs2252639	34617729	0.0001064
1	rs1146413	81599140	0.0001981
2	rs11903584	75672583	0.0001733
7	rs12666354	66901317	0.0001503
9	rs28663308	44214681	0.0001922
10	rs3740304	323283	0.0001973
10	rs12263592	97851432	0.0001584
17	rs4793573	55834533	0.0001529
2	rs10865499	28735342	0.0002074
4	rs9999502	34168541	0.0002058
4	rs16991102	35429711	0.0002278
9	rs11496296	11305052	0.0002269
10	rs1907310	78299227	0.000249
18	rs10853327	5160759	0.0002448
18	rs595673	40955590	0.0002299
20	rs2762926	52762418	0.0002133
20	rs2870635	54102857	0.0002369
2	rs1045653	225630435	0.0002878
3	rs11707827	110026835	0.0002634
5	rs3813668	67096077	0.0002505
6	rs12527972	11109831	0.0002831
6	rs1337823	49920177	0.0002847
6	rs3904925	111316885	0.0002613
7	rs6975497	132336527	0.0002824
7	rs896762	158182029	0.0002708
8	rs6994935	102050512	0.0002576
9	rs2077559	36014850	0.0002746
9	rs1860665	122422035	0.0002927
9	rs2270202	131191403	0.0002502
10	rs12570664	1816298	0.0002967
11	rs2239734	7022360	0.0002634
15	rs1495186	38991456	0.000278
16	rs716083	54527384	0.0002843
2	rs4643493	21137425	0.0003353
3	rs1946326	190114734	0.0003201
6	rs1064583	116446576	0.0003262
7	rs7778803	46259925	0.0003449
9	rs17832803	11887764	0.0003429
11	rs7104520	8301191	0.0003321
21	rs2239567	37536408	0.0003432
1	rs7548144	116764781	0.000353
1	rs3009935	218663189	0.0003845
2	rs6718634	56170392	0.000387
4	rs13152028	36060318	0.0003903
7	rs2037607	22914712	0.0003623
16	rs889593	86515199	0.000355
22	rs738268	32773266	0.0003548
3	rs6443171	8244910	0.0004108
6	rs1568705	35012460	0.0004053
8	rs2722892	28163935	0.000447
15	rs8027514	35391526	0.0004233
17	rs592716	14344060	0.0004363
18	rs4796916	11266119	0.0004294
1	rs7527051	102601950	0.000483
2	rs76023220	101556678	0.0004884
2	rs7601126	223593164	0.0004684
3	rs6442929	5097993	0.0004778
12	rs1457665	33405314	0.0004816
13	rs2669191	83809357	0.0004692
16	rs9932506	16161425	0.0004673
17	rs7208531	68137138	0.0004989
1	rs1390475	64800809	0.0005131
1	rs964570	186684977	0.0005416
2	rs12992123	183729197	0.0005321
2	rs1385351	193333903	0.0005167
4	rs7656782	27878240	0.0005368
5	rs149514	64851737	0.0005409
6	rs1763527	134499854	0.0005386
7	rs711481	109314773	0.000549
11	rs11214343	112616071	0.0005419
12	rs4144709	16250913	0.0005368
12	rs3847651	118565292	0.0005374
12	rs7972363	133179464	0.000529
13	rs9543673	75103156	0.000539
19	rs11671204	14652278	0.0005039
20	rs6028712	38538909	0.0005106
1	rs6428686	117718797	0.0005716
2	rs4851839	98775298	0.0005685
2	rs116095108	215154267	0.0005643
3	rs17006610	20152563	0.0005775
3	rs497423	127449008	0.0005909
9	rs10758456	37739932	0.0005939
9	rs76314504	89184670	0.000552
10	rs12411824	110391906	0.0005588
12	rs7967371	20293893	0.0005533
13	rs7329978	90420831	0.000552
14	rs2146630	27558363	0.0005506
14	rs162654	83778352	0.0005589
17	rs3027238	8135061	0.000552
2	rs2341459	44768202	0.0006401
4	rs1495552	90429040	0.0006045
7	rs2158929	87550234	0.000648
8	rs3020265	6488921	0.0006314
12	rs1349254	39455489	0.0006325
14	rs1209097	56531389	0.0006093
5	rs2617972	167543830	0.0006908
7	rs10250756	7528385	0.0006998
7	rs42065	95718579	0.0006927
12	rs2254827	104838431	0.0006554
13	rs80048274	113030773	0.0006806
20	rs6034583	16698652	0.0006728
2	rs10194520	5611779	0.0007281
4	rs4146	176164722	0.0007336
5	rs248492	141165875	0.0007184
6	rs11542163	36887476	0.0007214
9	rs12345603	29601893	0.000747
20	rs181375	58940081	0.0007447
21	rs2250735	32570662	0.0007276
1	rs718003	80956319	0.0007861
2	rs16866597	8239925	0.0007995
2	rs6731896	103292693	0.0007746
5	rs7724015	160205012	0.0007985
6	rs11155607	149246402	0.0007877
8	rs1448697	137112282	0.0007787
9	rs7853333	34065659	0.0007593
10	rs148533448	135277158	0.0007616
20	rs6085440	6209524	0.000762
1	rs12036909	20933278	0.0008003
2	rs1558799	51095053	0.0008257
2	rs7569946	60687959	0.0008193
3	rs7639667	82740425	0.0008023
3	rs16840059	98377357	0.0008403
7	rs6963356	42209050	0.0008403
13	rs1535896	43476911	0.0008207
13	rs9524337	94770906	0.0008452
1	rs72862649	8326968	0.0008964
6	rs9457437	159118978	0.0008558
10	rs7092194	132803392	0.0008559
12	rs4238013	4376089	0.0008788
12	rs4883194	9028872	0.0008719
15	rs2623251	52133914	0.0008838
15	rs17757714	70257954	0.0008846
19	rs12974057	15246479	0.000881
2	rs12473205	14658053	0.0009143
2	rs759433	36883075	0.0009114
2	rs4973190	230211434	0.0009225
5	rs924213	2737700	0.0009076
5	rs4868700	176134572	0.0009227
5	rs6890771	180081766	0.0009311
10	rs870550	16061958	0.0009425
13	rs9510795	24216012	0.0009311
13	rs279070	51133655	0.0009248
13	rs2876794	83927902	0.0009211
14	rs730195	29224833	0.0009425
14	rs1278911	32404727	0.0009277
15	rs8035237	52989547	0.0009162
19	rs145723843	3478456	0.000928
21	rs9979426	23343898	0.0009494
2	rs9223	101609827	0.0009573
2	rs6732761	141334737	0.0009951
3	rs4684892	13015655	0.0009624
3	rs1875517	117307567	0.0009587
5	rs166241	94096010	0.0009984
5	rs7708590	107117501	0.0009898
6	rs9395094	9502395	0.0009539
6	rs2451328	34016786	0.0009805
6	rs7757451	50318693	0.0009861
6	rs2022991	162248169	0.0009693
7	rs2299278	95666462	0.0009999
7	rs117800896	137087734	0.0009842
7	rs7776495	154077301	0.0009756
10	rs11198458	120254734	0.0009704
10	rs3012075	126714966	0.0009649
11	rs10790966	128513457	0.0009815
12	rs1492330	41025447	0.0009882
12	rs7316655	98236989	0.0009807
18	rs2156052	52875484	0.0009514
19	rs415499	44490024	0.0009617
19	rs10413089	45455588	0.0009663
19	rs16981262	48605823	0.0009723
20	rs6054016	6226368	0.0009732
21	rs3747003	47582102	0.0009846
1	rs296547	200892137	0.001024
2	rs75095377	155816702	0.001044
3	rs123509	42733468	0.001023
4	rs12650569	123989201	0.001041
5	rs158085	55720796	0.001015
5	rs10039243	98583720	0.001018
11	rs2279865	66203025	0.001024
16	rs11866949	716273	0.001018
17	rs758664	64871272	0.001022
3	rs7620657	36800257	0.001062
4	rs10029290	184270907	0.001065
5	rs1135093	149008521	0.001069
7	rs7801659	3202157	0.00108
8	rs16895201	122377814	0.001067
9	rs1934735	78485754	0.001054
11	rs4274188	18159254	0.001063
11	rs1436106	112999832	0.001063
13	rs8000533	25189224	0.001095
17	rs9908295	32060709	0.001062
4	rs11735377	137984231	0.001131
7	rs10230224	98311136	0.001116
14	rs12880534	53111535	0.001112
20	rs6041230	12247573	0.001137
2	rs16864032	5798242	0.001152
3	rs7634908	3555312	0.001166
4	rs7356528	175970464	0.001185
6	rs139428087	95209607	0.001184
7	rs6463733	7903077	0.001164
11	rs2891029	132986489	0.001176
16	rs3852766	501362	0.001164
18	rs1942694	62602805	0.001174
20	rs243887	13053018	0.001173
1	rs2801962	41878988	0.001201
1	rs2812390	231911598	0.001248
2	rs10496417	108631729	0.001235
2	rs6729946	161739740	0.001224
3	rs9844029	187971048	0.001237
10	rs7894494	123198136	0.00124
12	rs220573	13956734	0.001234
13	rs1590919	105015223	0.001249
1	rs10737505	165121286	0.001291
2	rs13005516	45258427	0.001294
2	rs992351	78001566	0.001297
4	rs16880367	28216699	0.001289
7	rs4717992	63581769	0.001269
7	rs4717138	73822588	0.001259
9	rs1576676	23018731	0.001257
11	rs7105588	83344753	0.001276
12	rs837480	125029792	0.00129
13	rs7987291	28894206	0.001276
16	rs2113247	64425318	0.001278
17	rs237298	12395558	0.001254
18	rs7506330	9177894	0.001259
18	rs7242244	53686306	0.001289
19	rs61749990	418948	0.001289
20	rs4815628	3891896	0.001269
21	rs2409473	34516762	0.001281
1	rs3905125	236864459	0.00132
2	rs10497163	157539961	0.001326
2	rs1568751	225324391	0.001313
5	rs10064581	18726660	0.001349
9	rs10869801	79335621	0.001349
12	rs11058595	126759053	0.00135
13	rs9527143	54433563	0.001311
17	rs9909665	30056938	0.001302
20	rs141957868	13869131	0.001325
22	rs3218295	37533068	0.00135
1	rs3010355	163369704	0.001361
1	rs16829482	193391298	0.001375
3	rs3729931	12626516	0.001389
4	rs11098178	113772458	0.001364
7	rs729525	25455380	0.001371
7	rs2052095	67620455	0.001359
12	rs4759732	131069814	0.001389
13	rs4941567	31584319	0.001369
17	rs230999	15101792	0.00138
18	rs11665524	2978535	0.001357
19	rs8112540	32126212	0.001351
4	rs4834729	119865067	0.001409
5	rs6870385	27559659	0.001405
8	rs11780016	90601100	0.001403
17	rs8076795	55045277	0.00141
19	rs379989	34568108	0.001442
3	rs55687041	64846996	0.001487
5	rs258068	133101137	0.001485
7	rs409224	101865210	0.001467
11	rs11042689	10267618	0.001481
12	rs1046164	4462146	0.001497
12	rs4761705	93726643	0.001495
1	rs41265901	33944993	0.001548
1	rs3737741	47000566	0.00154
1	rs1886503	113789136	0.001502
2	rs12991420	55080623	0.001509
5	rs2132021	62045297	0.001546
6	rs2328565	144491331	0.001548
8	rs263247	131792219	0.001538
9	rs10757274	22096055	0.001522
17	rs3760365	42420676	0.001538
20	rs12624732	21055354	0.001506
21	rs228104	43985955	0.001531
3	rs13077447	26913820	0.001592
6	rs2855423	33145710	0.001568
6	rs2235705	40486159	0.001591
9	rs1536078	17732138	0.001553
1	rs10915428	4158955	0.00165
1	rs7534418	156805803	0.001628
1	rs6425398	176832613	0.001639
4	rs9917971	14077835	0.001614
11	rs7116194	44554064	0.001601
11	rs12363944	76928025	0.001633
12	rs149571557	64186239	0.001614
14	rs1763546	84035775	0.00164
15	rs11639051	101992998	0.001622
16	rs17730134	79219660	0.001608
17	rs12935996	20014556	0.001634
20	rs6140734	934313	0.001632
1	rs3796504	160580549	0.001691
3	rs9877255	67663925	0.001664
4	rs75506311	6527270	0.001691
4	rs13124696	57214366	0.001654
5	rs155223	165056030	0.001688
7	rs4732302	137947218	0.001695
10	rs7097004	31592407	0.001696
11	rs2128234	98377161	0.00168
12	rs7973914	6476723	0.001661
12	rs12582343	71766297	0.001658
18	rs11081735	29566234	0.001679
22	rs9610498	36777739	0.001687
1	rs1983248	220497813	0.001728
2	rs4477896	33952413	0.001727
3	rs7645913	21825247	0.001707
5	rs114033852	157954443	0.001734
6	rs61737148	20212410	0.001734
8	rs4415337	88410905	0.00173
9	rs149417490	139889162	0.001711
11	rs4910837	5717063	0.001702
11	rs11031509	31900314	0.001715
11	rs4245105	132058406	0.001721
12	rs12424159	129189941	0.001703
19	rs372889	18173603	0.00172
1	rs1780746	79182561	0.001792
2	rs4853100	75249187	0.001757
3	rs9990047	41448372	0.001752
7	rs1155875	49315026	0.001766
10	rs999867	104504564	0.001791
13	rs9535861	52663491	0.001792
16	rs72780914	12879969	0.001797
2	rs2008714	240507331	0.001828
6	rs9260734	29932666	0.001809
14	rs996041	54594278	0.001823
20	rs3890324	41072655	0.001811
2	rs7419564	152720030	0.001882
4	rs4144993	163758431	0.001894
5	rs2012412	75615107	0.001874
7	rs1404473	83667173	0.001896
11	rs12786407	93669055	0.001854
13	rs13378928	36435568	0.001882
13	rs4884452	52949784	0.001899
17	rs8078205	21084892	0.001895
18	rs11878100	31655157	0.001875
20	rs17301294	54099251	0.001856
22	rs878756	40814500	0.001851
2	rs11899693	64171419	0.001942
10	rs9419168	133862022	0.001904
12	rs7966246	82180101	0.001923
15	rs74888443	36001394	0.001912
18	rs4291982	35445641	0.001923
19	rs1433110	40061294	0.001909
1	rs7528419	109817192	0.001962
7	rs1429519	90990111	0.001964
7	rs13221286	100707378	0.00196
9	rs11103106	138518114	0.00198
2	rs1517630	224180509	0.002028
3	rs7623486	69909094	0.002014
6	rs1225934	7877419	0.002035
7	rs6463778	8204811	0.00204
7	rs1526520	11779718	0.002032
7	rs1355883	131775747	0.002039
8	rs907180	8702827	0.002048
8	rs3864667	62036793	0.002011
12	rs10772294	10644877	0.002028
14	rs8020000	97144158	0.002021
18	rs1531308	8448054	0.002024
3	rs1498095	42093422	0.002063
4	rs9291123	6937984	0.002057
7	rs7786720	106642123	0.00207
8	rs9650409	24240704	0.00207
13	rs288715	107451642	0.002064
18	rs11663206	68153620	0.002062
18	rs9945174	74900914	0.002086
20	rs6106109	19568211	0.002063
20	rs6112679	19932395	0.002096
21	rs2834610	36105589	0.002085
1	rs4659404	26365374	0.002145
1	rs663458	64312919	0.00211
2	rs13397054	35673080	0.002106
2	rs2860399	88432981	0.002123
4	rs9306981	33762750	0.002106
5	rs62622770	74400324	0.002109
6	rs11753890	39248886	0.002106
7	rs6974322	44371637	0.002123
13	rs927863	51711436	0.002106
13	rs1928957	66766885	0.002101
15	rs4776145	53698260	0.002127
16	rs4786001	5184911	0.002124
20	rs78618054	54500551	0.002109
1	rs6661191	84057173	0.002167
1	rs269743	189503853	0.002154
1	rs12039255	205609010	0.002198
2	rs2373864	40688262	0.002171
4	rs13124273	117568631	0.002171
10	rs3844120	79172944	0.002172
12	rs9668377	27424271	0.002163
13	rs2274758	75894015	0.002169
13	rs12323067	95041111	0.002179
14	rs11160047	92648712	0.002172
1	rs6658662	242740810	0.002247
2	rs1543932	157565192	0.002246
3	rs1675511	98292683	0.00223
3	rs9868927	173339777	0.002234
4	rs4455499	142880833	0.002218
6	rs4715383	53045749	0.002227
10	rs10762569	53877006	0.002246
10	rs829228	95769344	0.002222
15	rs886914	92688981	0.00224
15	rs4350528	94163700	0.002223
19	rs17254521	7238695	0.002239
22	rs7293219	22548831	0.002215
2	rs1955401	221400478	0.002281
2	rs4530360	228950780	0.002283
4	rs12644824	149525713	0.002262
6	rs2817763	110972494	0.00228
7	rs2029220	98404438	0.00228
13	rs7322458	43635730	0.002267
13	rs872587	111015780	0.002252
14	rs4243645	74538308	0.002258
15	rs4284601	78199666	0.002253
1	rs16856306	180587744	0.002324
8	rs7843239	18742049	0.002304
11	rs11215413	115069973	0.002344
14	rs17183863	23598976	0.002343
15	rs17641900	36555134	0.002307
15	rs10152433	53222705	0.002346
20	rs6063664	50141824	0.002323
1	rs7540766	219088165	0.002394
3	rs4680567	151335734	0.002351
11	rs4910810	3813961	0.002358
11	rs11601047	91701074	0.002351
11	rs663793	131840492	0.002394
15	rs4924036	36239105	0.002373
2	rs6543823	34551566	0.00245
4	rs7688384	123229132	0.002405
5	rs730907	118058631	0.002421
14	rs17094928	97547110	0.002436
16	rs1559393	11368749	0.002438
16	rs865094	55517232	0.002441
2	rs4954647	139859202	0.002479
5	rs3992620	118530872	0.002478
11	rs35045740	103818395	0.002459
1	rs6426525	229027438	0.002503
2	rs1534476	28833479	0.00251
2	rs1008838	37252235	0.002532
6	rs846167	570556	0.002512
6	rs506140	153107539	0.00251
10	rs2670220	80125781	0.002543
10	rs2664403	87330756	0.002545
15	rs77366805	98237468	0.002518
17	rs1860553	17235537	0.002521
17	rs1490932	31979407	0.002512
19	rs1558134	1308057	0.002537
4	rs4834359	114762343	0.002584
17	rs16230	37268414	0.002584
2	rs2271761	180311444	0.002638
4	rs11728123	25983887	0.002604
7	rs7636	100490077	0.002613
7	rs11978304	119313222	0.002649
7	rs76405237	140970819	0.002638
7	rs855656	149456359	0.002622
11	rs4930217	67472145	0.002614
18	rs11663049	12991393	0.002649
19	rs16989868	6043743	0.002638
1	rs10912478	171136125	0.002668
6	rs2931091	120675142	0.002687
7	rs7811892	127923778	0.002699
8	rs1676945	4606409	0.002693
8	rs34049985	72360490	0.002668
13	rs4769335	24762957	0.002674
15	rs895135	68723712	0.002671
22	rs1009730	34260738	0.002668
5	rs10074559	128532350	0.002709
6	rs12207730	169449239	0.002718
7	rs1544705	130002317	0.002729
9	rs1330136	13273293	0.002727
9	rs9411042	74932819	0.002703
12	rs4562898	7960852	0.002707
12	rs12314920	104074151	0.002727
13	rs9589945	94937545	0.002712
14	rs12437246	34441030	0.002729
20	rs77433441	42243384	0.002727
20	rs2144772	50755700	0.002718
2	rs872158	180479625	0.002796
4	rs17537322	134641442	0.002799
5	rs11745686	74198611	0.002799
8	rs4907384	142715381	0.002773
10	rs10508945	53250879	0.002772
11	rs4515996	69919522	0.002796
11	rs10895547	103808152	0.002799
15	rs1406226	62459031	0.002795
3	rs2700868	182440135	0.002801
4	rs9312642	54456051	0.002821
5	rs2934803	63490739	0.002836
6	rs1557608	30118582	0.002817
10	rs2577335	121375181	0.002843
2	rs1816975	6444393	0.002865
2	rs17309203	174902997	0.002893
3	rs17252904	14676294	0.002863
5	rs1423652	42856350	0.002865
5	rs10478541	121167471	0.002858
5	rs6878270	173554239	0.002864
9	rs10965655	23132263	0.002895
12	rs11108126	95969395	0.002868
13	rs9571500	66439534	0.002864
14	rs8006358	92705919	0.002865
19	rs10416445	45556662	0.002868
19	rs8100801	58892060	0.002872
22	rs6000449	37251377	0.002885
1	rs822165	58916818	0.002919
2	rs1879123	115649874	0.002913
2	rs6730447	120682525	0.002901
2	rs10168551	168597986	0.00291
3	rs4687662	52870324	0.002947
4	rs6827843	10688637	0.002905
4	rs7699214	120716967	0.002947
5	rs751485	114719148	0.002947
7	rs1819034	45405129	0.002927
8	rs1560774	121994660	0.002908
8	rs4506254	136770319	0.002917
9	rs10156534	2936864	0.002937
9	rs7858152	79612186	0.002945
10	rs10886273	120335636	0.002916
13	rs979244	27090036	0.002932
13	rs4885057	73596617	0.002905
13	rs9520220	107509636	0.002919
14	rs10137019	35748036	0.002945
15	rs895395	102040927	0.002943
16	rs12921812	60471293	0.002917
17	rs12949082	14671909	0.002908
17	rs9897291	59597348	0.002908
1	rs76066940	175089768	0.002962
2	rs4633880	29605589	0.002962
2	rs17192077	218271987	0.002977
3	rs13089730	168219437	0.002991
4	rs138566166	68671093	0.002962
5	rs2310879	155400562	0.002989
6	rs2132683	99672014	0.002962
10	rs7918437	57120283	0.002973
12	rs4408348	92088006	0.002973
13	rs9596786	53913753	0.002978
13	rs9543110	73324751	0.002959
17	rs9908195	78795555	0.002953
18	rs143009235	61584726	0.002978
11	rs7115645	86635188	0.003042
13	rs1841659	36014991	0.003034
13	rs17089636	73213912	0.003029
13	rs9586513	105104488	0.003042
17	rs450735	30046329	0.003025
20	rs3746808	746098	0.003015
20	rs6025180	55395329	0.003027
3	rs6445576	53362310	0.003067
16	rs4541094	15870735	0.003052
22	rs5753904	32667507	0.003082
4	rs17827959	60929712	0.003138
5	rs4597914	53729982	0.003119
7	rs35313157	113863663	0.003138
8	rs4739104	64469050	0.003146
11	rs1871265	134869557	0.003138
12	rs7979651	130980470	0.003146
17	rs11077665	71135770	0.003124
2	rs17010322	31022513	0.003172
9	rs2772695	17985166	0.003156
9	rs915508	26359485	0.003197
9	rs10739679	129294471	0.003187
10	rs10793569	45420416	0.003156
10	rs4933778	83172937	0.003156
11	rs3794170	34937138	0.003197
11	rs12576775	79077193	0.003197
12	rs4763961	13438028	0.003189
15	rs900431	81869796	0.003184
1	rs11804893	25462079	0.003207
5	rs4867312	31144547	0.003208
10	rs10509620	92871894	0.003247
16	rs10871409	81254618	0.003212
2	rs12470652	48921438	0.003285
3	rs9290496	173939218	0.003285
5	rs770167	107126918	0.003287
6	rs2345969	167601309	0.003283
7	rs6977743	104107166	0.003288
9	rs7857375	101277609	0.003254
11	rs4310569	95910272	0.003273
14	rs8009032	70985876	0.00326
1	rs2884064	232319587	0.003309
5	rs58644	141791827	0.003338
12	rs4765011	125446436	0.003319
13	rs7327064	36771017	0.003331
15	rs1390425	34658419	0.003322
17	rs2612800	77198126	0.003324
19	rs8106386	37503899	0.003305
1	rs17097511	70501140	0.003389
2	rs1438873	148287033	0.003367
3	rs6785581	65010837	0.003389
3	rs10513264	145572381	0.003373
4	rs1579404	168029135	0.003369
9	rs11791270	98972430	0.00337
12	rs405394	28240440	0.00337
12	rs7961265	58878327	0.003398
20	rs964293	52816717	0.003399
1	rs10379	34330067	0.003428
3	rs11717042	134967368	0.003406
3	rs1530477	143819506	0.003419
4	rs11736888	62923797	0.003434
4	rs4574348	178752567	0.003443
5	rs887269	141114617	0.003449
6	rs1321852	161698258	0.003428
9	rs7033857	71962528	0.003443
10	rs7917405	84618072	0.003443
13	rs9596491	51842513	0.003406
17	rs11650603	27492042	0.003408
1	rs2645303	119555146	0.003461
5	rs16875423	5361557	0.003465
7	rs3779348	77663087	0.003459
9	rs7027645	30698142	0.0035
10	rs3802719	73270982	0.003491
11	rs1106865	18782131	0.003461
14	rs7153775	71284478	0.003491
16	rs1015989	8342171	0.003475
22	rs915613	23299769	0.00348
3	rs4681047	25383258	0.003542
3	rs7644070	89370107	0.003515
6	rs4565301	37719060	0.003528
19	rs3752135	52000624	0.003512
20	rs2206655	16775094	0.003542
5	rs16902381	35659239	0.003585
5	rs6882483	147382111	0.003559
7	rs2229109	87179809	0.0036
8	rs11775610	3183640	0.00357
8	rs11991530	24401779	0.003576
9	rs80300711	117317788	0.003585
10	rs11818627	104964536	0.003585
17	rs16950116	49667533	0.0036
1	rs561606	111041925	0.003638
2	rs1521108	142006135	0.003608
2	rs7597134	162621531	0.003629
2	rs11681644	231493060	0.003608
3	rs614673	118539108	0.003613
4	rs6817487	23451237	0.003636
4	rs11734827	101108008	0.003608
5	rs6896120	17836897	0.003622
8	rs3735830	73857877	0.00365
10	rs884289	2714749	0.003644
11	rs4256967	42987088	0.003616
16	rs284989	77132938	0.00362
20	rs4811155	49945761	0.003632
3	rs4591494	7982827	0.003677
3	rs2639280	81096365	0.003685
7	rs17652095	12175112	0.003659
8	rs9329273	8472504	0.003678
8	rs7003951	64214573	0.003679
10	rs2394324	68842368	0.003665
11	rs117814197	49129656	0.003671
11	rs2511345	62018940	0.003671
1	rs2811630	37882114	0.003702
2	rs4429487	167162277	0.003746
3	rs6439470	133980309	0.00372
3	rs7622799	169098992	0.003714
5	rs10054502	33086787	0.003746
6	rs1781708	38604754	0.003744
7	rs6945301	75377439	0.003738
7	rs11768116	78345207	0.003715
8	rs2607611	24606874	0.003748
9	rs930280	98391111	0.003721
9	rs734632	98818646	0.003744
9	rs7046350	135025070	0.003715
17	rs2529727	12198822	0.003746
17	rs16968987	55010062	0.003748
17	rs72913425	76399077	0.003746
19	rs734837	30041026	0.003712
19	rs694398	56055436	0.00375
20	rs2328223	17845921	0.00375
21	rs8134226	22942136	0.003702
22	rs5754747	34284173	0.003702
22	rs713819	35595720	0.003748
1	rs2764850	117550623	0.003796
2	rs3754932	202509814	0.003783
4	rs3857152	16067266	0.003785
4	rs13148961	40625135	0.003753
8	rs4871099	121713417	0.00378
19	rs4804147	11256285	0.003766
21	rs7279745	18652994	0.003774
2	rs7591446	45834076	0.003813
2	rs9288645	230214932	0.003822
3	rs753196	15935841	0.003802
4	rs10938448	46568165	0.003836
5	rs4482907	18759551	0.003812
7	rs17686777	89538623	0.003826
11	rs10767795	29249635	0.003808
11	rs11225875	103437292	0.003806
11	rs7937145	117923358	0.003824
16	rs9888985	60427440	0.003825
16	rs12918764	65179192	0.003845
17	rs1391077	31639502	0.003826
17	rs8065590	65776113	0.003841
18	rs609027	76116277	0.003806
22	rs1004529	44452318	0.003802
1	rs6668069	237349657	0.003878
5	rs4957114	956974	0.003895
5	rs6862436	134807383	0.003892
5	rs11745658	168380438	0.003858
6	rs3012571	74529922	0.003879
7	rs17172506	45273264	0.003856
10	rs11599200	72848345	0.003887
4	rs17306529	139409291	0.003904
5	rs4866047	20235071	0.003902
7	rs2613614	111254907	0.003924
11	rs2727270	61603237	0.003933
16	rs758449	5660929	0.003906
19	rs36097961	6850767	0.003916
1	rs6692331	209256181	0.003983
2	rs6760473	36021922	0.003963
2	rs1822881	146044052	0.003994
3	rs957215	26633278	0.003972
3	rs10212419	139004920	0.003978
6	rs9480227	156198945	0.003993
8	rs2445365	108383325	0.003976
9	rs10811061	18914103	0.003966
13	rs7328292	78348191	0.00396
16	rs12444993	27980502	0.003978
16	rs8050497	84867029	0.003961
17	rs62061048	11290984	0.003981
22	rs932376	42614362	0.003981
1	rs696979	208558547	0.004038
3	rs114818993	47121339	0.004039
8	rs12546599	411865	0.004018
11	rs11607986	34878809	0.004015
12	rs4964059	27529219	0.004003
15	rs11247055	99606489	0.004028
16	rs6498573	15879373	0.004044
17	rs9972931	31565776	0.004019
1	rs10047194	94064385	0.004054
1	rs41310899	172431386	0.004093
3	rs71319233	106415876	0.004059
4	rs4280680	4889621	0.004067
8	rs7828656	11502934	0.004092
9	rs12348881	139911983	0.004054
13	rs17081722	35308550	0.004093
13	rs12865144	90103127	0.004055
17	rs3853894	7370605	0.004095
19	rs745952	50497523	0.004067
20	rs8126263	23766277	0.004054
21	rs881386	36387531	0.004068
6	rs362511	29530850	0.004119
6	rs12208357	160543148	0.004121
8	rs13276981	128271895	0.004101
12	rs7134553	65951791	0.004127
13	rs9523441	92524032	0.004114
16	rs7196369	74710728	0.004114
18	rs12958345	5766006	0.00415
2	rs6717445	221935421	0.004154
5	rs57292511	148996328	0.004154
8	rs2410608	19137542	0.004159
8	rs767415	73225081	0.004163
8	rs28703878	79417222	0.004175
9	rs10993924	136943067	0.0042
10	rs1342455	90214051	0.004165
16	rs2285834	20866463	0.004154
16	rs4087296	82377781	0.004182
16	rs7194142	86616638	0.004185
20	rs7272571	44092753	0.004154
1	rs2230336	89582702	0.00422
1	rs10495060	217727217	0.004228
2	rs6750583	159598188	0.004207
3	rs2972491	115502481	0.004233
5	rs1651349	73833952	0.004207
9	rs4879926	35700837	0.004247
10	rs2812613	34066789	0.004233
12	rs4913474	69312523	0.004247
14	rs143662421	45658449	0.004247
15	rs2415129	72191266	0.004247
15	rs1426168	72544113	0.004247
17	rs11656250	47157428	0.004228
19	rs886853	19009470	0.004207
1	rs12035932	43019135	0.004251
3	rs115051279	130063811	0.004293
7	rs2286494	22984824	0.004283
9	rs1889055	29539919	0.004279
11	rs7111383	83041907	0.004293
15	rs143691336	44962188	0.004293
17	rs224546	3472871	0.004279
20	rs7271300	2361025	0.004268
21	rs858035	39099191	0.004289
2	rs4142221	208335510	0.004348
6	rs7744759	27119826	0.004318
9	rs6475036	16313409	0.004345
11	rs10437629	33588210	0.00431
16	rs11649527	16908786	0.004345
1	rs10888743	52423167	0.004366
2	rs16867335	181458934	0.004372
4	rs17777325	181207294	0.004377
5	rs10050940	15819269	0.004395
10	rs7475343	5349871	0.004395
11	rs112342677	70800094	0.004366
12	rs4768592	39543989	0.004395
19	rs34312893	53206725	0.004395
3	rs10933657	194226525	0.004431
6	rs628059	16772225	0.004414
7	rs2390970	24383941	0.004441
16	rs4784922	58361284	0.004433
18	rs17650376	3864912	0.004441
3	rs7624750	193334991	0.004493
9	rs7037755	117616813	0.004478
10	rs117431271	56991407	0.0045
11	rs10765882	11658269	0.0045
11	rs17105741	106328565	0.004477
13	rs9542630	71832876	0.004499
13	rs12859773	101453470	0.004493
15	rs11634814	53020933	0.004477
17	rs157407	19714206	0.0045
18	rs2298539	3075712	0.0045
1	rs841572	43436051	0.004522
5	rs168843	25739983	0.004534
7	rs10486831	81207444	0.004524
8	rs1004380	142621485	0.004503
9	rs2818249	91456777	0.004507
9	rs4366181	100130345	0.004522
10	rs2895527	12626977	0.004521
11	rs603232	75973078	0.004543
13	rs6563441	85874057	0.004539
15	rs4886776	74224996	0.004539
16	rs1304769	8261106	0.004524
2	rs7592566	13466618	0.004578
4	rs7668315	157190788	0.004585
5	rs10054168	130788698	0.004579
6	rs4709816	164441635	0.0046
7	rs9691662	139360198	0.004583
9	rs4742027	4629595	0.004597
12	rs833823	49349856	0.004597
14	rs1970911	91773494	0.004578
15	rs7175509	88127774	0.004579
16	rs9940872	56561857	0.004571
16	rs1048612	83817019	0.004561
18	rs2591118	28367893	0.004594
22	rs2072855	43533515	0.004581
4	rs4346637	84175235	0.004619
11	rs7126796	13340867	0.004639
16	rs4595795	81758262	0.00462
18	rs494470	20079239	0.004639
1	rs7526821	176690586	0.004667
1	rs621071	182682811	0.004696
2	rs817038	49626781	0.004675
2	rs2198465	108900509	0.004669
3	rs9860797	89164099	0.004661
3	rs6781278	190044017	0.004674
6	rs4710286	65520297	0.004695
6	rs34162221	158029872	0.00469
8	rs2679765	98364203	0.00469
10	rs7086693	5165820	0.004653
11	rs3763869	9594827	0.004685
11	rs10790443	121234131	0.004669
12	rs12308368	10848803	0.004696
12	rs258402	28008791	0.004685
1	rs3811473	229772693	0.004729
3	rs2594992	11360997	0.004736
3	rs4894292	135238987	0.004729
7	rs12668172	101647143	0.004733
7	rs193853	105579284	0.004708
7	rs7809850	152420498	0.004748
18	rs11564364	25957703	0.004733
20	rs4811784	55576391	0.004745
5	rs11746802	178665185	0.004791
6	rs9495410	139602317	0.004795
6	rs6455468	168384945	0.004753
7	rs4470909	46489309	0.004783
10	rs9663814	77738382	0.00479
11	rs4757729	18871028	0.00479
16	rs12918570	58268436	0.004766
17	rs7219493	73044188	0.004753
1	rs7521189	85889596	0.004829
1	rs17663538	217587716	0.004809
1	rs789645	232682121	0.004817
2	rs163513	45185224	0.004819
3	rs11923399	116413273	0.004817
9	rs7049118	72951417	0.004817
9	rs4744765	78332861	0.00482
9	rs3739915	135277130	0.004809
12	rs4964735	104656126	0.004829
17	rs41524846	49252238	0.004824
18	rs13313697	65326861	0.004809
3	rs4684808	11822616	0.004889
3	rs1005811	63959704	0.00486
4	rs10155504	45031256	0.004858
4	rs6822094	135176705	0.004864
4	rs9790676	184575568	0.00489
5	rs251830	3187567	0.004864
5	rs11951910	79939471	0.004852
6	rs1132352	24806070	0.004886
6	rs433793	94938658	0.004868
9	rs17265305	31636424	0.004884
18	rs1050377	32721402	0.004884
1	rs4920327	18829672	0.004902
3	rs2172257	97664725	0.004906
5	rs13169504	162499589	0.004912
7	rs4717452	67836835	0.004923
8	rs1384184	122606303	0.004909
9	rs6559507	82472582	0.004927
16	rs17639042	78533357	0.004905
3	rs16854335	169461571	0.004977
3	rs843991	186516428	0.004967
5	rs10067163	42316796	0.004992
5	rs4554269	161313159	0.004992
7	rs688020	4228553	0.004953
7	rs9969169	152440382	0.004989
8	rs11783414	21773384	0.004986
8	rs2291219	73982161	0.004964
15	rs12437730	98342466	0.004983
19	rs12983573	10701833	0.004977
2	rs1206401	51643185	0.005036
8	rs13272656	78812885	0.005022
8	rs6469322	111817591	0.005036
10	rs4285809	114002027	0.005036
12	rs11112803	106332204	0.005029
18	rs1273040	69016894	0.005046
18	rs17085008	69401163	0.005046
1	rs4951272	203575667	0.005067
6	rs3094549	29355148	0.005092
6	rs2459569	64024024	0.005061
8	rs969825	20494172	0.005083
9	rs2077403	34437469	0.005061
12	rs7965658	49987929	0.005056
5	rs10067229	65013703	0.005146
6	rs9296918	14073320	0.005116
9	rs1931367	96041713	0.005103
9	rs10984490	122095833	0.005147
10	rs1985908	82032240	0.005146
12	rs1688565	89678470	0.005146
15	rs7171171	38907041	0.00511
19	rs353999	49782621	0.005146
20	rs6135141	74347	0.005118
20	rs16988841	38835107	0.005103
1	rs1361730	57267946	0.005189
1	rs6690339	219221780	0.005189
1	rs2133185	222738970	0.005185
13	rs7998443	100080579	0.005176
14	rs7153987	27152856	0.005197
17	rs4792271	12556576	0.005184
1	rs912845	19358015	0.005219
1	rs2503011	29558468	0.00524
1	rs16851527	203374751	0.005231
1	rs3753661	226014342	0.005226
3	rs1353825	1338259	0.005213
5	rs275468	6838445	0.005211
7	rs3735334	149565489	0.005222
12	rs6489525	4299606	0.005222
3	rs1121119	8302786	0.0053
7	rs1860875	21111643	0.005251
10	rs11193190	108818287	0.0053
16	rs3813581	79749341	0.005274
17	rs12150382	68222772	0.005282
1	rs6657722	162893276	0.00532
1	rs7539322	173615965	0.005303
1	rs6694617	200167658	0.00532
10	rs3923348	5456840	0.005345
12	rs7956620	101447641	0.005306
19	rs919276	51231068	0.005306
5	rs10071543	98503405	0.005376
9	rs10978504	109273253	0.005373
11	rs7950231	119470389	0.005361
12	rs1514828	19177711	0.005376
13	rs7994769	93077983	0.00536
16	rs11646521	58884175	0.005361
18	rs3959690	3768254	0.005361
18	rs8084412	65852207	0.005385
3	rs347134	32439785	0.005417
4	rs7661528	130949366	0.005447
5	rs16900420	7204616	0.005435
5	rs328647	118982484	0.005417
6	rs9403208	100354935	0.005417
18	rs8086184	73994471	0.005429
19	rs77123125	10556083	0.005445
22	rs2073201	25294369	0.005409
1	rs2820883	216872461	0.005498
4	rs10516346	20118073	0.005458
8	rs4314646	64026280	0.005492
9	rs7855527	7558182	0.005469
11	rs4121677	106615180	0.005496
14	rs6572224	44370788	0.005496
19	rs78161395	14141666	0.005489
2	rs17528188	200440820	0.005545
5	rs1424908	51710027	0.005522
6	rs2504284	78353362	0.005545
8	rs12679451	135326486	0.005509
9	rs10992674	95963114	0.005544
11	rs7129781	14912417	0.005513
12	rs4587807	33510115	0.005548
12	rs11109219	98190477	0.005502
14	rs11626582	40608324	0.005539
18	rs4797212	5424807	0.005528
3	rs3864095	186937037	0.005555
5	rs876354	63919584	0.005596
10	rs2282384	15648104	0.005575
12	rs4882434	83443249	0.005595
19	rs1109231	36443999	0.005554
20	rs6012418	47036502	0.005555
1	rs9970996	234701910	0.005624
11	rs11547915	102272839	0.005617
12	rs1526852	105917765	0.00565
13	rs2892688	95170689	0.005634
19	rs4807022	5308749	0.005642
19	rs7507534	40345918	0.005624
2	rs17723364	72401886	0.005663
2	rs4438470	229014719	0.005661
2	rs13848	240946766	0.005699
3	rs148242479	194365360	0.00569
6	rs9504202	4684896	0.005695
8	rs10086623	83488195	0.00569
11	rs7935097	91981960	0.005666
16	rs75586809	31090269	0.00569
4	rs10028492	167104872	0.005749
6	rs6903433	32842975	0.005708
3	rs166314	22081979	0.005771
5	rs7719411	65829867	0.005795
8	rs2470728	95366370	0.005783
10	rs11198436	120221323	0.005769
15	rs1017843	40528155	0.005775
16	rs8047014	69135049	0.0058
16	rs11075721	69497810	0.00576
21	rs2822661	15787738	0.005775
1	rs834485	64484485	0.005805
2	rs995647	24810255	0.005849
3	rs7630157	168314500	0.005849
4	rs7687115	188608857	0.005805
5	rs6893191	65099626	0.005826
5	rs2016865	151739218	0.005804
6	rs1322819	42478124	0.005829
9	rs4574938	28218512	0.005826
12	rs6487586	27168878	0.005834
12	rs11147192	133060549	0.005846
16	rs34805615	50118125	0.005849
18	rs4548980	68575404	0.005828
1	rs12069358	41940687	0.005858
2	rs4973422	232354247	0.005856
3	rs493789	172131456	0.005871
5	rs6872031	163617119	0.005856
6	rs628629	83894382	0.005893
11	rs2508483	87572333	0.005885
12	rs4485187	13338113	0.005856
12	rs10863085	86236328	0.005856
14	rs227859	22948471	0.005856
16	rs2726039	28327463	0.005895
19	rs745961	33370070	0.005856
1	rs10802523	247745313	0.005935
2	rs12618769	99239931	0.005908
5	rs2678201	124683175	0.005908
6	rs7739421	52697404	0.005901
7	rs41295	28666636	0.005909
7	rs9638092	156599974	0.005901
16	rs9930924	85531362	0.005949
19	rs35792937	13996222	0.005905
20	rs2423808	14521106	0.005918
21	rs2839550	43974226	0.005919
1	rs11209479	69965403	0.005966
1	rs2358996	114515717	0.005961
2	rs6717602	75714591	0.005974
7	rs10257010	86716102	0.005953
10	rs10741254	133317940	0.005956
2	rs112225149	121684536	0.006001
6	rs1342626	77997341	0.006045
7	rs42168	106480649	0.006039
8	rs76733857	54911003	0.006001
8	rs7017149	95789654	0.006045
9	rs11139068	83811684	0.006025
14	rs2543361	76593690	0.00602
15	rs7178867	100445280	0.006001
16	rs3811348	69782855	0.00602
18	rs17382680	1487818	0.006045
18	rs12607829	14146691	0.00602
1	rs3105571	225288534	0.00606
2	rs1478644	70576997	0.006069
2	rs13013898	123795919	0.006085
4	rs4689885	4560776	0.006079
6	rs13194101	170143300	0.00606
8	rs7820268	39777529	0.006076
10	rs7901238	23788819	0.00609
12	rs10748349	43470542	0.006076
13	rs1952607	30888981	0.006085
16	rs9319551	80315306	0.006076
18	rs1430916	40271967	0.006087
20	rs7361799	23421079	0.006087
20	rs11543244	34220755	0.00606
1	rs2127155	237654831	0.006124
2	rs714545	181381991	0.006106
4	rs6852625	11276716	0.006105
4	rs2121871	87800577	0.006148
7	rs12539923	133755346	0.006106
9	rs896585	28086281	0.006149
21	rs2096727	23608099	0.006134
4	rs1158808	13783235	0.006151
9	rs7028875	37694070	0.006159
12	rs6487528	26242894	0.006189
13	rs9532534	40924528	0.006189
14	rs10149483	78789108	0.006168
18	rs8089809	14415957	0.006174
1	rs534918	15426780	0.006233
1	rs2020870	171154959	0.006243
2	rs850914	186223503	0.006207
4	rs4389579	9907604	0.00624
5	rs12651738	26091605	0.006238
13	rs9520518	108273946	0.006203
15	rs4777959	92862216	0.006235
20	rs708925	8358004	0.00623
21	rs8129208	43074507	0.00624
2	rs2241759	25064193	0.006253
2	rs13010378	72187212	0.006263
3	rs1520492	46638971	0.006279
4	rs9999653	56498249	0.006281
5	rs1346511	24463300	0.006289
10	rs11008540	31894818	0.006268
11	rs11218557	122099839	0.006298
18	rs11663212	56445257	0.006279
20	rs6064572	56179422	0.006268
1	rs11588172	25421990	0.006328
2	rs3851317	40969323	0.006342
7	rs882460	31533784	0.00633
11	rs7930181	110227864	0.006318
12	rs2108642	1866799	0.006312
12	rs7963083	77067412	0.006312
12	rs2036772	102517753	0.006335
18	rs11875045	5193132	0.006318
18	rs4538103	56611185	0.00633
2	rs833783	36216027	0.006353
2	rs4672779	216604360	0.006359
3	rs9851046	156759307	0.006389
3	rs2701588	192337670	0.006396
4	rs11943322	183750069	0.006375
6	rs2235868	39040654	0.006378
8	rs10093536	72994478	0.006368
9	rs855500	33614214	0.006354
10	rs6602471	10990421	0.006399
11	rs2368936	119601779	0.006395
20	rs6029056	38979736	0.006375
7	rs4269485	52544356	0.00642
10	rs2588944	63590712	0.006446
20	rs10460623	57205221	0.00642
1	rs11800462	6524501	0.006478
1	rs1762463	208477423	0.006478
3	rs17009723	72478611	0.006454
3	rs11719555	79919894	0.006487
5	rs12516042	26383317	0.006452
5	rs17155147	102537298	0.006478
5	rs6860460	112442827	0.006476
6	rs7759311	123182193	0.006496
7	rs2072220	21775387	0.006478
8	rs925030	25242601	0.006476
8	rs10109208	30746492	0.006452
8	rs4739523	37444583	0.006452
8	rs12674544	65695385	0.006452
10	rs7899074	56937693	0.006487
10	rs9919453	120024591	0.006453
16	rs8054377	2889404	0.00646
4	rs111538036	171597375	0.006518
5	rs340680	8385180	0.006541
1	rs61736984	157067699	0.006554
3	rs842261	16285941	0.006584
3	rs6781362	142653680	0.006593
7	rs989506	93147883	0.00658
10	rs652142	85573752	0.006588
11	rs17153770	59224738	0.006554
11	rs1784354	126741484	0.006551
12	rs12829453	26442052	0.006584
2	rs1447550	133617800	0.00662
2	rs6721684	221260058	0.006629
10	rs2116583	63935987	0.006623
14	rs1769569	34471359	0.006644
17	rs13290	7329632	0.006616
22	rs4822104	42698800	0.006616
1	rs1885865	3646291	0.00666
3	rs1125203	41760895	0.006685
6	rs2328893	25770239	0.006656
6	rs17057302	97494739	0.00667
7	rs12535670	106431237	0.006657
8	rs10504021	40154240	0.00667
11	rs11024529	18194348	0.00667
18	rs9966076	57549766	0.006677
1	rs553608	94531013	0.006708
3	rs9822180	105328255	0.00673
5	rs2560851	16887383	0.006723
5	rs11956267	27154889	0.006733
10	rs7080650	95387857	0.006711
11	rs4362144	23841971	0.006711
19	rs7247381	30920536	0.006728
1	rs2060	217494099	0.006777
3	rs1880040	119378872	0.006768
5	rs7734458	147685952	0.006763
8	rs2958321	69722223	0.006777
9	rs7048994	35996326	0.006771
14	rs7144421	98892998	0.006791
17	rs6502728	3394299	0.006774
2	rs1025246	153781648	0.00684
4	rs4632736	110017206	0.006807
4	rs6848343	151312761	0.006807
15	rs62000508	70606876	0.006803
17	rs8067933	9658245	0.006802
18	rs9959367	71891196	0.006807
20	rs354761	58925972	0.006807
1	rs574364	91885970	0.006885
2	rs3116534	204833769	0.006873
5	rs13177816	5181634	0.006852
5	rs4132278	65976712	0.006875
8	rs10957167	61815886	0.006852
7	rs2529768	20912112	0.006918
10	rs751644	72406967	0.006918
15	rs8036994	97333810	0.006926
3	rs2117776	14960204	0.007
4	rs116636415	156412461	0.006993
4	rs11100086	157936643	0.006978
5	rs6895566	75306838	0.006988
5	rs114539300	176964047	0.006993
7	rs1362924	33914560	0.006957
7	rs55677286	137352623	0.006993
10	rs9633706	98382303	0.006987
11	rs325606	6243982	0.007
11	rs4939362	60223018	0.006988
12	rs6539905	86064697	0.006973
13	rs10507462	38458996	0.006991
15	rs4777723	93112038	0.006959
20	rs2424350	20291451	0.007
22	rs241707	33378834	0.006988
3	rs251489	142699541	0.00704
10	rs11189321	99435006	0.007031
8	rs1154037	4270228	0.007073
8	rs12548050	95314221	0.007077
9	rs12683541	6944415	0.007053
9	rs12002628	74067610	0.007077
11	rs7116438	2034099	0.007095
12	rs11179133	72652615	0.007095
12	rs3858620	114929252	0.007095
13	rs7325257	88405087	0.007084
15	rs11629812	60990128	0.007095
22	rs5999368	34832632	0.007071
1	rs9803750	198644124	0.007118
4	rs6833662	19827258	0.007108
4	rs12508528	112077613	0.007123
4	rs4834706	119733366	0.007116
8	rs78376313	19917471	0.007121
12	rs225475	126462568	0.007119
2	rs74478091	123101878	0.007178
6	rs7774567	25425526	0.007178
6	rs794114	164724047	0.007197
8	rs2037095	76389346	0.007175
11	rs7932354	46722221	0.007198
13	rs144485253	35765837	0.007178
14	rs4287470	54756835	0.007161
1	rs11264446	153805735	0.007216
3	rs114669168	4305212	0.007216
5	rs75927865	11682814	0.007216
5	rs399760	41264563	0.007203
6	rs2452944	92819644	0.007242
8	rs2248609	101608919	0.00721
16	rs10863186	85763447	0.00721
17	rs17246266	29784258	0.007216
18	rs17470795	25933067	0.007216
21	rs2826603	22281047	0.007227
1	rs12034557	4971507	0.00729
2	rs222	99147872	0.007265
9	rs7874315	137102473	0.007271
10	rs2133471	55161298	0.007255
10	rs158421	79182034	0.007253
20	rs1555852	19536127	0.007296
2	rs114075818	101984297	0.007348
3	rs9868354	108840227	0.007348
4	rs7690743	180988794	0.007349
5	rs12658991	149051489	0.007348
6	rs2326646	5560766	0.007317
7	rs7807962	17604524	0.007305
7	rs1731839	155651102	0.007349
8	rs10955278	88411745	0.007302
12	rs12320024	105374137	0.007307
14	rs7142108	107221800	0.007327
22	rs1633399	19183787	0.007305
1	rs10890212	43202636	0.007387
3	rs13081924	14400077	0.007368
3	rs4912474	183866486	0.007376
9	rs3739609	36169598	0.007358
10	rs2696310	36222010	0.007364
10	rs2296782	114723857	0.007393
13	rs6563564	38201657	0.00737
18	rs4800343	19603013	0.007391
18	rs11660857	74437679	0.007391
19	rs17272680	49364511	0.007391
20	rs13037517	22696072	0.007376
2	rs11125055	46393815	0.00741
2	rs2708919	113641631	0.007436
8	rs2739030	133777471	0.007438
9	rs2383772	28578198	0.007411
9	rs9696959	121973842	0.007436
16	rs3743518	15960226	0.007406
1	rs10800374	168606715	0.0075
2	rs17415156	45354105	0.007494
3	rs59668317	181207851	0.007493
6	rs2073036	52144081	0.007462
6	rs9451228	90200077	0.007494
8	rs2242086	144695499	0.007455
14	rs10132765	66242314	0.007486
17	rs921986	18227081	0.007499
18	rs603368	8792476	0.007496
21	rs992087	29540412	0.007494
22	rs2235778	44389514	0.007485
1	rs12021758	54787049	0.007531
2	rs12712931	45242008	0.007548
3	rs16831033	120043023	0.007542
3	rs1906888	177896888	0.007525
5	rs4703640	73958245	0.007527
5	rs2935499	89590812	0.00755
5	rs3734026	156765981	0.007546
5	rs2067011	178415937	0.007544
9	rs10978609	99452968	0.007542
10	rs496783	116137961	0.007544
16	rs9925919	74987963	0.007516
17	rs1348372	66772301	0.007544
1	rs728614	229564117	0.007556
4	rs908017	6221614	0.007562
4	rs6831346	22081816	0.007573
8	rs309853	29873603	0.007556
10	rs10763707	29594791	0.007556
2	rs741531	53856928	0.007602
2	rs10932321	211138809	0.007645
4	rs4861073	40949691	0.007645
5	rs464950	106884480	0.00764
12	rs17022738	94953487	0.00763
15	rs10520754	94959409	0.00764
1	rs6665763	95567336	0.007662
1	rs4453019	196070782	0.007687
3	rs6798342	66802559	0.007653
3	rs616966	121280791	0.007687
4	rs10805262	26439223	0.007662
5	rs154189	107066305	0.007668
7	rs1157582	108875206	0.007651
8	rs490767	36235570	0.007687
8	rs7829476	135607485	0.007664
9	rs4424353	38450984	0.007687
11	rs12223849	62717297	0.007651
13	rs7985500	103604429	0.007687
17	rs714731	69877419	0.007664
19	rs3745925	501900	0.007664
20	rs369005	19905715	0.007651
21	rs2850066	37338018	0.007687
1	rs7548668	4006060	0.007743
2	rs12986824	226808378	0.00773
4	rs929958	37769060	0.007746
5	rs3756287	131135478	0.007705
7	rs10258293	105662690	0.007705
13	rs7996180	31279747	0.007726
15	rs3131584	50847401	0.007749
16	rs75895560	34781023	0.007742
17	rs4790013	77334736	0.007711
2	rs11898207	43800174	0.007757
3	rs2119380	143237653	0.007777
6	rs7772042	37721855	0.007756
7	rs4296945	40298878	0.007756
8	rs1005900	21964561	0.007793
10	rs788203	27491870	0.007756
10	rs7905355	125924595	0.007793
12	rs959123	29271805	0.007784
13	rs9558789	107225730	0.007774
17	rs7221109	38770286	0.007777
18	rs550315	13133577	0.007773
20	rs4815102	22255173	0.0078
1	rs12058802	91923254	0.00783
12	rs993123	15577635	0.00782
15	rs1531502	27847893	0.00782
2	rs7570229	75866236	0.007873
3	rs259556	21925055	0.007864
3	rs704285	71720566	0.007896
4	rs6848888	94572864	0.007892
5	rs396387	169260680	0.007899
6	rs352193	158193664	0.007896
7	rs724254	7186554	0.007855
7	rs193579	116839950	0.00786
7	rs221272	157340076	0.007884
8	rs7823929	41108648	0.007882
9	rs940289	110436968	0.007892
10	rs2488656	86366489	0.00787
13	rs9634442	19964800	0.007866
13	rs11840971	51615784	0.007887
17	rs4889954	78065594	0.007866
19	rs950024	29482011	0.007892
19	rs12460048	58041703	0.007873
2	rs4851824	106266677	0.007905
2	rs10200433	239466567	0.007915
9	rs10118377	132523860	0.007925
13	rs1409261	59891147	0.007906
14	rs1169014	36347986	0.007906
19	rs11672738	46451214	0.007945
1	rs12746015	212636824	0.007979
2	rs7595245	36629247	0.007965
4	rs7668810	134710417	0.007997
5	rs6860112	4136154	0.007975
5	rs62372093	42884742	0.007996
6	rs9353427	87486840	0.007987
6	rs9376669	142389382	0.007964
6	rs9366181	170526065	0.007987
7	rs10236225	10226430	0.007978
7	rs605705	51932604	0.007967
7	rs2530427	67159881	0.00797
7	rs11762571	149029106	0.007999
8	rs12056810	101793314	0.007975
10	rs758577	118047298	0.007988
13	rs9318567	79083814	0.007996
15	rs7166692	98704009	0.007988
16	rs11561585	2993360	0.007956
16	rs11150525	82988950	0.007968
17	rs11204328	20872331	0.00799
17	rs7214266	56851920	0.007983
19	rs837642	49307999	0.007968
1	rs10754043	193089827	0.008021
2	rs6741737	152926830	0.008012
3	rs7624292	58744141	0.008027
3	rs2676894	194761024	0.008035
4	rs50296	39837128	0.008038
6	rs3799094	70080512	0.008021
7	rs2108349	50786663	0.008049
8	rs7817416	94355601	0.00801
8	rs10109080	134943118	0.008021
9	rs1953330	80221466	0.008003
10	rs1892110	92457246	0.008049
10	rs4146894	124155381	0.008012
2	rs6544062	37414227	0.00807
2	rs6730119	212519028	0.008057
8	rs1531846	90074006	0.008084
11	rs16933394	7902813	0.008096
11	rs12787569	126786000	0.008052
16	rs4784180	62308742	0.008071
22	rs5994256	17798800	0.008096
1	rs1182218	117361083	0.008109
4	rs10021969	138535434	0.008109
5	rs6886336	70806958	0.008109
7	rs13237471	130973720	0.008109
10	rs4962613	128459850	0.008125
13	rs4341651	54586637	0.008145
14	rs11158018	55076477	0.008118
14	rs9635238	62350904	0.00812
15	rs2198997	95593723	0.008118
17	rs7214008	72148066	0.008148
22	rs5755183	35038444	0.008148
3	rs4685648	3569967	0.008169
4	rs4692824	171288473	0.008153
5	rs4422488	54229297	0.008169
5	rs1904463	123690883	0.008182
6	rs9406039	7528113	0.008169
16	rs17203310	81977372	0.00816
17	rs8077337	2415350	0.00816
1	rs10915212	29288008	0.008208
2	rs2625569	20953188	0.008244
2	rs11885873	28736582	0.008228
2	rs7604639	112751928	0.008212
3	rs1455495	35902885	0.008228
4	rs13146053	139839354	0.008244
6	rs4715407	53393734	0.008212
6	rs566097	137960364	0.008247
7	rs104987	24097729	0.008212
7	rs7794580	66931015	0.008228
8	rs4593549	23396732	0.008208
9	rs17148925	135193946	0.008243
11	rs722941	98247743	0.008208
15	rs8030939	70278813	0.008229
1	rs907190	226566726	0.008288
2	rs7607923	55323183	0.00826
3	rs7643549	147413101	0.008254
4	rs17039372	161149134	0.008279
12	rs7965166	7730186	0.008254
12	rs1064319	119866533	0.008279
16	rs3784828	1579151	0.008265
22	rs6001679	40169926	0.008254
1	rs4908018	100234367	0.008307
14	rs11156905	36569520	0.008318
14	rs11159135	75782101	0.008318
15	rs2679099	88039805	0.008344
20	rs6100805	58809513	0.008344
9	rs2261722	78869581	0.008391
11	rs11222955	132021146	0.008375
13	rs9515426	112101470	0.00837
21	rs2154552	38968030	0.008399
5	rs4566790	12577738	0.008431
6	rs1770341	15089680	0.008443
7	rs117867554	2848598	0.008431
10	rs12253173	79211935	0.008431
12	rs2346115	126464618	0.008439
13	rs2281973	111130674	0.008412
16	rs9746317	77354562	0.008429
1	rs7540190	238534722	0.00846
4	rs2130920	20836911	0.008489
4	rs1994253	94314479	0.008458
6	rs908024	463753	0.00846
1	rs301759	216337447	0.008518
1	rs17047450	218331878	0.008526
5	rs4868944	165096258	0.008526
5	rs4867939	168223681	0.008526
16	rs13333693	23374096	0.008504
2	rs17043016	52709965	0.008553
3	rs6551000	25913883	0.00857
3	rs1866001	107725831	0.008559
5	rs10057405	127653022	0.008596
7	rs1178172	18794541	0.00857
16	rs11641362	85335951	0.008586
18	rs11874742	3397434	0.008559
3	rs11709274	45403666	0.008632
4	rs10000976	84978944	0.008632
10	rs17316874	64360090	0.008624
11	rs16933680	16935949	0.008618
12	rs773484	77319533	0.008625
15	rs8030640	40265503	0.008632
17	rs4054884	13226804	0.00865
17	rs10491199	54304056	0.008639
2	rs7578528	136790283	0.00868
3	rs9812140	61289533	0.008674
7	rs2949769	143216729	0.008698
14	rs3742332	95645872	0.008659
17	rs9903880	71715332	0.008676
1	rs4508048	247565953	0.008711
2	rs17015616	35007976	0.008717
2	rs4305291	117721773	0.008733
3	rs13096682	152385404	0.00874
5	rs16882424	53492282	0.008744
6	rs908819	107307003	0.008741
6	rs1408915	164670331	0.008731
10	rs10828664	24814503	0.008713
15	rs1994714	68877435	0.008741
16	rs16962723	13803064	0.008731
17	rs8068256	51702060	0.008706
17	rs312691	68326338	0.008723
19	rs10415354	14709815	0.008741
2	rs2381911	147024137	0.008754
3	rs1642742	10191943	0.00877
3	rs9822086	196701941	0.008797
4	rs17022027	95614278	0.008796
11	rs10767567	26701172	0.008774
11	rs7926933	58978684	0.008796
12	rs2075032	717138	0.008796
14	rs4981784	31287967	0.008756
14	rs7147818	99149677	0.008795
6	rs2040434	108327053	0.008804
8	rs2242	455360	0.008839
14	rs12589681	33263851	0.008804
16	rs4603559	65597828	0.008825
15	rs7177662	64184625	0.008856
17	rs910920	701122	0.008867
17	rs17648423	51896003	0.008853
20	rs17347958	34560609	0.00889
3	rs1447959	60548728	0.008911
8	rs11776207	33765126	0.00892
11	rs7940559	65164114	0.008901
17	rs11079690	65358349	0.008931
1	rs404323	242409100	0.008967
5	rs875988	53851203	0.008988
19	rs28730848	18273013	0.008993
3	rs6799705	35982130	0.009045
4	rs12331072	91761444	0.009032
6	rs6919455	67621368	0.00903
8	rs2142182	75210077	0.00903
9	rs74722857	130989156	0.009001
12	rs77843719	6690653	0.009032
12	rs7976280	46800825	0.009011
12	rs11109478	98818674	0.009032
15	rs8031522	70078464	0.009009
19	rs148292179	41852404	0.009032
21	rs2254434	19335631	0.00903
4	rs4698729	14327348	0.009095
7	rs10486500	32151370	0.009054
7	rs10259019	67831297	0.009057
9	rs78354116	36855989	0.009053
11	rs1564946	12176273	0.009068
13	rs542610	28235069	0.009092
18	rs2711387	68047277	0.009087
19	rs4254438	18395537	0.009053
19	rs8104863	20108062	0.009068
20	rs1980821	24545931	0.009092
1	rs1008196	30737443	0.009138
1	rs10753921	202795831	0.009129
2	rs1901460	106700313	0.009107
2	rs17617468	185489430	0.009123
4	rs10965	88998083	0.009131
4	rs223369	103761862	0.009126
5	rs72646806	11172426	0.009138
6	rs7745131	23078326	0.009126
6	rs2228396	32797809	0.009122
7	rs7807488	48698562	0.009122
7	rs41275239	103197603	0.009129
12	rs7305519	129208187	0.009138
19	rs78855695	34833079	0.009129
1	rs10918901	168450775	0.009197
3	rs1905864	59781217	0.009156
4	rs4508863	153571180	0.009171
7	rs3779419	75695081	0.009197
19	rs2659091	51446530	0.009189
20	rs6041791	13019206	0.009197
1	rs6697682	210500594	0.00924
4	rs2099701	94651669	0.009247
7	rs757819	10660424	0.009218
7	rs1534339	156343926	0.009218
8	rs10504034	40532142	0.009237
8	rs6468720	86928990	0.009222
11	rs12418699	25846889	0.009242
12	rs117671652	52167742	0.009222
13	rs8002778	87033401	0.00924
15	rs8027455	26738785	0.009213
16	rs4786467	4235028	0.009218
16	rs8587	85813231	0.009246
6	rs6916614	3817299	0.009277
7	rs10259939	52774983	0.009296
7	rs12705771	78403188	0.009277
11	rs949126	111310559	0.009288
13	rs9524832	95866060	0.009288
2	rs10178826	11011192	0.009316
2	rs164732	143667100	0.00931
4	rs4505820	18282476	0.009323
6	rs12209155	47891704	0.009316
6	rs964080	110710018	0.009316
7	rs736871	141130465	0.009325
8	rs1546100	19590800	0.009346
8	rs12549712	24704176	0.009316
12	rs10880510	43893121	0.009326
12	rs492623	117813981	0.009326
17	rs4074605	35922443	0.009346
20	rs62200242	20369581	0.009321
5	rs6861784	98923389	0.009354
6	rs9295897	30446055	0.009399
7	rs7781379	144830345	0.009399
14	rs7157970	105463936	0.009368
22	rs732756	37494420	0.009353
2	rs6726347	15987278	0.009446
3	rs4501122	84113708	0.009405
4	rs6857096	186388073	0.009401
8	rs7838730	70475308	0.009418
9	rs4246861	25599995	0.009418
10	rs74158908	64202077	0.009418
13	rs12584534	95755550	0.009418
1	rs629001	109838918	0.009484
3	rs79108830	105775729	0.009451
4	rs11937136	28503413	0.009451
5	rs921001	141988810	0.009451
7	rs4720087	32995331	0.009486
7	rs10950101	62510311	0.009464
12	rs10777556	94312091	0.009484
13	rs12184745	82605670	0.009451
13	rs652157	102764516	0.009464
14	rs118164705	31172582	0.009451
22	rs6002747	42874631	0.009486
2	rs1154756	5226543	0.009507
3	rs996482	20583674	0.009503
6	rs11963648	163249395	0.009511
7	rs4380850	153903590	0.009501
11	rs329669	133795017	0.009524
16	rs11074888	28023056	0.009516
18	rs11662930	68114712	0.009511
1	rs1256279	21914362	0.009595
2	rs6718040	8311232	0.00959
4	rs1452559	18958075	0.009595
4	rs1471928	140099768	0.009552
4	rs13139292	177308956	0.009566
9	rs1013792	78306320	0.009559
11	rs10792750	83987790	0.009552
14	rs12886909	92588192	0.009569
17	rs7209417	75365508	0.009595
17	rs9912746	80591598	0.009583
18	rs3765623	3086065	0.009566
2	rs7604443	36920273	0.009602
5	rs1990877	115731448	0.009602
6	rs2772373	33429672	0.009603
1	rs140717526	109779073	0.009658
4	rs6419156	101748186	0.009676
4	rs7693533	164066710	0.009657
5	rs11742673	77499566	0.009666
7	rs9639507	25420721	0.009676
10	rs10999499	72495587	0.009657
5	rs12517026	63039074	0.009702
18	rs547690	60630531	0.00971
2	rs3814354	135711657	0.009792
3	rs3796353	52593230	0.00977
4	rs13129209	181076187	0.009753
6	rs9354637	68586809	0.00977
15	rs16963985	51218262	0.009798
1	rs1340425	74385848	0.009817
2	rs13401409	140056305	0.009838
3	rs6809287	125990463	0.009817
5	rs17690122	131867835	0.009838
6	rs7751685	129422405	0.009804
8	rs2036014	116081696	0.009817
11	rs2921331	70674679	0.009837
15	rs7166925	37802685	0.009802
16	rs9930357	6000855	0.009817
1	rs6697691	112436001	0.009877
5	rs6875865	108556802	0.009899
6	rs9351947	73525349	0.009892
6	rs9458996	164541324	0.009858
7	rs10238349	54751771	0.009858
11	rs12281796	13087360	0.009889
11	rs1440188	116177072	0.009878
14	rs11849472	98793610	0.009879
19	rs11666543	54711981	0.009858
2	rs1344896	119250430	0.00992
2	rs12620884	218238881	0.009937
3	rs9879189	54538880	0.009934
3	rs295313	141361654	0.009926
4	rs6813255	111072985	0.009943
7	rs4726642	143430204	0.009937
8	rs3935605	72396101	0.009934
20	rs6134520	1288223	0.009922
1	rs11121742	11520653	0.009959
1	rs7521700	169802760	0.009964
2	rs6722248	208544280	0.009967
3	rs1503672	113973702	0.009979
5	rs1824495	73536750	0.009996
10	rs912888	105313230	0.00999
10	rs2482583	110391261	0.009956
16	rs12373078	30187676	0.009986
18	rs539531	41033886	0.009974
1	rs1288369	53575575	0.01001
1	rs66512	96511272	0.01002
3	rs6769992	77168168	0.01005
7	rs6976195	97119556	0.01002
9	rs13286417	18268581	0.01001
1	rs765617	9121782	0.01006
1	rs12059276	110273541	0.01006
2	rs7595103	78075244	0.01008
6	rs16878151	87730855	0.01006
6	rs6903494	118117602	0.01006
7	rs7790169	154980168	0.01006
8	rs594006	68557693	0.01007
8	rs2029818	80553068	0.01007
10	rs4752217	120613996	0.01007
13	rs1340330	64884501	0.01006
14	rs1615007	58921398	0.01007
17	rs414947	30891261	0.01007
18	rs1362858	32986600	0.01006
19	rs10409851	2726199	0.01006
20	rs2145089	5283634	0.01006
20	rs6104550	10068488	0.01006
20	rs3848668	62293272	0.01006
1	rs11102782	114878783	0.01012
2	rs13409480	144403796	0.01013
9	rs1113841	2379389	0.01011
9	rs10975041	5291710	0.01013
10	rs2765648	4076159	0.01012
10	rs2393992	65414090	0.01013
12	rs4765937	2570535	0.01013
13	rs9300953	105262134	0.01012
16	rs4785798	65985899	0.01013
16	rs1124356	78929313	0.01013
17	rs1124529	71353436	0.01011
1	rs10493043	30645986	0.01016
1	rs506388	229571061	0.01016
2	rs7606661	8865152	0.01018
2	rs13035923	156604837	0.01016
3	rs12485744	103397769	0.01016
4	rs6419158	103117289	0.01016
4	rs10518471	126454911	0.01016
4	rs6848521	190093246	0.01018
10	rs871749	5701833	0.01017
11	rs988873	115189228	0.01016
12	rs7316173	75113419	0.01017
14	rs1402056	72710102	0.01018
18	rs9957245	15102421	0.01017
21	rs8134851	32372727	0.01019
21	rs2011706	42416146	0.01019
2	rs6720020	51308895	0.01025
2	rs1371466	166148647	0.01023
2	rs4663398	235304659	0.0102
3	rs11129336	2950536	0.01022
3	rs1468977	170275098	0.01022
8	rs11988668	91592086	0.01025
9	rs4836891	125273574	0.01025
11	rs619945	58468173	0.01021
13	rs4770754	25470527	0.0102
14	rs17098983	32868873	0.01025
17	rs7216800	74885948	0.01025
19	rs7248185	28492338	0.0102
19	rs16964574	31246855	0.01025
20	rs6082177	20785098	0.01022
1	rs12081821	224991534	0.01029
2	rs2695605	57862891	0.01027
2	rs6748524	206792547	0.0103
3	rs2600046	2029929	0.01027
3	rs6769838	171477953	0.01027
4	rs1425390	65501761	0.01027
4	rs2389380	118497403	0.0103
5	rs16877286	6418689	0.01029
7	rs441601	101608080	0.01027
10	rs7097311	52841372	0.01027
12	rs2041150	102110335	0.01029
2	rs10490219	8400895	0.01033
4	rs2243682	104059542	0.01033
5	rs10515738	156019919	0.01031
10	rs11005753	59091105	0.01035
11	rs537393	17894731	0.01033
11	rs3740955	36595600	0.01033
11	rs17735314	84380275	0.01033
2	rs140645676	201157727	0.01038
3	rs41265421	179472647	0.01038
4	rs2171423	42276583	0.01036
4	rs11097225	90441824	0.01039
14	rs149910276	30787448	0.01038
17	rs34159181	42786711	0.01038
20	rs45521631	56195349	0.01038
3	rs780373	59731151	0.01042
3	rs6437511	104061922	0.01042
5	rs1432884	166952417	0.01044
6	rs9371528	151832668	0.01042
7	rs10257217	1640842	0.01041
7	rs17152355	105575202	0.01042
14	rs12891221	40824636	0.01042
14	rs1875053	65255018	0.01042
19	rs12977689	1226004	0.01042
5	rs16894446	65137461	0.01049
6	rs9446089	69767587	0.01049
12	rs10846753	125321461	0.01048
14	rs2277468	103024080	0.01049
15	rs4494480	57355360	0.01049
18	rs8096913	4597256	0.01049
20	rs3810541	56063319	0.01048
21	rs2255564	30347990	0.01047
2	rs16828274	151364819	0.0105
3	rs607829	13124572	0.01051
3	rs197867	76816266	0.01051
4	rs17036535	106964945	0.0105
4	rs13102201	137259372	0.01052
4	rs6818745	167956606	0.01052
5	rs2368554	97794710	0.01053
5	rs4702980	97844408	0.01054
6	rs2057726	30335350	0.0105
7	rs6956877	29209361	0.01052
7	rs2722246	37872545	0.01052
7	rs344454	146401434	0.01054
8	rs6984243	435370	0.01052
8	rs2979737	25444716	0.01055
8	rs12678366	126667489	0.01051
10	rs117577457	80911716	0.01054
12	rs7132434	26472562	0.01051
12	rs10847914	130107310	0.01053
1	rs1009941	9275194	0.0106
1	rs1256323	21851312	0.0106
1	rs2300568	168375973	0.01056
2	rs10179400	45388312	0.01058
4	rs1486493	61836190	0.01059
5	rs181912	61880915	0.0106
6	rs1028496	46924985	0.0106
6	rs4895634	144499144	0.0106
8	rs4128913	132291603	0.01059
10	rs12245918	9301624	0.01058
12	rs9971766	131557229	0.0106
18	rs7227057	5155397	0.0106
18	rs1792708	53777294	0.01059
3	rs3828363	41012473	0.01065
7	rs7804029	135704269	0.01061
1	rs2923911	195883861	0.01067
2	rs2028887	63716223	0.01068
2	rs1002233	117251750	0.01066
3	rs7628597	135186481	0.01068
3	rs247979	173152759	0.0107
6	rs12204999	96380002	0.01067
9	rs7856074	104404261	0.0107
10	rs3815975	6533877	0.01067
12	rs12302046	8683721	0.0107
12	rs2036771	102517804	0.01067
16	rs11077219	7822751	0.01066
16	rs11645009	81167638	0.01069
18	rs1392834	67042485	0.01069
20	rs6035505	259156	0.0107
20	rs6059197	31838520	0.01067
2	rs6721067	28015544	0.01071
2	rs7602990	224877511	0.01071
9	rs10817260	114828332	0.01075
20	rs35235111	48098402	0.01071
21	rs364048	27544041	0.01071
2	rs1902241	126736245	0.01079
3	rs6808351	95334138	0.0108
4	rs1510136	143882545	0.01076
12	rs10771158	25182403	0.01079
14	rs4982207	21032624	0.01078
15	rs6494927	71721315	0.01078
1	rs4654274	246668544	0.01082
3	rs11706932	112923015	0.01082
7	rs3748107	66479228	0.01082
8	rs11781942	144940779	0.01082
15	rs12440747	42036690	0.01081
7	rs6463492	5585350	0.01088
11	rs7940134	115722659	0.01086
13	rs3737042	34185191	0.01088
15	rs11558807	41046883	0.01088
16	rs117709863	73972223	0.01088
18	rs74945357	74082038	0.01088
21	rs7276778	40335046	0.01089
5	rs899541	157342764	0.01092
6	rs6919994	19195308	0.01094
6	rs2348305	113869058	0.01091
6	rs6569275	123049011	0.01091
8	rs16895064	97761434	0.01091
17	rs8068186	52766210	0.01091
18	rs74991234	52604083	0.01094
1	rs7533661	25413466	0.011
4	rs807780	13902266	0.011
10	rs12411657	71556310	0.01096
12	rs35303786	40713899	0.01097
2	rs2134936	98967700	0.01101
2	rs13035748	205209435	0.01103
5	rs7725968	160187406	0.01102
6	rs7763055	2951849	0.01104
6	rs9402484	133502198	0.01104
6	rs1407514	169153014	0.01104
11	rs72850017	2909393	0.01102
2	rs10933638	241794655	0.01106
4	rs875373	13715903	0.01109
4	rs7669751	116908711	0.01108
8	rs7462219	17287780	0.01108
8	rs2951996	26007894	0.0111
8	rs7844595	137282949	0.01106
9	rs7856490	7250826	0.0111
9	rs11790957	73200907	0.01108
10	rs913871	133914617	0.0111
22	rs2269725	19784731	0.01109
22	rs130132	49097331	0.01108
8	rs117963789	101597540	0.01115
8	rs2977838	145640411	0.01115
9	rs7863679	932875	0.01112
11	rs1814174	12083368	0.01113
12	rs2204096	74579223	0.01114
14	rs10143215	31111860	0.01115
14	rs11158944	72553387	0.01113
17	rs7406505	79459399	0.01114
18	rs77542485	11423100	0.01115
19	rs12003	19745479	0.01115
21	rs2070562	45674095	0.01112
3	rs8180009	70283132	0.01119
7	rs10488365	21171130	0.01119
7	rs850139	29795025	0.01117
7	rs74725517	109817842	0.01119
9	rs10283510	87731655	0.01119
16	rs2078112	25139276	0.01119
16	rs5882	57016092	0.01117
18	rs312992	1899563	0.01116
20	rs2211350	40483420	0.01116
20	rs259971	57810673	0.0112
6	rs4715544	55270134	0.01121
15	rs12443263	95413937	0.01125
20	rs1090536	5697947	0.01125
3	rs4688871	129990413	0.0113
6	rs11968806	3334247	0.01126
6	rs628337	50011796	0.0113
7	rs995086	34932979	0.01129
8	rs16880852	33246685	0.01126
10	rs1947739	71360884	0.0113
13	rs9542963	73047250	0.0113
13	rs9547157	85906206	0.0113
14	rs17105685	77764692	0.0113
14	rs2372243	83304672	0.01128
22	rs8140869	42344297	0.01128
4	rs6831492	138299994	0.01132
6	rs1357053	122298807	0.01132
14	rs11160509	99793564	0.01131
18	rs12326998	32756493	0.01132
1	rs10909990	3539481	0.0114
1	rs1575394	198785494	0.0114
6	rs1858928	110793699	0.01135
7	rs2290386	47852837	0.0114
9	rs10991880	94076827	0.0114
10	rs4881433	5368972	0.0114
12	rs17092200	43261919	0.01135
14	rs8009222	41163021	0.01135
14	rs11625462	91997567	0.0114
15	rs11638941	39481950	0.0114
18	rs7239907	42712436	0.01137
2	rs17022809	100258379	0.01143
2	rs4427983	183785598	0.01142
9	rs7865547	93736643	0.01142
11	rs637186	60892606	0.01141
12	rs7968633	2734450	0.01145
12	rs7978939	18567956	0.01145
12	rs1516032	61802276	0.01144
1	rs12725649	183933498	0.0115
1	rs10802514	247637749	0.0115
3	rs13324208	169071370	0.01147
5	rs258081	66131056	0.0115
[truncated: 5,439 more rows]

## Sheet: Peters discovery cohort
CHR	SNP	BP	P
22	rs2020917	19928884	0.00297
14	rs752688	55311569	0.00394
6	rs599548	154418561	0.00641
5	rs2400707	148205052	0.0368
6	rs8192619	132966348	0.0777
13	rs12584920	47465037	0.0875
11	rs10502058	105474087	0.0918
17	rs8065080	3480447	0.109
6	rs558025	154441965	0.119
2	rs16944	113594867	0.125
22	rs165728	19957023	0.141
6	rs1799971	154360797	0.142
18	rs11661134	13878881	0.17
14	rs11627241	94785451	0.178
1	rs1800871	206946634	0.199
5	rs1875999	76264982	0.261
2	rs17561	113537223	0.302
17	rs3813034	28524804	0.346
13	rs11842874	113694509	0.351
6	rs2239704	31540141	0.354
11	rs642544	105737020	0.378
2	rs6746030	167099158	0.381
6	rs6454674	88872930	0.381
1	rs7911	89518120	0.905
1	rs2842003	162980295	0.665
1	rs5275	186643058	0.675
2	rs315952	113890304	0.831
3	rs6280	113890815	0.669
4	rs1020759	103510511	0.669
7	rs2069827	22765456	0.696
8	rs1048101	26628028	0.519
11	rs17104711	105773462	0.638
14	rs8022616	94773945	0.948
15	rs4906902	27019768	0.68

## Sheet: peters replication cohort
CHR	SNP	BP	P
22	rs2020917	19928884	0.00297
14	rs752688	55311569	0.00394
6	rs599548	154418561	0.00641
6	rs10485171	88843390	0.0309
5	rs2400707	148205052	0.0368
6	rs8192619	132966348	0.0777
13	rs12584920	47465037	0.0875
11	rs10502058	105474087	0.0918
17	rs8065080	3480447	0.109
6	rs558025	154441965	0.119
2	rs16944	113594867	0.125
22	rs165728	19957023	0.141
6	rs1799971	154360797	0.142
19	rs1800469	41860296	0.161
14	rs11627241	94785451	0.178
1	rs1800871	206946634	0.199
5	rs1875999	76264982	0.261
2	rs17561	113537223	0.302
17	rs3813034	28524804	0.346
13	rs11842874	113694509	0.351
6	rs2239704	31540141	0.354
11	rs642544	105737020	0.378
2	rs6746030	167099158	0.381
6	rs6454674	88872930	0.381
1	rs7911	89518120	0.905
1	rs2842003	162980295	0.665
1	rs5275	186643058	0.675
2	rs315952	113890304	0.831
3	rs6280	113890815	0.669
4	rs1020759	103510511	0.669
7	rs2069827	22765456	0.696
8	rs1048101	26628028	0.519
11	rs17104711	105773462	0.638
11	rs1946518	112035458	0.538
15	rs4906902	27019768	0.68

## Sheet: Zeggini discovery cohort
CHR	SNP	BP	P
1	rs1417066	219673828	3.9e-06
1	rs1629896	225685928	4.82e-06
1	rs987179	244809936	6.23e-06
2	rs1024816	37601208	1.72e-06
2	rs3791679	56096892	1.71e-06
2	rs10779958	74755778	2.97e-06
2	rs6754683	109156275	8.84e-06
2	rs4622728	125806843	6.22e-06
2	rs1432237	137808507	4.44e-06
2	rs12618428	151732979	7.72e-07
2	rs6716254	175542474	8.05e-06
3	rs6793234	8826396	6.86e-06
3	rs11177	52721305	2.12e-10
3	rs10510816	59655530	2.34e-06
3	rs1355782	131487666	3.83e-07
3	rs16851066	140842821	5.37e-06
3	rs12107036	189600160	3.03e-06
4	rs17578878	37900725	9.87e-07
4	rs11725992	48387851	7.01e-06
4	rs12500935	114540781	4.1e-06
5	rs4957048	583442	3.42e-06
5	rs2610424	71256659	6.62e-06
5	rs457008	81074655	3.37e-06
5	rs10036746	91754932	9.86e-06
5	rs10515550	144812693	9.93e-06
5	rs10051783	167822652	6.94e-06
6	rs10948172	44777691	5.02e-06
6	rs9350591	76241527	2.49e-06
6	rs7755798	109637154	9.87e-06
6	rs2027532	112635196	3.72e-06
6	rs6931833	113971591	5.92e-06
7	rs17627827	16764996	1.71e-06
7	rs6461679	23010063	2.67e-06
7	rs7785659	32461015	1.37e-08
7	rs1859572	77032997	1.74e-06
7	rs6466265	78160248	3.72e-06
7	rs2966417	110157546	6.57e-07
8	rs1876836	8681756	6.59e-07
8	rs609792	9819890	4.61e-06
8	rs6997710	10210451	6.92e-06
9	rs2146423	4657040	2.88e-06
9	rs3780296	80137434	8.97e-06
9	rs4836732	119266695	2.48e-06
10	rs9299558	56933921	9.92e-06
10	rs787640	95124673	9.23e-07
10	rs11188412	97401996	3.24e-06
11	rs4757420	12415077	6.2e-06
11	rs7119797	62166235	5.06e-06
11	rs17159801	82819298	2.34e-06
11	rs2691829	90600576	9.38e-06
11	rs6589848	120724018	9.36e-06
11	rs7941193	126370843	3.26e-07
11	rs7122854	133168523	8.08e-07
12	rs7305794	24969627	8.26e-06
12	rs10492367	28014970	7e-07
12	rs6487684	28643213	7.35e-06
12	rs1034762	48389643	4.36e-07
12	rs1404866	85364479	3.04e-07
12	rs11064722	119673183	6.16e-06
13	rs9520058	107057420	1.01e-06
14	rs7155791	50418230	9.52e-06
15	rs4646626	58256127	8.86e-06
16	rs2908646	5031844	9.17e-06
16	rs12596722	9417288	1.23e-06
16	rs12923310	9787937	7.45e-08
16	rs8044769	53839135	5.98e-08
16	rs9937815	56330832	8.75e-06
17	rs4078062	16978834	9.41e-06
18	rs11665347	10478812	7.97e-06
19	rs12974139	2184005	1.69e-06
20	rs17785895	48433059	9.41e-06
20	rs4925370	60867591	8.11e-06
22	rs3747081	21352120	6.81e-06
22	rs5762347	28159672	5.98e-06

## Sheet: Zeggini replication cohort
CHR	SNP	BP	P
1	rs1417066	219673828	3.9e-06
1	rs1629896	225685928	4.82e-06
1	rs987179	244809936	6.23e-06
2	rs1024816	37601208	1.72e-06
2	rs3791679	56096892	1.71e-06
2	rs10779958	74755778	2.97e-06
2	rs6754683	109156275	8.84e-06
2	rs4622728	125806843	6.22e-06
2	rs1432237	137808507	4.44e-06
2	rs6716254	175542474	8.05e-06
3	rs6793234	8826396	6.86e-06
3	rs11177	52721305	2.12e-10
3	rs10510816	59655530	2.34e-06
3	rs1355782	131487666	3.83e-07
3	rs16851066	140842821	5.37e-06
3	rs12107036	189600160	3.03e-06
4	rs11725992	48387851	7.01e-06
4	rs12500935	114540781	4.1e-06
4	rs1566347	186732566	9.15e-07
5	rs4957048	583442	3.42e-06
5	rs2610424	71256659	6.62e-06
5	rs457008	81074655	3.37e-06
5	rs10036746	91754932	9.86e-06
5	rs10515550	144812693	9.93e-06
5	rs10051783	167822652	6.94e-06
6	rs10948172	44777691	5.02e-06
6	rs9350591	76241527	2.49e-06
6	rs2493984	95383492	3.25e-06
6	rs7755798	109637154	9.87e-06
6	rs2027532	112635196	3.72e-06
6	rs6931833	113971591	5.92e-06
7	rs17627827	16764996	1.71e-06
7	rs6461679	23010063	2.67e-06
7	rs7785659	32461015	1.37e-08
7	rs1859572	77032997	1.74e-06
7	rs6466265	78160248	3.72e-06
7	rs2966417	110157546	6.57e-07
8	rs1876836	8681756	6.59e-07
8	rs609792	9819890	4.61e-06
8	rs1421259	15562672	5.74e-06
9	rs2146423	4657040	2.88e-06
9	rs3780296	80137434	8.97e-06
9	rs4836732	119266695	2.48e-06
10	rs9299558	56933921	9.92e-06
10	rs787640	95124673	9.23e-07
10	rs11188412	97401996	3.24e-06
11	rs4757420	12415077	6.2e-06
11	rs7119797	62166235	5.06e-06
11	rs17159801	82819298	2.34e-06
11	rs2691829	90600576	9.38e-06
11	rs6589848	120724018	9.36e-06
11	rs7941193	126370843	3.26e-07
11	rs7122854	133168523	8.08e-07
12	rs7305794	24969627	8.26e-06
12	rs10492367	28014970	7e-07
12	rs6487684	28643213	7.35e-06
12	rs1034762	48389643	4.36e-07
12	rs1404866	85364479	3.04e-07
12	rs835487	105060767	3.26e-06
12	rs11064722	119673183	6.16e-06
13	rs9520058	107057420	1.01e-06
14	rs7155791	50418230	9.52e-06
15	rs4646626	58256127	8.86e-06
16	rs2908646	5031844	9.17e-06
16	rs12596722	9417288	1.23e-06
16	rs12923310	9787937	7.45e-08
16	rs8044769	53839135	5.98e-08
16	rs7404629	66412729	7.23e-06
17	rs4078062	16978834	9.41e-06
18	rs11665347	10478812	7.97e-06
19	rs12974139	2184005	1.69e-06
19	rs10426443	8111982	8.37e-06
20	rs1360400	22961890	7.22e-06
20	rs17785895	48433059	9.41e-06
20	rs4925370	60867591	8.11e-06
22	rs3747081	21352120	6.81e-06

## Sheet: Plenge discovery cohort
CHR	SNP	BP	P
1	rs593461	35709777	5.543e-06
1	rs953035	36079508	3.467e-05
1	rs883220	38616871	2.831e-05
1	rs12097741	67528006	8.51e-05
1	rs2797409	114330202	9.687e-06
3	rs10510852	60616790	1.794e-05
4	rs1751848	2804476	7.297e-05
4	rs3924900	47549705	1.02e-05
4	rs6838613	48476539	3.303e-05
4	rs2063818	70935067	4.061e-05
4	rs13145689	111109020	2.089e-05
4	rs10516614	122973693	3.064e-05
5	rs1479210	117580961	8.836e-05
6	rs13190937	28411244	7.559e-05
6	rs3763338	28894311	2.148e-06
6	rs9380120	29335537	4.45e-05
6	rs3131888	29663889	5.028e-09
6	rs2975033	29822261	3.225e-10
6	rs9261535	30127323	2.46e-16
6	rs3094054	30333505	2.869e-05
6	rs1140809	30611676	6.908e-17
6	rs4713391	30792235	8.758e-15
6	rs2074506	30890483	1.682e-12
6	rs1634717	30972589	1.152e-06
6	rs2523849	31025051	3.179e-07
6	rs2074488	31240431	6.648e-22
6	rs2251396	31364707	2.491e-11
6	rs2256028	31379198	2.152e-05
6	rs2523674	31436789	3.515e-12
6	rs2844509	31510924	8.485e-16
6	rs6929796	31522669	7.318e-07
6	rs2844480	31564821	1.606e-05
6	rs2261033	31603591	3.093e-42
6	rs2844463	31615167	2.703e-10
6	rs3749953	31713124	7.616e-05
6	rs652888	31851234	6.446e-11
6	rs1042663	31905130	1.122e-19
6	rs2071295	32038700	2.882e-37
6	rs3134943	32147761	2.509e-12
6	rs2070600	32151443	1.201e-29
6	rs3830041	32191339	1.517e-11
6	rs2267644	32192560	8.712e-13
6	rs6910071	32282854	7.191e-103
6	rs498422	32286761	6.399e-09
6	rs10484560	32298137	1.856e-06
6	rs3135363	32389648	8.24e-39
6	rs9501626	32400344	1.421e-19
6	rs6903608	32428285	4.551e-42
6	rs660895	32577380	3.599e-123
6	rs7745656	32680970	5.018e-28
6	rs3873444	32682724	1.057e-18
6	rs2239800	32713267	1.941e-05
6	rs2071800	32714143	4.269e-14
6	rs7758736	32758394	2.029e-17
6	rs2857107	32785515	2.177e-12
6	rs10484565	32795032	3.003e-26
6	rs154981	32880993	1.44e-06
6	rs194682	32914613	4.027e-07
6	rs3135029	32921774	4.877e-05
6	rs3135034	32951662	8.734e-19
6	rs172274	32969457	1.19e-08
6	rs9277554	33055538	3.418e-15
6	rs2395365	33116222	1.27e-05
6	rs211452	33330981	2.32e-08
6	rs6935686	33614127	8.843e-07
6	rs2281829	33675642	1.884e-12
6	rs4713711	33846143	4.01e-05
6	rs9296264	38800901	1.028e-05
6	rs2327832	137973068	4.517e-05
8	rs3107060	96762545	3.777e-05
9	rs1412224	84192036	1.635e-05
9	rs7026551	123733133	4.32e-07
10	rs1913517	50119054	5.666e-06
10	rs11002799	54385382	4.616e-05
10	rs12252317	64646868	2.828e-06
10	rs10887195	85750023	4.785e-05
10	rs2935689	123486626	7.189e-06
12	rs10505870	21171896	6.21e-05
12	rs3782411	54967901	9.513e-05
12	rs7956521	131975369	8.272e-05
14	rs945034	96739874	2.574e-06
14	rs11851852	105168428	2.693e-05
15	rs11852946	39188421	5.715e-06
16	rs2357934	50917845	5.949e-05
17	rs212453	32715148	5.477e-05
17	rs6501543	70430643	8.917e-05
17	rs3924958	70645446	2.783e-05
18	rs629081	72906037	4.344e-05
19	rs8104309	32166846	3.492e-05
19	rs12608517	36558113	4.158e-05
19	rs10415880	50189156	8.877e-05
19	rs10409978	57796678	6.922e-05
20	rs6074022	44740196	7.914e-07
20	rs2235858	50274179	8.898e-05
20	rs4811846	55997468	1.969e-05
22	rs10212087	20171251	5.577e-05
2	rs918967	205153119	0.0001259
2	rs12991650	211840828	0.0001391
3	rs1495453	65762547	0.0001388
5	rs9313337	166048245	0.0001125
6	rs10484544	28995719	0.0001224
6	rs6905949	30140525	0.000126
6	rs2071593	31512799	0.0001382
6	rs7765914	142560307	0.0001351
6	rs2481031	160756729	0.0001086
9	rs1333914	122583234	0.0001438
10	rs9419011	134931784	0.0001188
15	rs1631079	57278069	0.0001213
18	rs1583609	28628004	0.0001206
20	rs2269040	17481895	0.0001055
21	rs3115511	15214708	0.0001417
21	rs9808753	34787312	0.000105
4	rs7681728	2680515	0.0001967
5	rs2109479	56944239	0.0001577
6	rs3761788	24415380	0.0001718
6	rs2517451	30914751	0.0001903
6	rs13362583	41563157	0.0001777
6	rs4895501	138287560	0.000162
7	rs718796	16618982	0.0001752
11	rs2403602	20561991	0.0001518
11	rs10501323	48504596	0.0001617
12	rs10492388	42608001	0.0001732
12	rs4301049	55916900	0.0001975
13	rs4943694	40329032	0.0001744
13	rs2026516	59373005	0.0001608
13	rs1414170	88419191	0.0001608
14	rs12586452	54206171	0.0001606
20	rs1777361	5851520	0.0001539
20	rs10485777	54129390	0.0001615
22	rs2337496	49179155	0.0001553
1	rs11582310	6916210	0.0002374
6	rs181997	32900718	0.0002487
6	rs9368758	33138021	0.000243
6	rs9470540	37177783	0.0002379
8	rs3736038	86027418	0.0002341
12	rs7306769	25315054	0.0002366
13	rs9592895	73813982	0.0002183
18	rs4594325	2461449	0.0002003
21	rs2838644	46118557	0.0002078
1	rs14000	109822509	0.0002734
1	rs6696760	154673755	0.0002644
2	rs11680268	172375457	0.0002867
3	rs930916	39889185	0.000252
3	rs6438515	118996122	0.0002838
3	rs7619804	188826832	0.000253
5	rs10036474	54370231	0.000283
6	rs916570	30066031	0.0002893
8	rs11787089	62620839	0.0002516
9	rs260218	112813375	0.0002631
10	rs12220461	27044460	0.000271
12	rs17104190	54267043	0.0002722
12	rs10849851	121596644	0.0002768
17	rs11655550	37610123	0.0002537
1	rs3795828	110996325	0.0003179
3	rs7429525	79678609	0.0003487
3	rs2715687	108639423	0.0003367
3	rs9849379	118198045	0.0003172
5	rs1027249	6038726	0.0003091
8	rs7829173	30799563	0.0003423
8	rs1561158	97615235	0.0003023
8	rs7016378	106518817	0.0003096
8	rs199215	140731256	0.0003492
10	rs3858235	29973953	0.0003029
10	rs2274223	96066341	0.0003103
10	rs7908482	126802447	0.0003489
11	rs4245094	130660186	0.0003229
15	rs11558807	41046883	0.00031
16	rs4784669	56481282	0.0003236
19	rs8111071	46307406	0.0003217
20	rs1022632	7551917	0.0003452
22	rs11703151	32849712	0.0003056
1	rs344916	68142619	0.000354
2	rs1835720	201145974	0.0003995
4	rs894810	99707614	0.0003862
6	rs2295649	24437524	0.0003871
6	rs464921	33240506	0.0003916
7	rs4721744	2543784	0.0003519
8	rs11992980	25954702	0.0003804
9	rs10511893	32018100	0.0003826
10	rs1691935	29183362	0.0003958
11	rs968567	61595564	0.0003877
13	rs3011468	113625396	0.0003894
14	rs12586536	20997221	0.0003803
14	rs10133362	39433580	0.0003891
15	rs11858528	95939651	0.000366
16	rs3817106	7647882	0.0003575
18	rs1681052	37133261	0.0003749
19	rs11667547	35152391	0.0003619
2	rs6531064	18063035	0.00041
5	rs2161396	156868224	0.0004394
6	rs9368950	36627872	0.0004079
9	rs4743599	105611957	0.0004036
11	rs2276437	130971744	0.000417
13	rs277854	109766556	0.0004077
16	rs4785275	49014233	0.0004289
20	rs3092170	45428772	0.0004053
1	rs2365465	62133112	0.0004997
1	rs6698367	163196437	0.0004957
4	rs7665027	26486909	0.0004949
6	rs9380343	33079166	0.0004536
7	rs6944628	70974624	0.0004959
8	rs7818242	93459258	0.0004595
9	rs13439971	96913764	0.0004647
10	rs2505872	42920832	0.0004614
11	rs11243	119178640	0.0004616
14	rs4904964	93099867	0.0004634
21	rs2284568	35202591	0.0004883
22	rs1108458	46676203	0.0004687
5	rs2892345	180578750	0.0005087
6	rs375912	33016728	0.000505
6	rs3851212	106823539	0.0005238
9	rs3780397	4691765	0.0005374
10	rs1326986	19929513	0.0005426
11	rs2512568	115726309	0.0005419
13	rs4770705	25108315	0.0005325
14	rs4544151	21393289	0.0005471
15	rs3743307	94884980	0.0005357
17	rs854477	34403158	0.0005282
18	rs10163754	2817052	0.0005374
19	rs10409555	56572832	0.0005461
20	rs979332	3433158	0.0005019
2	rs7601084	62795483	0.0005815
2	rs6720799	70372029	0.0005932
2	rs4143116	121620828	0.0005912
6	rs2267633	29570841	0.0005898
6	rs13501	32793523	0.0005656
8	rs2512424	98622315	0.0005653
9	rs1951784	123876451	0.0005753
12	rs937564	123477311	0.0005697
13	rs17068697	47293815	0.0005689
1	rs2744728	22540918	0.0006029
3	rs724374	62028657	0.0006291
5	rs2032877	33694998	0.0006082
5	rs12523624	142020508	0.0006423
6	rs6911639	32978178	0.000637
7	rs12537658	16119502	0.0006028
7	rs7801891	17133514	0.0006116
8	rs6986816	13513544	0.000607
11	rs7952321	55782773	0.0006267
12	rs2227492	68646137	0.0006206
13	rs2026064	35191576	0.0006245
14	rs7161648	94965464	0.0006049
14	rs1884062	97516313	0.0006184
21	rs1787335	38993147	0.0006439
3	rs4680698	28599160	0.0006553
5	rs248800	6660400	0.0006918
5	rs2086676	105177173	0.0006705
8	rs39502	90776812	0.0006533
13	rs277848	109749254	0.0006633
14	rs3752958	100182687	0.0006869
16	rs698724	65442960	0.0006578
17	rs2286587	74684401	0.0006756
20	rs6090975	48026562	0.0006681
3	rs7631150	62475455	0.0007006
3	rs4234599	186879909	0.0007214
5	rs6595951	129846173	0.0007296
7	rs2244263	109751674	0.00073
8	rs17350817	4942645	0.0007121
8	rs7817757	11825774	0.0007158
9	rs10978479	109186829	0.00071
11	rs3824935	101456002	0.0007293
12	rs10850110	109824726	0.0007421
12	rs225475	126462568	0.000722
15	rs8024932	77915282	0.0007254
20	rs3848732	11758999	0.0007098
20	rs6127684	54809462	0.000712
21	rs11702396	39748524	0.0007158
2	rs7604943	124606162	0.0007775
2	rs1031293	207229821	0.000788
2	rs11897719	230929448	0.0007683
3	rs2459139	145449231	0.000782
4	rs12642902	123508501	0.0007884
6	rs6455273	69001967	0.0007699
7	rs2051869	41273268	0.0007576
7	rs6980440	89377947	0.0007782
9	rs10975580	6414839	0.0007732
9	rs9314788	74199813	0.0007589
13	rs9562077	114918013	0.0007887
20	rs1800961	43042364	0.0007795
22	rs11574528	43527681	0.0007792
1	rs10492950	6006572	0.0008174
1	rs4428857	66223521	0.000816
1	rs1294220	233521946	0.0008092
2	rs2046545	114701379	0.0008176
5	rs277414	41927423	0.0008116
5	rs2174167	62997947	0.0008177
6	rs9464792	15498481	0.0008068
6	rs719332	22382907	0.0008061
6	rs492899	31933518	0.0008096
6	rs17729906	84767124	0.0008141
6	rs3088346	170149793	0.000837
7	rs7791755	147036688	0.0008411
8	rs7005766	2582764	0.0008021
9	rs1999761	22795727	0.0008157
9	rs10512144	86751792	0.0008005
11	rs7944110	132237003	0.0008215
12	rs2109108	2938082	0.0008075
14	rs10484233	44539717	0.0008228
15	rs6493543	31537496	0.0008075
16	rs12447268	54475718	0.0008267
18	rs11662661	19248692	0.0008207
19	rs760114	45464963	0.0008336
4	rs10517999	169428821	0.0008949
4	rs6818985	172794045	0.000866
4	rs871603	188499628	0.0008986
5	rs6891923	172979183	0.0008953
6	rs212388	159490436	0.0008718
7	rs17156492	82230985	0.0008917
9	rs12377502	14171645	0.0008996
10	rs12412858	68065729	0.0008901
11	rs4757753	19118703	0.0008672
12	rs10878220	40608880	0.0008887
13	rs4943472	31489885	0.0008573
13	rs11616475	113439586	0.0008716
14	rs1543540	102798055	0.0008936
20	rs209938	11027213	0.0008977
3	rs10934486	118906442	0.0009424
3	rs13317337	187482436	0.0009488
4	rs17470892	48143201	0.0009142
4	rs987694	114618602	0.0009485
5	rs6871128	103196610	0.0009303
6	rs7774811	6780870	0.00095
6	rs12190699	91117088	0.0009053
17	rs11656155	49671310	0.000923
1	rs11210628	42850403	0.000985
6	rs7746105	25944278	0.0009503
6	rs11964985	168985556	0.0009762
6	rs12111411	170026411	0.0009533
8	rs9785133	20358618	0.0009652
11	rs1009638	3178064	0.0009915
11	rs2714048	123345497	0.0009581
13	rs585719	47056399	0.00098
15	rs10775246	90007590	0.0009921
19	rs1053213	35435776	0.000965
2	rs10490076	150600709	0.001029
3	rs9864677	71739564	0.001038
4	rs1029471	114604510	0.001041
5	rs10061195	122374233	0.001021
6	rs4131177	138872074	0.001003
10	rs2268347	124246862	0.00104
11	rs231358	2702513	0.001046
13	rs1999168	102856506	0.001022
5	rs2539731	57073535	0.001057
5	rs2886223	62732342	0.0011
5	rs1433611	64260661	0.00108
5	rs4632783	92528309	0.001082
5	rs7717324	98398672	0.001051
6	rs1265156	31142297	0.001088
6	rs11754094	106109980	0.001086
9	rs11140082	86041302	0.001097
11	rs12365956	117798431	0.001074
12	rs11615170	70969581	0.001055
12	rs11110846	101951843	0.001076
17	rs7350974	45915788	0.001087
20	rs6069624	54744138	0.001078
21	rs2834079	34430170	0.001084
5	rs17543819	89953849	0.001107
6	rs9453555	66697428	0.001104
7	rs10242940	42906180	0.001114
10	rs6586006	88105348	0.001127
11	rs11025583	20513260	0.001112
14	rs10498568	83981703	0.001126
14	rs1957820	97126153	0.00111
16	rs7499390	54780370	0.001106
2	rs9752126	50920698	0.001161
2	rs7604989	61133793	0.001175
3	rs1978867	152507023	0.001174
4	rs4697130	19683824	0.001167
4	rs215460	23410426	0.001193
5	rs791351	173196515	0.001192
7	rs2908734	12070537	0.001184
8	rs7827533	134089654	0.001169
9	rs12004880	83653077	0.001198
13	rs6561317	47104436	0.001198
14	rs8015432	85562683	0.001178
20	rs6063967	36673164	0.001196
1	rs2363570	200037007	0.001217
2	rs1368114	38799820	0.001217
2	rs10460550	53788277	0.001238
3	rs11706631	6015247	0.001243
4	rs4956145	108931039	0.001225
4	rs3113773	181540757	0.001243
4	rs11728508	187866343	0.001218
6	rs240956	111616051	0.001244
7	rs10242648	31205455	0.001213
7	rs13226164	46113834	0.001224
9	rs340908	6128897	0.00124
2	rs11682718	67048161	0.001293
2	rs10497399	174114139	0.001278
7	rs10487790	15042907	0.001276
8	rs4427136	128879839	0.001264
9	rs1991624	35574609	0.001273
10	rs2186251	62304870	0.001272
14	rs2274682	21555895	0.001274
18	rs12458537	56337296	0.001271
4	rs10019200	61725276	0.001308
6	rs9357097	30285121	0.001345
8	rs10103119	106490018	0.001348
14	rs17093634	96453504	0.001308
16	rs7202398	69006797	0.001302
1	rs7550029	184305765	0.001361
2	rs1882271	85288572	0.001376
3	rs211587	139281153	0.001353
6	rs13191934	23012069	0.001376
6	rs2328878	25297685	0.001376
8	rs7841346	20028474	0.001368
9	rs10964025	19176406	0.001392
10	rs2994674	31430825	0.001359
12	rs3207618	32134926	0.001381
13	rs10507852	76905589	0.001354
3	rs6786297	174726543	0.001428
6	rs9258866	29836524	0.001416
6	rs9368783	33887368	0.001445
6	rs6929221	153559877	0.00142
7	rs2272154	6472881	0.001442
13	rs2391824	110961282	0.001431
21	rs2839265	47867318	0.001404
1	rs11590169	6786581	0.001485
1	rs1329465	99383364	0.001495
2	rs10204522	217646838	0.001471
6	rs2277080	17831419	0.001492
6	rs1072385	144150609	0.001489
11	rs1106944	126008280	0.001452
14	rs154316	79351627	0.001495
22	rs1894520	45327677	0.001468
1	rs3951276	234633308	0.001525
2	rs6729727	101531943	0.00154
2	rs7590088	205776549	0.001518
4	rs7676607	55357990	0.001515
7	rs10282458	150045302	0.001531
8	rs4529483	131519202	0.001544
10	rs4948496	63805617	0.001522
10	rs17125651	110823083	0.00154
11	rs17134284	99602252	0.00155
13	rs4943302	35986558	0.001527
17	rs854793	18030524	0.00153
19	rs6509628	52741712	0.001504
19	rs2229375	58578578	0.001541
3	rs2276002	37818620	0.001555
4	rs3891754	70020454	0.001587
9	rs1532804	73903802	0.001585
9	rs3128477	90282179	0.001593
11	rs1945237	56230069	0.001575
15	rs10519014	74125618	0.00158
1	rs2246072	200146691	0.001644
5	rs1904154	110993905	0.001643
6	rs10484986	54478530	0.001601
11	rs10789741	97775787	0.001623
11	rs3885041	117722742	0.001604
15	rs9806257	78395362	0.001649
17	rs772291	33756756	0.001608
21	rs2268247	35176970	0.001617
22	rs4824149	50896778	0.001615
2	rs13034462	80119494	0.001656
2	rs12614797	122598583	0.001664
6	rs12661098	128087172	0.001693
7	rs1354537	42689264	0.001695
7	rs13233487	123570134	0.001692
12	rs1060105	123806219	0.001692
13	rs1892379	19311780	0.001699
15	rs4984246	63758428	0.001651
15	rs2388883	95321134	0.001668
1	rs10874145	81059253	0.001744
6	rs6937502	12549099	0.001736
6	rs9363864	68892556	0.001713
6	rs4896036	134582426	0.001739
7	rs38998	89057368	0.001708
13	rs748018	27548254	0.001736
13	rs2026069	77274212	0.001725
14	rs10483590	46416993	0.001703
19	rs8109093	58833871	0.001722
1	rs350165	4564684	0.001757
1	rs3901950	186467274	0.001794
2	rs10496016	53398634	0.001769
2	rs6435717	213535690	0.001762
2	rs1947223	225946057	0.001756
4	rs732681	154725119	0.001779
6	rs2273918	43013662	0.001765
8	rs2126630	119023819	0.001784
9	rs6477523	109265076	0.00179
14	rs2145641	97240131	0.001788
15	rs7169713	33506008	0.001783
16	rs1687677	86390761	0.00176
18	rs4799088	77573548	0.001759
1	rs11265618	154430092	0.001843
6	rs7356986	12301462	0.001842
6	rs3873342	30957766	0.001827
6	rs2894207	31263751	0.001811
9	rs7858142	87552575	0.001802
12	rs7956439	93482124	0.001818
18	rs1814375	44952231	0.001819
1	rs6695173	184577317	0.001896
2	rs1653725	23806335	0.001897
2	rs6715439	162772897	0.001859
2	rs1516454	189844000	0.001875
8	rs10503364	6663323	0.001889
14	rs1371164	46729024	0.001895
14	rs4902037	61705108	0.001856
19	rs270771	55220626	0.001871
3	rs7613527	14607976	0.001914
4	rs724659	182327943	0.001933
5	rs304383	121761414	0.001913
6	rs9294991	169775427	0.001915
9	rs10992234	94877836	0.001919
11	rs2631441	24733553	0.001917
13	rs1419221	53625910	0.001927
13	rs2328949	76090084	0.001911
18	rs11664952	74782069	0.001911
5	rs4499874	159924035	0.002
6	rs9363840	68680172	0.001951
6	rs2307389	88318883	0.001986
6	rs1338551	98209349	0.001962
7	rs11563492	126779956	0.001981
8	rs16890873	119354232	0.00196
12	rs1060712	94214112	0.001989
14	rs17630716	29230860	0.001995
5	rs26907	80365315	0.002009
6	rs1233399	29539482	0.002034
10	rs12247983	64803579	0.002042
10	rs7894393	100120872	0.002015
11	rs7940296	82395784	0.002026
1	rs4926670	55662680	0.002077
2	rs1002016	111616912	0.002083
4	rs11100530	164850729	0.002092
7	rs10258834	7670165	0.002096
8	rs12677675	10007018	0.0021
8	rs10503901	32085171	0.002062
8	rs2005358	142104108	0.002066
10	rs743107	34209459	0.002076
12	rs1563834	66298031	0.002067
12	rs11833143	106747470	0.002059
15	rs1902623	37804169	0.002054
15	rs1991300	52968746	0.002094
22	rs2049933	45874327	0.002064
1	rs17574203	92265144	0.002111
2	rs2694093	3258174	0.00211
6	rs13201183	77920566	0.002128
9	rs1778896	126556253	0.002124
16	rs9923480	31544369	0.002137
18	rs11663509	55280209	0.002115
18	rs165118	75319107	0.002135
20	rs6029356	39449305	0.00213
21	rs2824743	19696866	0.002117
1	rs6685064	1211292	0.002179
1	rs1172292	183174319	0.002171
3	rs7643549	147413101	0.002169
4	rs10938926	23002014	0.002159
6	rs4708059	74209463	0.002193
6	rs807903	164588002	0.002179
9	rs2779627	83699819	0.002165
19	rs2269873	19392401	0.002189
22	rs5753911	32673459	0.002154
2	rs1861260	40161168	0.002244
4	rs10516965	96255814	0.002226
4	rs10518484	126997244	0.002235
5	rs380649	41263849	0.002205
5	rs4461616	156981913	0.002244
6	rs9383156	16394282	0.00224
6	rs12212481	156398788	0.002247
7	rs11761211	987619	0.002226
9	rs10814680	38355452	0.002224
9	rs1273061	86763217	0.002242
9	rs2122576	106870187	0.002214
10	rs7922737	30218346	0.002224
10	rs12259934	67534337	0.002214
11	rs11223386	133064057	0.002221
12	rs1994474	26946854	0.002217
17	rs333117	4395170	0.002205
22	rs1076649	50697518	0.002225
1	rs6701631	210318417	0.002253
2	rs6753354	174050314	0.00228
2	rs12618748	204455171	0.00227
3	rs2648451	1525557	0.002258
4	rs4330400	136037410	0.00229
4	rs2059117	181441802	0.002254
11	rs704744	34736561	0.002291
12	rs7487664	71625607	0.002292
13	rs10492468	71833937	0.002268
16	rs2303237	84215692	0.002251
1	rs4950978	205024573	0.002341
2	rs935361	119935802	0.002346
2	rs6742191	188678973	0.00232
3	rs10510827	60089571	0.002311
10	rs2339624	52685197	0.00231
11	rs11028542	25287081	0.002327
16	rs8054377	2889404	0.002304
20	rs1109605	19494801	0.002303
22	rs7288366	30796422	0.002321
1	rs3806365	163115431	0.002388
2	rs2044642	177460699	0.002386
4	rs10520004	150090591	0.002353
8	rs10105830	98238719	0.002352
13	rs17068199	32818984	0.00236
19	rs2304237	10446568	0.002352
20	rs6106705	23737681	0.002374
1	rs10874051	80102675	0.002444
1	rs2232016	107599918	0.002437
9	rs12236983	3468075	0.002436
10	rs1537626	7653124	0.002445
2	rs4273167	143165531	0.002457
2	rs4674520	201713454	0.002483
4	rs4234818	7489534	0.00248
4	rs11938137	58350735	0.002459
7	rs12706625	124525182	0.002453
9	rs706121	33260632	0.002477
13	rs7984659	62624458	0.002496
15	rs4777189	70043383	0.002473
1	rs591650	181384078	0.002549
2	rs12373778	47253485	0.002539
4	rs10011452	130655964	0.002543
6	rs1624390	162376982	0.002522
7	rs2107853	6174038	0.002512
10	rs10902861	124779296	0.002509
16	rs4787912	27086668	0.002525
17	rs2676801	47693686	0.002537
1	rs6681032	4563129	0.002572
2	rs2192982	51515672	0.002555
6	rs9296224	11972709	0.002599
6	rs2506933	93615450	0.002591
7	rs13237261	152285741	0.002551
8	rs6988232	121630172	0.002557
9	rs10121662	122603078	0.002578
10	rs2207669	83283805	0.002597
11	rs10488687	31919540	0.00257
14	rs1713456	20850093	0.002569
14	rs723616	37107572	0.002575
2	rs1368970	133905985	0.002624
8	rs1491470	126950730	0.002606
11	rs7927370	55136219	0.00263
11	rs496506	97948457	0.002616
13	rs4578524	59663996	0.002637
13	rs17634358	103231205	0.002608
13	rs1888322	104073612	0.002639
17	rs7477	16246016	0.002638
17	rs7219970	69494090	0.002615
1	rs7535752	8395560	0.002666
1	rs1144599	111607219	0.002662
3	rs2287208	179162316	0.002675
5	rs10479360	105527995	0.002687
6	rs3132580	30920124	0.002681
6	rs7762476	134633308	0.002679
6	rs7762107	141211011	0.002669
6	rs6900844	168386575	0.002687
8	rs1574480	103726919	0.002676
9	rs11791497	12687872	0.00269
9	rs4978890	112967140	0.002675
10	rs2418834	108835343	0.002657
13	rs12854171	62917187	0.002692
21	rs2839458	43469650	0.002653
1	rs2678209	201770929	0.002742
2	rs342075	20706742	0.002749
2	rs6728117	123818496	0.002721
2	rs799770	155291579	0.002741
11	rs1628402	131099798	0.002745
12	rs3213989	42863801	0.002728
13	rs2880530	19758799	0.002727
14	rs1190725	102071663	0.002742
22	rs1476049	45118533	0.002727
1	rs4660176	41293649	0.002798
2	rs10519034	65706325	0.002773
2	rs1835818	134311713	0.002756
4	rs1380812	21568438	0.002753
5	rs4703911	82012854	0.002762
6	rs7760467	161385757	0.002772
10	rs2998052	32468789	0.002791
1	rs2476599	114363459	0.00284
2	rs6739650	71750507	0.002829
4	rs1656197	37244135	0.002806
4	rs10032588	138397770	0.002824
8	rs1444492	93246084	0.002829
8	rs870604	118355118	0.002825
9	rs7032559	138202418	0.002814
12	rs7957373	18670010	0.002845
12	rs10083154	58020933	0.002844
18	rs8086699	62485731	0.00283
19	rs1879039	3731847	0.002838
2	rs10177957	237103697	0.002897
3	rs7627412	147502818	0.002898
4	rs1364952	38072633	0.002882
5	rs12518350	130096260	0.002895
6	rs9328066	1702106	0.002873
17	rs2240601	55751112	0.002871
18	rs2116280	73854063	0.002871
2	rs10495770	30003541	0.002934
2	rs909431	233346865	0.002944
4	rs236996	88005203	0.002936
4	rs340446	127977716	0.002928
5	rs7732691	157957642	0.002944
5	rs1422812	169069114	0.002918
6	rs1572292	130428224	0.002941
15	rs8040233	64279834	0.002947
16	rs7187476	67699948	0.002914
22	rs12163408	50821945	0.002926
2	rs9309065	41388121	0.002975
2	rs4132466	98835962	0.002994
2	rs1453802	195788507	0.002955
4	rs6821522	175361437	0.002951
4	rs2256673	175463488	0.002967
7	rs13239637	15130917	0.002975
9	rs3802347	133779020	0.002963
10	rs1761972	29084646	0.002988
12	rs4762041	51715681	0.002993
13	rs723576	96204091	0.002959
17	rs8079062	74255029	0.002966
18	rs1284427	13630634	0.003
1	rs10518356	71563985	0.003003
1	rs691396	87265806	0.00302
1	rs740492	230711435	0.003048
2	rs10495856	36220105	0.003017
2	rs4671759	67150295	0.003031
3	rs978016	69320314	0.003015
7	rs2158839	107495091	0.00302
9	rs7025402	24728496	0.003029
9	rs10869503	77726605	0.003016
10	rs6481654	30361124	0.003036
14	rs4482212	86500099	0.003008
14	rs1956707	94864193	0.003007
14	rs8006973	96048645	0.003018
15	rs2167928	25026857	0.003016
16	rs1160278	60869051	0.003022
16	rs8051826	73102456	0.003019
1	rs67530	97499599	0.003092
1	rs17545823	238687623	0.00306
2	rs13392963	134091649	0.003067
3	rs1186182	104506746	0.003084
6	rs12198900	47685655	0.003065
6	rs9294664	66598249	0.003094
7	rs10499782	64325909	0.003088
11	rs925149	94833141	0.003099
12	rs2466145	122150383	0.003051
14	rs4901426	53939120	0.003059
16	rs1423045	27901497	0.003071
16	rs2107459	74140113	0.003067
21	rs2839112	47544388	0.003089
2	rs6430339	133200399	0.003122
4	rs17014254	89526143	0.003114
4	rs12510198	159160422	0.003135
5	rs13355554	63493203	0.00313
5	rs10519544	117561189	0.003127
6	rs569110	151300056	0.003101
8	rs10808714	61790768	0.003143
11	rs487811	63802617	0.003108
13	rs9520170	88960710	0.003123
14	rs860324	57348922	0.003133
16	rs17139623	6282111	0.00315
2	rs7609179	100425448	0.003166
6	rs9378430	5574319	0.003182
6	rs7768436	118541407	0.003182
7	rs2527868	157089925	0.003184
10	rs10995239	64388365	0.003183
17	rs7207977	10907212	0.00319
1	rs6698702	5236110	0.003204
2	rs2552347	52653026	0.003244
3	rs687342	59853580	0.003202
6	rs1551988	168711170	0.003242
7	rs4721342	14541640	0.003202
8	rs2956310	65997304	0.00321
11	rs1330	17316029	0.003229
14	rs1483065	85310791	0.00324
20	rs6054755	7112386	0.00321
1	rs10489524	115185923	0.003285
1	rs7413517	188620942	0.003276
1	rs3762399	200002126	0.00326
3	rs4311160	39277292	0.003298
3	rs264711	65869592	0.003257
3	rs6763931	141102833	0.003298
6	rs1800562	26093141	0.003268
6	rs1145786	91621876	0.003287
6	rs6900050	118411416	0.003256
11	rs1373165	20630163	0.00327
11	rs1465900	76473138	0.003299
1	rs7549052	215949606	0.003314
4	rs6822283	83218230	0.003301
5	rs648441	72446765	0.003343
5	rs3756361	122122454	0.003315
6	rs2029870	164888366	0.003303
9	rs3933797	96185331	0.003328
10	rs10884603	110033909	0.003327
1	rs12747833	110716511	0.00336
2	rs1863063	86518249	0.003362
7	rs2052149	19346344	0.003369
8	rs1533178	40739249	0.00339
9	rs12115665	118368761	0.003388
9	rs1332408	125192159	0.003391
11	rs2323775	129820818	0.003378
16	rs8061371	77043677	0.003363
17	rs1877926	78911041	0.003353
2	rs1015696	36959860	0.003411
4	rs6826933	54445715	0.003441
8	rs1421223	97055706	0.003436
15	rs11856323	68892989	0.003442
15	rs2012503	91717772	0.003412
16	rs382745	89603586	0.003445
4	rs1403532	31960953	0.003455
6	rs3798560	34343566	0.003452
7	rs4719687	22242535	0.003488
10	rs2148483	35341301	0.003486
11	rs12420653	17710897	0.003486
13	rs7334734	103118993	0.003488
2	rs6541829	123222183	0.003518
4	rs6825654	20518603	0.003535
4	rs7654584	58032848	0.003535
5	rs3734166	137665323	0.003501
10	rs1904382	65550686	0.003549
13	rs1886970	24440498	0.003545
14	rs2053403	33820135	0.00352
15	rs2444043	55534342	0.003502
22	rs2032503	46188797	0.003525
1	rs4970966	150584103	0.003579
2	rs3806609	7056183	0.003561
2	rs2348124	201616145	0.003594
7	rs3808256	90587851	0.003593
8	rs4922003	19072672	0.003569
8	rs2357836	115903323	0.003573
10	rs1941999	67670598	0.003581
11	rs16937996	44559898	0.003555
13	rs7990886	42423706	0.003593
20	rs17427380	46898372	0.003599
1	rs910696	30567596	0.003601
1	rs11579822	75449969	0.003606
2	rs2002878	69738093	0.003642
3	rs1092168	104964615	0.003633
6	rs4945850	110447643	0.003606
7	rs17320229	97265029	0.003623
7	rs7783665	110039196	0.003648
9	rs374503	89422169	0.003618
11	rs667782	125769354	0.003608
16	rs7194142	86616638	0.003642
2	rs6715380	202214505	0.003667
2	rs1509821	211381335	0.003657
2	rs6746937	240957243	0.003693
6	rs9373244	100241359	0.003666
6	rs6605538	169731432	0.003669
8	rs17643851	18437729	0.003671
11	rs2077851	50008258	0.003675
20	rs12624724	17274061	0.003667
1	rs7522389	19973358	0.003726
1	rs1891222	119751002	0.00375
1	rs720899	145550922	0.003721
2	rs1979121	200442604	0.003748
3	rs1355797	57315557	0.003745
4	rs1380280	131407915	0.003706
6	rs227813	44671471	0.00371
6	rs2874759	80392288	0.003748
8	rs2958709	106769070	0.003734
14	rs10483285	24799358	0.003705
19	rs4334421	2580057	0.003732
19	rs17654474	18038782	0.003733
19	rs12982115	49248640	0.003721
2	rs2102738	172525884	0.003774
5	rs32658	118703662	0.003778
5	rs11954030	169143647	0.003759
6	rs6912334	37643520	0.00376
9	rs2770811	88738450	0.003795
11	rs4325297	41235144	0.003796
11	rs1389235	129390680	0.003752
12	rs11066935	114528379	0.003788
13	rs2026470	84147170	0.003792
14	rs4901501	54730267	0.003783
22	rs2016771	37551310	0.003797
1	rs1114839	241449703	0.003815
2	rs987607	184069487	0.003815
4	rs4498196	3747842	0.003821
9	rs7874576	12610410	0.00385
10	rs4948944	45579373	0.003805
13	rs7982802	47318430	0.00382
16	rs328347	73851691	0.003802
1	rs11203280	17342783	0.003891
4	rs1454891	79266647	0.003886
5	rs664680	41596269	0.003894
6	rs2126488	77576861	0.003863
12	rs10845001	10034666	0.003851
20	rs2869367	47031920	0.003864
1	rs2273675	233175761	0.003925
5	rs467089	106885914	0.003918
8	rs4841578	11516373	0.003943
9	rs10815539	7186074	0.003918
11	rs4258372	10782467	0.003947
11	rs17559600	56621194	0.003946
15	rs920197	80572510	0.003926
17	rs534242	57371432	0.003933
19	rs10500232	28491875	0.003944
20	rs6061315	60269787	0.003915
6	rs2267637	30578335	0.003983
6	rs4715280	51974289	0.003978
7	rs11762107	49341192	0.003953
7	rs7808050	144961221	0.003978
16	rs2269445	12620736	0.00397
18	rs17781900	57713755	0.003974
22	rs6004423	25466553	0.003952
1	rs12023641	113951107	0.00401
5	rs824883	158045955	0.00404
6	rs4713693	33817929	0.004037
6	rs9386216	148464017	0.004043
14	rs2038281	39915197	0.004029
3	rs1530733	54389115	0.004077
6	rs1761937	6531684	0.004071
6	rs6925308	139660091	0.004095
12	rs7962350	122193947	0.004065
20	rs6052810	4722964	0.004093
21	rs2837430	41489655	0.0041
2	rs10193471	122970146	0.004126
2	rs779984	125127796	0.004143
2	rs6717219	236452412	0.004142
5	rs2278392	147928225	0.004102
6	rs16872095	11945778	0.004112
6	rs1209055	90179545	0.004148
7	rs12699309	12137596	0.004111
9	rs1887085	7370937	0.004126
10	rs7901504	125778225	0.004119
22	rs1894426	34226068	0.004137
1	rs10489947	88457516	0.004161
3	rs2030763	179964727	0.0042
6	rs10485262	154140199	0.004159
7	rs9641684	122003966	0.004188
13	rs9593147	76542087	0.004164
14	rs1952629	34735434	0.004198
2	rs3924563	215279604	0.004216
5	rs1597715	118955015	0.004215
11	rs506233	75012535	0.004224
13	rs9285230	23341005	0.004226
17	rs9913935	28852288	0.004219
19	rs3450	52552999	0.004219
20	rs817699	59758921	0.004227
2	rs6735232	105672240	0.00427
4	rs12651672	155307037	0.004252
4	rs2100763	163461192	0.004295
6	rs1057373	32813279	0.00427
2	rs10490049	40573350	0.004326
2	rs4971724	51279394	0.004332
2	rs1949284	166369795	0.004332
6	rs1861419	107539445	0.00432
7	rs176489	105736971	0.004326
7	rs3757646	111426041	0.004308
7	rs10279821	128683547	0.004311
11	rs12806487	81129123	0.004331
13	rs10219804	59377813	0.004305
20	rs6135858	16683778	0.004347
2	rs6712710	128973125	0.004397
6	rs2785691	75327919	0.004366
6	rs11967579	90540008	0.004363
7	rs2251779	95666875	0.00436
8	rs7824910	86982906	0.004359
12	rs637608	52962519	0.004363
14	rs4983500	105045524	0.004363
15	rs4633693	100593589	0.004358
17	rs741783	18000321	0.004354
21	rs2142266	18386252	0.004385
1	rs529674	54026880	0.004441
8	rs1948098	32184932	0.004409
11	rs4430541	80204965	0.004431
11	rs7927287	107598176	0.004446
17	rs4447485	76338687	0.004414
20	rs6028885	38751374	0.004419
2	rs300169	17962518	0.004489
5	rs10069581	4777480	0.00448
10	rs748289	127837841	0.004498
11	rs3751122	63953121	0.00447
22	rs9608633	28019060	0.004451
2	rs4670285	39758174	0.004549
3	rs6788365	140014846	0.00454
6	rs6919280	103684742	0.00455
7	rs4718966	70040558	0.004531
9	rs306772	124092355	0.00455
10	rs1361805	55436702	0.004536
10	rs11192417	107117836	0.004521
2	rs1851703	7860445	0.004569
2	rs1369242	14827944	0.004579
2	rs12172900	23501161	0.004594
12	rs2268118	13872044	0.004573
16	rs2303822	11846508	0.004569
16	rs11859674	50802715	0.004568
16	rs6500336	50865549	0.004599
18	rs7231239	11241301	0.004586
3	rs11714946	73678490	0.004601
3	rs10049478	127271320	0.004612
6	rs9385517	99250916	0.004639
15	rs1390871	47755532	0.004646
1	rs17013082	208863701	0.004651
10	rs4545439	25743352	0.0047
19	rs11084402	56093365	0.004658
20	rs6139191	3724708	0.004652
2	rs3770283	45757489	0.004718
2	rs2860773	65665641	0.004727
3	rs6790689	20731156	0.004708
3	rs9861674	131060915	0.004736
4	rs140645	57096491	0.004702
5	rs318087	41464198	0.004742
7	rs4997672	71512298	0.004736
8	rs1364705	120224806	0.004725
11	rs11600189	68040643	0.00473
11	rs951157	132763567	0.004741
12	rs1565172	55370164	0.004748
15	rs11637458	95483378	0.004707
17	rs1548471	29862999	0.004714
1	rs12064256	16769949	0.004756
1	rs1740113	56005177	0.00479
1	rs12145856	116759664	0.004784
2	rs7589138	121095920	0.004797
3	rs6798671	29968278	0.004796
3	rs12107539	151042464	0.004781
6	rs7751619	145494486	0.004773
6	rs6905881	166237416	0.004776
15	rs12909704	77450964	0.004759
18	rs2567261	6868925	0.004773
3	rs767285	69402086	0.004829
3	rs4677284	73494803	0.004806
6	rs11753326	30925985	0.004803
6	rs11757522	158152646	0.004839
7	rs11771425	34920075	0.004828
7	rs2191470	123899456	0.004842
10	rs602756	6466280	0.004846
10	rs11196077	84574375	0.004832
10	rs4595466	122246287	0.004824
11	rs11041352	7421269	0.004845
17	rs2074158	40257163	0.004832
19	rs10416653	10589036	0.00483
19	rs10419133	57164316	0.004824
2	rs6719822	119610043	0.004884
4	rs7657886	164418356	0.004899
7	rs208354	2780863	0.004859
9	rs12156626	105758477	0.004879
10	rs1410599	97070709	0.004858
12	rs3782436	114292958	0.004892
18	rs2096994	50347489	0.004863
1	rs1052607	46499526	0.004918
1	rs10798460	176484117	0.004904
2	rs2371023	211559526	0.004926
3	rs9831109	96499535	0.004911
5	rs325815	41121620	0.004918
8	rs11787406	10422207	0.004948
8	rs2977078	12817506	0.004933
12	rs11044699	19727962	0.00493
12	rs12582945	20346383	0.004905
12	rs3935020	104772331	0.004942
17	rs979607	37024319	0.004949
2	rs6760219	31228214	0.004987
3	rs7629681	83850032	0.00497
5	rs4895293	120310093	0.004979
8	rs2977762	88481760	0.004966
14	rs12587100	29951920	0.004999
1	rs2331902	180994590	0.005028
2	rs1017366	134285257	0.005042
5	rs2022092	12501892	0.00505
6	rs1408267	18422549	0.005004
7	rs17583337	46259005	0.005029
14	rs891473	82474000	0.00503
15	rs6576636	27083406	0.005007
15	rs7171452	61894399	0.005021
16	rs4889673	31580272	0.005022
17	rs7215329	14731203	0.005044
20	rs6025346	55645708	0.005006
5	rs12188188	10968872	0.005075
5	rs309596	82844728	0.005058
8	rs11783175	21750834	0.005088
9	rs776755	18639300	0.005055
9	rs540124	97328175	0.005095
9	rs17742650	103351014	0.005072
2	rs726000	107607024	0.005129
8	rs13277268	40388708	0.005129
12	rs4536299	104899949	0.005116
13	rs4773226	111253203	0.005147
17	rs7651	72257932	0.005107
17	rs3743991	73607804	0.005142
21	rs2843637	38332768	0.005115
4	rs4833735	122429320	0.005187
5	rs4518351	22219503	0.005192
6	rs1552568	75035349	0.005188
6	rs10080647	114742335	0.005175
7	rs16877549	12819168	0.005194
8	rs6987100	120875221	0.005168
12	rs10862508	83177983	0.005168
12	rs566806	91559197	0.0052
16	rs9922316	23909952	0.00517
19	rs739461	19715794	0.005173
2	rs6720554	207537387	0.005208
6	rs9478465	150434824	0.00523
11	rs1509718	108991573	0.00521
12	rs12311028	83579984	0.005205
17	rs8071170	53420489	0.005245
22	rs735119	50628746	0.005201
6	rs6457816	35362848	0.005275
8	rs10098057	51067154	0.005294
17	rs817126	67264339	0.005275
20	rs2427565	62555487	0.005255
6	rs9469003	31407828	0.005318
6	rs6935503	85234404	0.005327
7	rs974508	91448017	0.00532
7	rs3750111	91728923	0.005319
9	rs10513484	130147606	0.005329
10	rs2057438	77754511	0.005342
13	rs10507581	54154463	0.005316
13	rs9540194	65271533	0.005306
15	rs2311469	28069068	0.005334
15	rs12900413	90321039	0.005314
20	rs6128626	58141712	0.005335
1	rs10494275	152391567	0.005364
2	rs1867862	101582667	0.005382
2	rs13007371	142624753	0.005368
4	rs9884830	26027797	0.005385
6	rs16881936	90265665	0.005395
6	rs737467	137735758	0.005377
8	rs4841067	8747245	0.005397
10	rs2501685	6813216	0.005376
12	rs17225223	69810208	0.005366
1	rs4288570	66276985	0.005434
2	rs3213790	160294842	0.005409
5	rs3733875	176637240	0.005433
6	rs883743	4522240	0.005411
6	rs330112	8546905	0.005435
6	rs4546525	110137312	0.005431
8	rs741922	118764706	0.005425
2	rs2048982	106090331	0.005479
3	rs13061353	104128989	0.005456
5	rs1158464	88338789	0.005456
6	rs11754288	25776949	0.005477
6	rs9257453	28968930	0.005479
6	rs1925166	55993245	0.00549
7	rs2881495	47154615	0.005489
8	rs1395613	59104799	0.005495
9	rs3012767	134695660	0.005495
12	rs10506631	71842791	0.005462
17	rs1399293	63254424	0.005488
5	rs1037100	142938663	0.005524
5	rs3866869	144135871	0.005524
7	rs6462895	39198960	0.00554
11	rs500991	63515752	0.005516
16	rs4888712	78022749	0.00551
18	rs1482275	46219975	0.005534
22	rs2238772	19472280	0.005544
5	rs6596146	133028493	0.005591
10	rs12146234	37162780	0.005555
12	rs1471475	13521600	0.005554
3	rs11129601	34662157	0.005628
10	rs10762669	77255355	0.005629
14	rs11627846	86488129	0.005624
3	rs4912521	183797963	0.005663
5	rs11748854	5378905	0.005683
6	rs9451764	92426566	0.005695
6	rs4895890	130941233	0.005681
8	rs1564858	119945166	0.005672
10	rs1010932	115005641	0.005682
15	rs4436753	89255243	0.005656
3	rs3774128	10876750	0.005707
3	rs1683804	128616325	0.005703
4	rs6850814	122552527	0.005727
6	rs10484820	139858293	0.005746
9	rs10156465	18343563	0.005708
10	rs2936561	107258947	0.005718
12	rs249821	98897811	0.005737
20	rs9653629	19762648	0.005715
20	rs6089151	30616835	0.005727
2	rs10490441	34466486	0.005778
2	rs12993985	67265979	0.00578
2	rs3791471	240059625	0.005785
5	rs1921091	30881787	0.005786
6	rs6910968	27904181	0.005752
6	rs9484719	143609638	0.005794
13	rs2298306	25285361	0.005773
19	rs11670874	23393286	0.005791
2	rs3181096	204570092	0.005836
3	rs1995722	20228770	0.005818
5	rs251124	82805424	0.00581
6	rs1415909	141964290	0.00582
10	rs10823458	71760559	0.005849
10	rs1123988	126288594	0.005801
11	rs11226008	103640401	0.005835
12	rs2306283	21329738	0.005832
13	rs9572610	71574492	0.00584
15	rs1558389	97593989	0.005819
17	rs563916	46930907	0.005827
2	rs3770748	37595525	0.005879
2	rs7600065	61019699	0.005852
4	rs4546314	118341275	0.005876
4	rs17059740	174627835	0.005864
5	rs1452836	166164819	0.005864
12	rs7310432	95377490	0.005887
13	rs696788	77510623	0.005876
14	rs1189046	56859650	0.005855
14	rs1256114	64810005	0.005857
15	rs990579	39357709	0.005859
2	rs1511199	167904042	0.005928
5	rs17279632	19400324	0.00594
5	rs1644317	122532869	0.005912
6	rs6458477	45880311	0.005921
8	rs3924999	32453358	0.005913
9	rs3858101	136686242	0.005919
15	rs906433	81124801	0.005915
22	rs6004913	26438495	0.005916
2	rs1013666	166498064	0.005951
2	rs2042542	218736292	0.005956
3	rs7621828	145408177	0.005967
3	rs6440853	152937218	0.005955
5	rs2194046	123024195	0.005983
7	rs17172801	47039263	0.005956
10	rs1898198	52009648	0.005973
14	rs10140652	20691888	0.00599
14	rs2195586	80858785	0.005981
18	rs1456049	48919978	0.005963
3	rs7629627	13456382	0.006035
4	rs10518375	121637960	0.006004
6	rs12202755	36884681	0.006026
8	rs1947300	35075632	0.006018
2	rs10495790	33719473	0.00609
3	rs1110797	4031655	0.006069
4	rs2306420	122591475	0.006062
10	rs7906088	1518682	0.006078
12	rs7974275	13950577	0.006088
12	rs6582526	45383372	0.006078
15	rs11855237	71617734	0.006057
15	rs3784386	90437426	0.0061
18	rs607230	6980523	0.006074
3	rs937128	97758623	0.006143
4	rs7664029	182292913	0.006129
8	rs10503641	18831288	0.006138
9	rs10491773	14472090	0.006125
12	rs7970260	6549061	0.006128
14	rs11847329	49505350	0.006129
15	rs5024066	71449398	0.00611
22	rs4823174	44330274	0.006121
6	rs2233965	31080899	0.006176
7	rs6460557	70241298	0.006179
8	rs2565068	40319953	0.006188
9	rs10819490	132056318	0.006166
10	rs10509474	85048344	0.006185
11	rs1507608	90070103	0.006181
13	rs1886183	107258504	0.006156
15	rs8043049	55777788	0.006164
18	rs321899	48910603	0.006175
22	rs7291120	34591611	0.006187
1	rs12411254	210674209	0.006222
2	rs772178	96963684	0.006244
2	rs7581039	126794403	0.006208
4	rs12510565	24831203	0.006221
5	rs17156700	103919615	0.006243
5	rs2115038	115365404	0.006229
17	rs3096	46029432	0.006247
18	rs3914784	2447965	0.006244
6	rs1233585	28716345	0.006287
6	rs633724	106734040	0.006253
6	rs910529	107252668	0.006282
9	rs1003346	111815340	0.006291
10	rs10490944	9143511	0.006269
11	rs1940512	98997633	0.006271
12	rs1144943	69199745	0.006257
16	rs255049	68013471	0.006273
1	rs4651082	181050713	0.006342
4	rs4613620	134714897	0.00634
4	rs1516692	153963155	0.006301
12	rs10843837	30925533	0.006336
20	rs676250	46805021	0.006305
2	rs12472865	63771769	0.006378
10	rs7894692	123817654	0.006393
15	rs7183354	29928756	0.006397
19	rs4315448	29949708	0.006365
20	rs6104020	43753914	0.006388
2	rs6715448	82094566	0.006419
12	rs11063009	4239492	0.006428
13	rs4500590	36081108	0.006448
14	rs7494183	55949303	0.006445
15	rs16955362	29640307	0.006416
16	rs9929602	5423158	0.006413
22	rs5758837	43049014	0.006442
1	rs3845453	182115278	0.006483
2	rs1402545	13109389	0.006492
6	rs6906576	25956501	0.006454
6	rs10485111	116193138	0.006464
10	rs3109068	23225548	0.0065
12	rs7957449	31398147	0.006462
2	rs7574262	189194029	0.006518
12	rs10507194	105959488	0.006516
18	rs4271673	56164537	0.006505
2	rs7558226	19948614	0.006578
3	rs6441929	45924791	0.0066
4	rs2354937	48794403	0.006583
6	rs2761233	1949101	0.006578
16	rs10514598	83805141	0.006589
19	rs2303054	49640294	0.006587
2	rs1226906	168500389	0.006641
6	rs9343339	76650461	0.006636
8	rs981905	14082230	0.006616
14	rs741198	92367411	0.006602
3	rs4687402	193059342	0.006677
4	rs9997024	58108512	0.006664
5	rs6887007	18154011	0.006665
10	rs11595866	130092362	0.006695
14	rs1060570	73138189	0.006693
14	rs2144067	101952406	0.006672
5	rs12517197	160197921	0.006739
5	rs768148	173280734	0.006739
8	rs11136904	5426350	0.006738
10	rs4881220	3853031	0.006704
10	rs787116	29034873	0.006703
13	rs11538677	36202269	0.00672
13	rs2031836	110038590	0.006713
18	rs9967050	64825748	0.006735
19	rs1952015	55211155	0.006739
3	rs7630559	144479727	0.006772
5	rs1908388	26462343	0.006774
5	rs10491268	128118088	0.00677
5	rs2071159	169811668	0.006798
8	rs11135938	26313736	0.006772
8	rs1601181	110770293	0.006759
9	rs1577133	119844069	0.006789
10	rs17104014	124489530	0.006779
12	rs2033092	95322133	0.006777
13	rs8000245	74730392	0.006778
18	rs6566822	54225633	0.006788
1	rs6698482	58531627	0.006817
1	rs390718	158655840	0.006843
2	rs4973083	229233118	0.006836
3	rs6788766	161653188	0.006819
5	rs12109259	3095124	0.006844
7	rs2944398	80086861	0.006813
8	rs6998379	125813137	0.006818
13	rs9317008	23039928	0.006807
19	rs1042728	14581063	0.006841
1	rs484927	38208000	0.006855
4	rs10516617	122948697	0.006876
7	rs3750103	29519929	0.006875
8	rs2013303	47502211	0.006865
10	rs12775064	129669811	0.006883
18	rs8098875	28077820	0.006895
22	rs12628408	20279159	0.006891
1	rs2281303	6170353	0.006944
2	rs6713688	165487381	0.006919
5	rs13172069	8131880	0.006932
5	rs4702029	14346413	0.006922
5	rs6453304	76670628	0.006915
5	rs7722416	147285713	0.006929
5	rs254456	180633194	0.006933
11	rs11215278	114789286	0.006915
12	rs2306798	18840911	0.006948
12	rs2300560	96378259	0.006935
13	rs610642	38826809	0.006908
14	rs12590361	103202717	0.006949
18	rs564499	10566581	0.006901
21	rs12482075	38959226	0.006948
2	rs2861683	67836507	0.006988
2	rs11687064	76419466	0.006959
3	rs922284	28695612	0.006961
3	rs1525012	143127063	0.006977
5	rs300973	119873019	0.006951
5	rs918498	150459788	0.006994
10	rs1863832	80125238	0.006978
12	rs2229774	53605545	0.006982
14	rs11851987	100242259	0.006988
18	rs3933772	77508181	0.006963
2	rs6735941	19524457	0.00704
2	rs6734498	168712041	0.007009
6	rs7772761	627382	0.007004
6	rs1475474	3368057	0.007045
11	rs16930850	37941821	0.007015
14	rs7145442	76504415	0.00701
17	rs8075806	71127132	0.007014
17	rs4411562	76047612	0.007005
18	rs575125	13142415	0.007031
19	rs312077	3211221	0.007006
19	rs8107416	39237950	0.007003
1	rs864537	167411384	0.007066
1	rs12086015	233976729	0.007063
1	rs2000390	248845097	0.007083
8	rs7827026	10995185	0.00706
8	rs1078330	106286732	0.007058
18	rs4129744	75679444	0.007074
2	rs992389	8007875	0.007149
5	rs10040327	55435220	0.007106
10	rs7341999	14757013	0.00714
18	rs3737475	43248212	0.007137
2	rs11900952	43514036	0.007176
3	rs6599263	38144875	0.007155
4	rs1506621	135685643	0.007191
10	rs10764441	24277716	0.00718
18	rs9952079	56679499	0.007166
22	rs139776	25313446	0.007198
1	rs4595347	215922860	0.007239
9	rs10491578	119383888	0.007219
10	rs4980270	124951379	0.007228
12	rs1515633	108774839	0.007214
20	rs7274811	32333181	0.007208
2	rs6750402	115271789	0.007298
7	rs2040543	103916484	0.007268
9	rs2147735	17658670	0.007259
12	rs12424128	70270222	0.007251
12	rs10847081	126582002	0.007293
14	rs2749527	94827068	0.007259
18	rs1790834	71948257	0.007254
2	rs6738955	1288297	0.007307
2	rs17306659	156589930	0.007326
3	rs1010163	24472049	0.007334
2	rs4852260	71715665	0.007383
3	rs13089169	56608033	0.007376
3	rs1914812	116714091	0.00739
4	rs6811193	12935474	0.007388
4	rs3907136	180472146	0.007381
5	rs7730230	142915171	0.007381
5	rs11739136	169810796	0.007369
8	rs2198700	52042419	0.007383
8	rs2977044	75173375	0.007376
12	rs11183676	47361054	0.007354
18	rs632912	8467707	0.00737
18	rs2156188	63374392	0.007371
4	rs7660745	38974458	0.007438
5	rs7722615	7989257	0.007407
6	rs2340741	68731635	0.007448
6	rs1981129	83608890	0.007425
9	rs12340476	85540229	0.00741
12	rs7135583	130247031	0.007426
18	rs3865414	55920444	0.007446
20	rs803880	11853155	0.007402
4	rs7680105	147507651	0.007492
6	rs2394180	29805199	0.007458
8	rs7463315	60713412	0.007476
10	rs10509219	67095934	0.007481
10	rs1077114	118014205	0.007453
12	rs11836843	6202818	0.007466
15	rs1020066	60025177	0.007469
20	rs6116236	100699	0.00747
20	rs6019566	47591082	0.00748
21	rs2837985	42617756	0.00747
1	rs11265608	154364140	0.007521
5	rs6882046	87968864	0.00754
6	rs6919834	106101469	0.007538
6	rs12216440	118856822	0.007518
9	rs4837567	121406435	0.007521
9	rs7874812	133405176	0.007543
10	rs1398024	23665438	0.007505
12	rs1463630	116060432	0.007525
12	rs11061393	131709245	0.007511
21	rs2825305	20415950	0.00754
2	rs6744937	79097235	0.007567
4	rs13111143	2755447	0.00758
5	rs899174	149058864	0.00758
7	rs677014	71200151	0.007592
7	rs7786279	106672004	0.007577
1	rs9787394	172150500	0.007631
4	rs1353013	45896156	0.00762
4	rs13151961	123115502	0.007645
6	rs6913828	26246664	0.007629
6	rs2034782	68875609	0.007638
7	rs13238999	5377878	0.007604
8	rs13262114	123824804	0.007602
10	rs1111875	94462882	0.007616
12	rs6539447	109008969	0.007645
14	rs3861665	95390794	0.007609
16	rs4786817	6152774	0.007611
16	rs1359839	65695351	0.007637
22	rs4443097	39209839	0.007625
1	rs1484317	102090266	0.007672
6	rs9444678	89953068	0.007692
9	rs10986577	101293382	0.007685
14	rs1190820	101233246	0.007654
15	rs1628955	65187220	0.007662
18	rs16946189	26679717	0.007684
19	rs12609039	11348960	0.007652
2	rs1437377	100744924	0.007707
2	rs13020576	115616554	0.007703
3	rs11716289	174101701	0.007746
6	rs2745412	29524401	0.007735
6	rs1936208	139965385	0.007739
6	rs9459154	158443106	0.007708
9	rs6478300	120035769	0.007727
12	rs11051890	32423991	0.007709
16	rs929873	73457377	0.007735
18	rs8087931	41613943	0.007726
1	rs1107531	164807929	0.007756
4	rs7685881	41160956	0.00779
7	rs11563992	27380936	0.007786
13	rs2669333	63574196	0.007779
14	rs8003522	93328537	0.007757
1	rs2992746	18776939	0.007845
6	rs7761624	10153944	0.007828
6	rs6454364	85066620	0.007819
8	rs12677017	22676135	0.007838
10	rs3898610	1484759	0.007803
11	rs10500766	12919909	0.007841
12	rs11112047	104820495	0.007827
14	rs8005571	98449920	0.00783
21	rs225443	43658206	0.007833
1	rs315154	104911326	0.007887
1	rs16829482	193391298	0.007886
4	rs6843620	114022691	0.0079
4	rs2319909	169509436	0.007885
7	rs17171989	41987124	0.007889
8	rs2300494	82578730	0.007893
9	rs10810865	17895105	0.00788
16	rs732329	83392422	0.007874
1	rs3736330	2327075	0.007906
1	rs4658862	243004714	0.00793
3	rs4264688	79546348	0.007904
6	rs3117294	29653329	0.007943
19	rs1865084	4599172	0.007909
21	rs2835722	38786035	0.007943
1	rs2790118	200301584	0.007981
2	rs2043233	134314378	0.007964
10	rs938036	65658744	0.007992
20	rs742710	5904028	0.007987
20	rs6101739	38492803	0.007952
21	rs2825663	20955904	0.007994
3	rs6439099	127631561	0.008046
5	rs10053302	91396065	0.008017
9	rs4878010	89336987	0.008014
12	rs4842407	79201073	0.008031
15	rs4984430	96840185	0.008005
1	rs4970642	82465731	0.008095
2	rs11685503	233793517	0.008096
5	rs460545	102831132	0.008052
10	rs643610	6521147	0.008084
11	rs964111	31679048	0.008076
17	rs4493111	32321054	0.008053
2	rs7604112	232558936	0.008108
3	rs4683634	141580483	0.008146
4	rs545844	137964269	0.008114
6	rs6935961	125636350	0.008132
7	rs816411	56171489	0.008106
8	rs4961205	87654215	0.008105
9	rs2297602	101788522	0.008114
10	rs11187173	94529394	0.008129
12	rs2717417	71029431	0.008129
18	rs1214040	54511931	0.008128
3	rs7618904	145608291	0.008183
5	rs10059981	3619518	0.008171
6	rs9505597	9044593	0.008153
11	rs2651843	2341732	0.008189
3	rs7617276	153776826	0.008218
9	rs7857417	16324261	0.00822
15	rs10519003	59710737	0.008207
18	rs1540041	47265074	0.008221
18	rs559046	55775003	0.00823
1	rs11207217	58858668	0.008252
1	rs1737498	167499158	0.008262
3	rs13064754	80316867	0.008258
4	rs7654036	39900719	0.008253
5	rs12655019	56195790	0.008256
8	rs4379440	62465814	0.008296
16	rs6564865	73368572	0.008268
20	rs4811805	55680423	0.008281
1	rs1146356	116655492	0.008348
1	rs17038096	118817482	0.00831
3	rs1038484	155008083	0.00832
6	rs1810303	93576022	0.008325
8	rs341672	2734202	0.008344
10	rs7904721	74731598	0.008311
12	rs3782479	52301818	0.008324
13	rs875589	73274872	0.008347
14	rs10138997	45606287	0.008319
3	rs4282098	31928640	0.008388
11	rs930981	122834265	0.008351
14	rs11845640	33291494	0.008366
18	rs2291172	65182392	0.008367
19	rs3745205	40948202	0.008374
2	rs1381109	166918293	0.008422
4	rs10938956	23705256	0.008413
4	rs6534407	124395024	0.008426
4	rs4615156	153224818	0.008416
9	rs1329917	17962477	0.008414
11	rs2272563	236871	0.008407
13	rs7328051	45709018	0.008444
13	rs6562195	62184768	0.008416
18	rs10502395	10492023	0.008401
20	rs6104118	43952930	0.008439
21	rs2825628	20903523	0.008419
2	rs4671993	55141989	0.00849
7	rs41532	93688964	0.008458
11	rs1559672	130925017	0.008463
3	rs294282	31135969	0.008544
7	rs6964319	121633671	0.008522
8	rs7838833	10862764	0.008521
8	rs6473735	53436068	0.00855
15	rs4777817	93834543	0.008549
17	rs951351	45364807	0.008534
19	rs10500233	28614693	0.008505
1	rs1549555	80858466	0.008594
2	rs2685252	573717	0.00856
4	rs12501328	155662331	0.008556
6	rs7745815	105635404	0.008597
7	rs3213709	31848706	0.008592
10	rs10905806	6152310	0.008588
17	rs8074253	75566022	0.008595
18	rs2584295	73356731	0.008561
9	rs631887	79112200	0.008637
14	rs1998536	97185999	0.008643
17	rs12150003	8320276	0.008602
1	rs12058103	6903599	0.008663
2	rs4233663	154521363	0.008672
4	rs1866784	68101830	0.008694
4	rs11100385	162678311	0.008655
5	rs12716080	11166948	0.008689
6	rs1321914	23574913	0.008685
9	rs1324208	2282951	0.008671
9	rs10512399	112440793	0.008683
12	rs11608437	20774915	0.00868
13	rs7336607	70444358	0.008665
13	rs901737	83412563	0.008676
13	rs3918334	103978779	0.008675
14	rs12588579	73507393	0.008667
15	rs1517878	36588592	0.008656
22	rs739006	32937959	0.008693
22	rs135823	49957671	0.008661
2	rs7569076	88773032	0.008749
2	rs951584	147648705	0.008733
4	rs2597786	17522948	0.00874
4	rs17799612	31937464	0.008727
2	rs11692798	146997640	0.008761
3	rs7653056	175790003	0.008797
4	rs16881062	28823520	0.008777
6	rs2803189	80190625	0.008767
10	rs10508651	22951771	0.008797
13	rs449520	77103335	0.008789
19	rs4804164	11502291	0.008751
3	rs360464	171264604	0.008839
6	rs2812190	67208661	0.008838
7	rs2041582	17746053	0.008834
7	rs12530513	133136919	0.008834
8	rs10503661	19577136	0.008818
8	rs11785444	141704996	0.008813
11	rs588957	128701541	0.008819
12	rs1122676	77519046	0.008848
15	rs3931347	70703072	0.008813
19	rs11666141	15434382	0.008814
2	rs13432159	67973887	0.008895
2	rs12714147	85813834	0.008872
2	rs10166817	216982691	0.008869
4	rs12643749	141929562	0.008896
6	rs10498861	68957840	0.008854
6	rs7756550	161349326	0.00887
8	rs10488369	191076	0.008866
9	rs7867889	115894240	0.008854
10	rs4838645	49944249	0.008897
11	rs1940100	84364527	0.008871
12	rs3742060	46581309	0.008875
13	rs9555414	108482488	0.008863
16	rs10500523	65247923	0.008868
21	rs1002244	19556016	0.00889
1	rs2788135	212125260	0.008946
4	rs2385914	7931725	0.00894
4	rs7698209	135994829	0.008933
6	rs1535060	85043476	0.008905
7	rs7781481	157544760	0.008906
8	rs11204038	19277056	0.008918
8	rs11782656	53653547	0.008941
10	rs1255496	65393613	0.00893
11	rs332759	98639674	0.00895
14	rs743272	24618859	0.008932
1	rs4659455	236623823	0.008973
4	rs9998104	156170359	0.008982
5	rs16876315	79617357	0.008966
10	rs1197585	27278626	0.008997
10	rs6584629	106608435	0.008983
10	rs11575634	115321824	0.00896
18	rs11152029	52525247	0.008967
18	rs12953931	56724261	0.008991
1	rs17666978	212716491	0.009009
2	rs1035150	171539261	0.009003
3	rs355090	8646781	0.009016
3	rs4407368	126574836	0.00903
3	rs7625382	142979264	0.009029
12	rs771620	77566110	0.009045
17	rs3744075	37074932	0.009004
5	rs11948804	78803778	0.009086
5	rs7718754	122785953	0.009095
6	rs1553392	62702157	0.009084
9	rs7018646	126926031	0.00907
12	rs7312615	19746587	0.009052
18	rs960771	32431405	0.00909
8	rs7009735	129400214	0.009131
11	rs748923	13206160	0.009115
15	rs351178	74516675	0.00913
2	rs11126651	78304795	0.009156
6	rs9348366	19168445	0.009151
8	rs12675587	93358703	0.009176
8	rs1457478	135029210	0.009151
9	rs1431477	103954453	0.009171
11	rs10792327	61795055	0.00918
14	rs2295319	24682837	0.00919
2	rs4832054	87058580	0.009216
2	rs7600357	181373822	0.009231
4	rs766128	96887095	0.009205
5	rs11956268	174605024	0.009205
7	rs12537099	36134647	0.009219
8	rs4363194	13109135	0.009248
9	rs7851932	72258604	0.009246
9	rs10983993	121110670	0.00922
10	rs7092312	29609271	0.009216
11	rs4923316	25924376	0.009226
1	rs10903062	24556756	0.009273
1	rs2744768	26057309	0.009299
11	rs7929412	5424430	0.009262
12	rs3782352	93257194	0.009291
1	rs6690435	88697663	0.009334
3	rs6802424	61598728	0.009318
3	rs10489880	196961186	0.009329
6	rs13218442	150429697	0.009313
9	rs2570569	18700566	0.009323
11	rs356242	127484644	0.009331
18	rs8088017	38463727	0.009322
2	rs13036061	67630476	0.009382
7	rs802372	120169316	0.009388
7	rs4960658	154775423	0.009378
11	rs7118472	87155511	0.009385
22	rs715605	30640308	0.009396
1	rs1059625	201104589	0.009433
2	rs1562302	113810458	0.009413
2	rs9287428	134196068	0.009425
7	rs2341825	132094453	0.009444
12	rs1458366	113672577	0.009403
13	rs1590919	105015223	0.009446
14	rs17833329	59349552	0.009407
16	rs11859308	57636678	0.009431
16	rs952160	71965725	0.009413
1	rs7516503	32320956	0.0095
1	rs2994329	243647921	0.009452
6	rs12212214	74700982	0.009468
7	rs10255195	100897812	0.009458
8	rs2976921	8266397	0.009456
11	rs10501325	49390619	0.009483
13	rs2200287	43168660	0.009477
17	rs997655	33753528	0.009493
2	rs1196681	150239128	0.009537
2	rs3109647	237575172	0.009509
8	rs13266106	18998921	0.009535
21	rs10482861	16230735	0.009522
21	rs2837900	42386674	0.009521
2	rs16834696	193366433	0.009555
5	rs16871030	3079891	0.009555
6	rs2179174	28238969	0.009588
7	rs873155	24383768	0.009567
8	rs4609234	131409885	0.009562
10	rs10882959	99304801	0.009592
16	rs422965	79651293	0.009564
4	rs2611209	166578236	0.009633
5	rs12520516	150666962	0.009619
6	rs9381755	49217426	0.009609
7	rs740184	26594823	0.009607
20	rs293707	31937048	0.009636
20	rs6022669	52308169	0.009645
1	rs1407560	90234257	0.009672
1	rs903050	111098766	0.009692
1	rs164123	162367654	0.009693
1	rs6424956	172469707	0.00967
2	rs2280451	196661774	0.009689
4	rs13137916	28319636	0.009675
6	rs2257082	43492578	0.009699
7	rs10271614	105208492	0.009675
13	rs1924307	38197604	0.009682
14	rs717616	32811961	0.009686
16	rs1423925	63571289	0.009676
16	rs11648985	80300678	0.009684
4	rs13114765	189390949	0.009744
7	rs10486066	13938464	0.009703
11	rs2372897	77742826	0.009713
13	rs2476231	102583272	0.009731
16	rs8044843	67318242	0.009749
17	rs3744231	73268801	0.009732
20	rs4811873	56121429	0.009718
4	rs6856663	117106216	0.009782
8	rs11776692	26942659	0.00979
9	rs7035276	17394536	0.009782
21	rs10483010	33331584	0.009771
1	rs11799942	145685258	0.009833
3	rs3796259	140978921	0.009845
3	rs10513563	160749119	0.009811
5	rs10041674	92040221	0.009823
14	rs10498639	94775526	0.009822
15	rs12148784	86900775	0.009817
21	rs7278309	24777708	0.009846
1	rs903901	2310193	0.009899
3	rs12630739	10341082	0.009856
3	rs10510735	43243113	0.009891
8	rs1805812	90965053	0.009862
12	rs10777224	90508309	0.009886
13	rs510342	28178525	0.009863
13	rs1408165	43468368	0.009882
13	rs9319159	86019440	0.009886
13	rs9590220	95906694	0.00989
1	rs241239	4587177	0.009938
1	rs12723208	211510894	0.009925
10	rs12251299	54415687	0.009929
18	rs1893217	12809340	0.009938
1	rs12406116	107444101	0.009952
2	rs6544318	40527665	0.009987
2	rs351676	143711265	0.009961
5	rs6895651	118447681	0.009994
6	rs9885695	150538654	0.009983
11	rs2283200	2729340	0.009994
11	rs7935363	100384481	0.009959
2	rs7574791	165590459	0.01003
3	rs4481145	1175575	0.01003
5	rs4912841	141662764	0.01001
6	rs2318089	1775436	0.01002
7	rs10248924	138831707	0.01003
8	rs10504513	72573676	0.01002
20	rs6080670	17364597	0.01005
3	rs187188	55114197	0.01007
6	rs1040992	12196910	0.01009
6	rs9479343	150311823	0.01009
7	rs7810220	52722432	0.01009
11	rs4756149	32690366	0.01008
11	rs3017095	62178624	0.01007
12	rs7971138	100312395	0.01008
12	rs11058091	125717261	0.0101
14	rs1189820	57520859	0.01008
16	rs3935513	77776753	0.01009
17	rs886444	46051911	0.01008
19	rs17207173	54077870	0.01009
20	rs6135509	15759361	0.01008
20	rs2274950	48894424	0.01009
3	rs9842059	10686418	0.01013
6	rs7750629	150915881	0.01015
8	rs1550732	80605568	0.01013
8	rs462993	88519408	0.01014
15	rs1370176	62397234	0.01014
1	rs17518769	169452090	0.01016
6	rs7746779	138154501	0.01017
9	rs157109	76198452	0.01018
22	rs2269609	38864460	0.01016
1	rs10889882	71073536	0.01023
1	rs2815307	77832250	0.01021
3	rs17818937	184486297	0.01021
5	rs157500	32060695	0.01023
5	rs12697058	67335548	0.01024
7	rs13233139	1112868	0.01025
7	rs10272553	35582413	0.01024
9	rs3739657	85987935	0.01021
10	rs6480943	81209298	0.0102
12	rs7970571	106330639	0.01025
13	rs1146889	76903622	0.01023
17	rs6502542	1168676	0.01023
17	rs7218580	52761738	0.01024
5	rs10035607	89115932	0.01027
5	rs2054440	150384959	0.01028
7	rs979058	10836487	0.01028
11	rs573624	128145470	0.01029
13	rs1360632	81634769	0.0103
2	rs799767	155288770	0.01035
3	rs779318	191522128	0.01035
12	rs11063447	5099901	0.01035
12	rs607860	52913029	0.01031
22	rs5770581	49364780	0.01034
4	rs10938519	48038584	0.0104
4	rs1789891	100250419	0.01036
9	rs2791443	18374849	0.01036
11	rs7107688	114724256	0.01038
1	rs6695069	25302014	0.01044
5	rs10514950	62020357	0.01042
5	rs10519813	124659831	0.01042
5	rs10515822	160580094	0.01044
7	rs918285	78537751	0.01045
8	rs10112857	17917888	0.01043
9	rs2476245	1661432	0.01044
12	rs1106042	130841638	0.01042
16	rs3764276	29673203	0.01044
3	rs3773054	29560042	0.01049
13	rs7985683	92972708	0.01047
1	rs12738647	229803654	0.01052
3	rs2116711	6968207	0.01051
4	rs7662460	28481058	0.01052
6	rs6937974	133640448	0.01052
9	rs1412723	14962799	0.01053
12	rs12370364	124743112	0.01053
13	rs9546709	85052477	0.01052
16	rs7201194	83600397	0.01052
17	rs9909852	20291019	0.01052
22	rs4484121	18413975	0.01053
6	rs713215	124603670	0.01059
6	rs1031881	124921140	0.0106
7	rs7792688	119828331	0.01058
8	rs6980907	84569828	0.01058
15	rs4368110	47677953	0.01057
15	rs1078163	88468931	0.01058
3	rs523079	187615862	0.01061
12	rs513203	63939740	0.01061
14	rs1010458	21156472	0.01061
14	rs2104718	57325374	0.01062
14	rs2236241	94960149	0.01062
16	rs1995082	77007437	0.01065
4	rs3796547	57181995	0.01066
6	rs910176	85501964	0.0107
6	rs1247320	161333781	0.01066
11	rs11229895	59026901	0.01067
18	rs4891744	67005700	0.01068
1	rs6656560	208361147	0.01071
3	rs9882906	78234456	0.01071
4	rs6553483	170908445	0.01072
11	rs11826354	80180526	0.01075
17	rs755547	43011908	0.01072
19	rs11878850	10542610	0.01074
2	rs6741737	152926830	0.01077
5	rs1428498	38698659	0.0108
5	rs17446625	120374562	0.0108
8	rs4737442	57515963	0.01077
12	rs1388681	19988263	0.01079
14	rs4905662	98714883	0.0108
18	rs10502426	13983649	0.01077
18	rs8094315	60936047	0.01077
1	rs7544147	180167644	0.01085
5	rs347666	62552717	0.01085
7	rs10487729	31572284	0.01081
13	rs10507668	62076790	0.01083
15	rs1482049	61224110	0.01085
2	rs1533388	9895018	0.01088
4	rs2358649	149641824	0.0109
5	rs962492	174519247	0.01089
7	rs216737	28597640	0.01088
8	rs7814057	81126925	0.01088
8	rs1026653	99117532	0.01088
12	rs10506979	90196629	0.01086
14	rs432788	58024280	0.0109
1	rs2273042	6149122	0.01092
2	rs6722477	230814719	0.01091
7	rs13242011	62241041	0.01091
8	rs6557675	23340546	0.01094
11	rs2896623	21017397	0.01094
11	rs7103133	123216036	0.01091
12	rs2036068	54930531	0.01091
17	rs323413	71730451	0.01093
2	rs9287675	6494761	0.01097
7	rs4427072	38596820	0.01096
15	rs10520148	39979046	0.01099
20	rs927779	59409895	0.01099
5	rs7713485	51124949	0.01104
13	rs9534013	45543588	0.01102
14	rs1957684	24375437	0.01101
1	rs961417	48475769	0.01108
3	rs10511061	86567674	0.01109
6	rs9379723	25145712	0.01107
8	rs1366968	107083663	0.01108
11	rs2403515	11507915	0.01107
12	rs13377925	83100716	0.01107
15	rs3803357	40751555	0.01105
16	rs2471453	18143302	0.01109
5	rs11959439	119399177	0.01115
6	rs1511467	23918873	0.01115
6	rs6914964	43146387	0.01113
6	rs2272450	148338672	0.01112
7	rs7779600	134478203	0.01114
8	rs7825359	1648035	0.01115
11	rs2271589	3660914	0.01111
12	rs3782348	66637485	0.01112
18	rs2698158	68604686	0.01115
3	rs9310276	73704141	0.0112
10	rs10824245	76666799	0.01117
20	rs10485481	36818329	0.01116
5	rs1895210	165215072	0.01123
18	rs661885	11953187	0.01125
19	rs10426455	12188266	0.01121
1	rs11249141	24932733	0.0113
2	rs2244871	128398840	0.0113
6	rs997765	74506914	0.01128
20	rs6080761	17629162	0.0113
7	rs6947240	150657209	0.01131
9	rs2031202	104392374	0.01134
15	rs2247485	57618847	0.01133
1	rs1011382	225980594	0.01138
2	rs1358187	52713772	0.01139
2	rs1267072	162047581	0.01139
3	rs9872442	173818395	0.01136
6	rs9378127	32922459	0.01135
6	rs2776901	37399261	0.01138
6	rs2355199	156922235	0.01138
12	rs11609579	101843240	0.01138
13	rs9565295	77334276	0.0114
22	rs625704	20185457	0.01138
2	rs4669995	14657186	0.01141
3	rs1513763	18512239	0.01145
5	rs386057	685748	0.01141
8	rs17153747	11611353	0.01144
11	rs1670638	21251200	0.01142
19	rs3752176	57036653	0.01141
21	rs2836379	39788503	0.01145
1	rs1801274	161479745	0.01146
3	rs9873604	44612050	0.01148
3	rs7644860	156848637	0.01146
10	rs1457170	28638955	0.01148
11	rs503768	114122989	0.01149
12	rs1909509	32726699	0.01148
12	rs1690139	76272677	0.01146
20	rs2425902	45350580	0.01148
2	rs1515922	159672168	0.01155
2	rs4973079	229186057	0.01155
3	rs12634016	38583025	0.01154
5	rs26150	11487585	0.01154
5	rs4704896	157194402	0.01151
9	rs12238357	12048206	0.01152
2	rs10496131	66302873	0.0116
5	rs158347	55622159	0.01158
5	rs716451	158040346	0.01158
6	rs9351798	71723119	0.01157
8	rs10504263	59755177	0.01158
8	rs11992182	79766499	0.0116
11	rs3741085	57166969	0.01157
11	rs4561234	83946670	0.01156
1	rs11161581	85738395	0.01162
6	rs1537638	43096199	0.01161
6	rs13197839	65989292	0.01161
8	rs4841380	10418039	0.01161
8	rs1905523	51781760	0.01165
9	rs2378554	83615318	0.01164
10	rs11017859	133077816	0.01162
[truncated: 48,295 more rows]

## Sheet: Plenge replication cohort
CHR	SNP	BP	P
1	rs593461	35709777	5.543e-06
1	rs953035	36079508	3.467e-05
1	rs883220	38616871	2.831e-05
1	rs12097741	67528006	8.51e-05
1	rs2797409	114330202	9.687e-06
3	rs10510852	60616790	1.794e-05
4	rs1751848	2804476	7.297e-05
4	rs3924900	47549705	1.02e-05
4	rs6447636	48459365	5.666e-05
4	rs2063818	70935067	4.061e-05
4	rs13145689	111109020	2.089e-05
4	rs10516614	122973693	3.064e-05
5	rs1479210	117580961	8.836e-05
6	rs13190937	28411244	7.559e-05
6	rs3763338	28894311	2.148e-06
6	rs9380120	29335537	4.45e-05
6	rs3131888	29663889	5.028e-09
6	rs2734985	29818662	1.563e-06
6	rs2975033	29822261	3.225e-10
6	rs9261535	30127323	2.46e-16
6	rs3094054	30333505	2.869e-05
6	rs1076832	30419831	1.21e-13
6	rs4713391	30792235	8.758e-15
6	rs2074506	30890483	1.682e-12
6	rs1634717	30972589	1.152e-06
6	rs4248154	31002616	4.164e-09
6	rs2523849	31025051	3.179e-07
6	rs1265110	31119422	3.955e-10
6	rs2074488	31240431	6.648e-22
6	rs2523619	31318144	2.31e-07
6	rs2844575	31334945	1.933e-06
6	rs9266722	31349922	1.07e-11
6	rs2244839	31438368	1.815e-08
6	rs2844509	31510924	8.485e-16
6	rs6929796	31522669	7.318e-07
6	rs3117582	31620520	2.293e-07
6	rs2280800	31646398	2.756e-12
6	rs707939	31726688	7.33e-30
6	rs1042663	31905130	1.122e-19
6	rs2071295	32038700	2.882e-37
6	rs12153855	32074804	6.616e-10
6	rs3830076	32096244	9.727e-22
6	rs2269425	32123639	8.159e-07
6	rs3134943	32147761	2.509e-12
6	rs2070600	32151443	1.201e-29
6	rs204990	32161430	4.323e-20
6	rs3830041	32191339	1.517e-11
6	rs2267644	32192560	8.712e-13
6	rs6910071	32282854	7.191e-103
6	rs3129943	32338695	4.958e-28
6	rs2050189	32339647	3.243e-05
6	rs3135363	32389648	8.24e-39
6	rs9501626	32400344	1.421e-19
6	rs7356880	32401327	5.127e-06
6	rs3129882	32409530	1.54e-38
6	rs2239804	32411523	1.371e-44
6	rs660895	32577380	3.599e-123
6	rs7745656	32680970	5.018e-28
6	rs3873444	32682724	1.057e-18
6	rs3916765	32685550	1.716e-33
6	rs2239800	32713267	1.941e-05
6	rs2071800	32714143	4.269e-14
6	rs7758736	32758394	2.029e-17
6	rs7383287	32783086	1.171e-14
6	rs2857107	32785515	2.177e-12
6	rs10484565	32795032	3.003e-26
6	rs3819721	32804798	1.016e-37
6	rs6924102	32811383	8.217e-05
6	rs241407	32862740	2.899e-15
6	rs1480380	32913246	6.746e-11
6	rs194682	32914613	4.027e-07
6	rs3135029	32921774	4.877e-05
6	rs3135034	32951662	8.734e-19
6	rs172274	32969457	1.19e-08
6	rs9277554	33055538	3.418e-15
6	rs2395365	33116222	1.27e-05
6	rs211452	33330981	2.32e-08
6	rs2281829	33675642	1.884e-12
6	rs1535950	33785827	1.76e-06
6	rs9296264	38800901	1.028e-05
6	rs2327832	137973068	4.517e-05
8	rs3107060	96762545	3.777e-05
9	rs1412224	84192036	1.635e-05
9	rs2185935	117502242	8.26e-05
9	rs7026551	123733133	4.32e-07
10	rs2663041	50107537	7.833e-05
10	rs11002799	54385382	4.616e-05
10	rs12252317	64646868	2.828e-06
10	rs10887195	85750023	4.785e-05
10	rs2935689	123486626	7.189e-06
12	rs10505870	21171896	6.21e-05
12	rs3782411	54967901	9.513e-05
12	rs7956521	131975369	8.272e-05
14	rs12885166	93125282	2.763e-05
14	rs945034	96739874	2.574e-06
14	rs11851852	105168428	2.693e-05
15	rs11852946	39188421	5.715e-06
15	rs2733330	57551789	4.383e-05
16	rs2357934	50917845	5.949e-05
17	rs212453	32715148	5.477e-05
17	rs6501543	70430643	8.917e-05
17	rs3924958	70645446	2.783e-05
18	rs629081	72906037	4.344e-05
19	rs8104309	32166846	3.492e-05
19	rs12608517	36558113	4.158e-05
19	rs10409978	57796678	6.922e-05
20	rs6074022	44740196	7.914e-07
20	rs2235858	50274179	8.898e-05
20	rs4811846	55997468	1.969e-05
22	rs10212087	20171251	5.577e-05
2	rs918967	205153119	0.0001259
2	rs12991650	211840828	0.0001391
3	rs1495453	65762547	0.0001388
5	rs9313337	166048245	0.0001125
6	rs10484544	28995719	0.0001224
6	rs6905949	30140525	0.000126
6	rs887464	31145920	0.0001432
6	rs2071593	31512799	0.0001382
6	rs7765914	142560307	0.0001351
6	rs2481031	160756729	0.0001086
9	rs913280	37483309	0.0001273
9	rs1333914	122583234	0.0001438
10	rs9419011	134931784	0.0001188
15	rs1631079	57278069	0.0001213
18	rs1583609	28628004	0.0001206
20	rs2269040	17481895	0.0001055
21	rs3115511	15214708	0.0001417
21	rs9808753	34787312	0.000105
4	rs7681728	2680515	0.0001967
5	rs2109479	56944239	0.0001577
6	rs3761788	24415380	0.0001718
6	rs12660883	30764420	0.0001966
6	rs2517451	30914751	0.0001903
6	rs9296068	32988695	0.000157
6	rs13362583	41563157	0.0001777
6	rs4895501	138287560	0.000162
7	rs718796	16618982	0.0001752
9	rs17611	123769200	0.0001655
11	rs2403602	20561991	0.0001518
11	rs10501323	48504596	0.0001617
12	rs10492388	42608001	0.0001732
12	rs4301049	55916900	0.0001975
13	rs4943694	40329032	0.0001744
13	rs2026516	59373005	0.0001608
13	rs1414170	88419191	0.0001608
14	rs12586452	54206171	0.0001606
20	rs10485777	54129390	0.0001615
1	rs11582310	6916210	0.0002374
6	rs805267	31639757	0.0002133
6	rs181997	32900718	0.0002487
6	rs9368758	33138021	0.000243
6	rs9470540	37177783	0.0002379
8	rs3736038	86027418	0.0002341
10	rs11189549	100073157	0.0002081
12	rs7306769	25315054	0.0002366
13	rs9592895	73813982	0.0002183
18	rs4594325	2461449	0.0002003
21	rs2838644	46118557	0.0002078
1	rs14000	109822509	0.0002734
1	rs6696760	154673755	0.0002644
2	rs11680268	172375457	0.0002867
3	rs930916	39889185	0.000252
3	rs6438515	118996122	0.0002838
4	rs1554256	48764009	0.0002881
5	rs10036474	54370231	0.000283
8	rs11787089	62620839	0.0002516
10	rs12220461	27044460	0.000271
12	rs17104190	54267043	0.0002722
12	rs10849851	121596644	0.0002768
16	rs4843165	86605041	0.0002693
17	rs11655550	37610123	0.0002537
1	rs3795828	110996325	0.0003179
1	rs525410	183176430	0.0003142
3	rs7429525	79678609	0.0003487
3	rs2715687	108639423	0.0003367
3	rs9849379	118198045	0.0003172
5	rs1027249	6038726	0.0003091
8	rs7829173	30799563	0.0003423
8	rs1561158	97615235	0.0003023
8	rs7016378	106518817	0.0003096
8	rs199215	140731256	0.0003492
10	rs3858235	29973953	0.0003029
10	rs2274223	96066341	0.0003103
10	rs7908482	126802447	0.0003489
11	rs4245094	130660186	0.0003229
15	rs11558807	41046883	0.00031
16	rs4784669	56481282	0.0003236
19	rs8111071	46307406	0.0003217
19	rs3830	58866434	0.0003007
20	rs1022632	7551917	0.0003452
22	rs11703151	32849712	0.0003056
1	rs344916	68142619	0.000354
2	rs1835720	201145974	0.0003995
4	rs894810	99707614	0.0003862
6	rs2295649	24437524	0.0003871
6	rs464921	33240506	0.0003916
6	rs9496212	142299345	0.0003542
7	rs4721744	2543784	0.0003519
8	rs11992980	25954702	0.0003804
9	rs10511893	32018100	0.0003826
10	rs1691935	29183362	0.0003958
11	rs968567	61595564	0.0003877
13	rs3011468	113625396	0.0003894
14	rs12586536	20997221	0.0003803
14	rs10133362	39433580	0.0003891
15	rs11858528	95939651	0.000366
16	rs3817106	7647882	0.0003575
18	rs1681052	37133261	0.0003749
19	rs11667547	35152391	0.0003619
2	rs6531064	18063035	0.00041
3	rs9290452	172562534	0.0004376
5	rs1020388	55560027	0.0004206
5	rs2161396	156868224	0.0004394
6	rs720465	31125777	0.0004029
6	rs9368950	36627872	0.0004079
9	rs4743599	105611957	0.0004036
11	rs2276437	130971744	0.000417
13	rs277854	109766556	0.0004077
16	rs4785275	49014233	0.0004289
20	rs3092170	45428772	0.0004053
1	rs1503836	114541498	0.0004639
1	rs6698367	163196437	0.0004957
4	rs7665027	26486909	0.0004949
7	rs6944628	70974624	0.0004959
8	rs7818242	93459258	0.0004595
9	rs13439971	96913764	0.0004647
10	rs2505872	42920832	0.0004614
11	rs11243	119178640	0.0004616
22	rs1108458	46676203	0.0004687
5	rs2892345	180578750	0.0005087
9	rs3780397	4691765	0.0005374
10	rs1326986	19929513	0.0005426
13	rs4770705	25108315	0.0005325
14	rs4544151	21393289	0.0005471
15	rs3743307	94884980	0.0005357
17	rs854477	34403158	0.0005282
18	rs10163754	2817052	0.0005374
19	rs10409555	56572832	0.0005461
20	rs979332	3433158	0.0005019
1	rs10920125	201095714	0.000577
2	rs7601084	62795483	0.0005815
2	rs6720799	70372029	0.0005932
2	rs4143116	121620828	0.0005912
8	rs2512424	98622315	0.0005653
12	rs937564	123477311	0.0005697
13	rs17068697	47293815	0.0005689
1	rs2744728	22540918	0.0006029
5	rs2032877	33694998	0.0006082
6	rs9262152	30680916	0.00061
6	rs6911639	32978178	0.000637
7	rs12537658	16119502	0.0006028
7	rs7801891	17133514	0.0006116
8	rs6986816	13513544	0.000607
11	rs7952321	55782773	0.0006267
12	rs2227492	68646137	0.0006206
13	rs2026064	35191576	0.0006245
14	rs7161648	94965464	0.0006049
14	rs1884062	97516313	0.0006184
3	rs4680698	28599160	0.0006553
3	rs7621298	43383641	0.0006587
5	rs248800	6660400	0.0006918
5	rs2086676	105177173	0.0006705
6	rs6934993	29337500	0.0006549
8	rs39502	90776812	0.0006533
13	rs277848	109749254	0.0006633
14	rs3752958	100182687	0.0006869
16	rs698724	65442960	0.0006578
17	rs8079888	69522785	0.0006854
17	rs2286587	74684401	0.0006756
20	rs6090975	48026562	0.0006681
3	rs7631150	62475455	0.0007006
5	rs6595951	129846173	0.0007296
7	rs2244263	109751674	0.00073
8	rs17350817	4942645	0.0007121
9	rs10978479	109186829	0.00071
11	rs3824935	101456002	0.0007293
12	rs10850110	109824726	0.0007421
12	rs225475	126462568	0.000722
15	rs8024932	77915282	0.0007254
17	rs6503273	9833573	0.0007287
20	rs3848732	11758999	0.0007098
20	rs6127684	54809462	0.000712
21	rs11702396	39748524	0.0007158
1	rs6687124	233619908	0.000757
2	rs7604943	124606162	0.0007775
2	rs1031293	207229821	0.000788
2	rs11897719	230929448	0.0007683
3	rs2459139	145449231	0.000782
3	rs270150	186882112	0.0007837
4	rs12642902	123508501	0.0007884
6	rs6455273	69001967	0.0007699
7	rs2051869	41273268	0.0007576
7	rs6980440	89377947	0.0007782
9	rs10975580	6414839	0.0007732
9	rs9314788	74199813	0.0007589
13	rs9562077	114918013	0.0007887
20	rs1800961	43042364	0.0007795
22	rs11574528	43527681	0.0007792
1	rs10492950	6006572	0.0008174
1	rs4428857	66223521	0.000816
1	rs1294220	233521946	0.0008092
2	rs2046545	114701379	0.0008176
5	rs277414	41927423	0.0008116
5	rs2174167	62997947	0.0008177
6	rs9464792	15498481	0.0008068
6	rs719332	22382907	0.0008061
6	rs1051794	31379109	0.0008203
6	rs492899	31933518	0.0008096
6	rs2776800	37188494	0.000807
6	rs17729906	84767124	0.0008141
6	rs3088346	170149793	0.000837
7	rs7791755	147036688	0.0008411
8	rs7005766	2582764	0.0008021
9	rs1999761	22795727	0.0008157
9	rs1547190	80075134	0.0008347
9	rs10512144	86751792	0.0008005
11	rs7944110	132237003	0.0008215
12	rs2109108	2938082	0.0008075
14	rs10484233	44539717	0.0008228
18	rs11662661	19248692	0.0008207
19	rs760114	45464963	0.0008336
1	rs10494164	114546528	0.0008881
1	rs7521837	154252860	0.0008684
4	rs10517999	169428821	0.0008949
4	rs6818985	172794045	0.000866
4	rs871603	188499628	0.0008986
5	rs6891923	172979183	0.0008953
6	rs212388	159490436	0.0008718
7	rs17156492	82230985	0.0008917
9	rs12377502	14171645	0.0008996
10	rs12412858	68065729	0.0008901
11	rs4757753	19118703	0.0008672
12	rs10878220	40608880	0.0008887
13	rs4943472	31489885	0.0008573
13	rs11616475	113439586	0.0008716
14	rs1543540	102798055	0.0008936
16	rs2432625	12477223	0.0008931
20	rs209938	11027213	0.0008977
3	rs10934486	118906442	0.0009424
3	rs13317337	187482436	0.0009488
4	rs17470892	48143201	0.0009142
4	rs987694	114618602	0.0009485
5	rs6871128	103196610	0.0009303
6	rs3129975	30732054	0.0009161
6	rs12190699	91117088	0.0009053
17	rs11656155	49671310	0.000923
6	rs7746105	25944278	0.0009503
6	rs11964985	168985556	0.0009762
6	rs12111411	170026411	0.0009533
8	rs9785133	20358618	0.0009652
11	rs1009638	3178064	0.0009915
11	rs2714048	123345497	0.0009581
13	rs585719	47056399	0.00098
15	rs10775246	90007590	0.0009921
19	rs1053213	35435776	0.000965
2	rs10490076	150600709	0.001029
2	rs2291795	238253065	0.001038
4	rs1029471	114604510	0.001041
5	rs10061195	122374233	0.001021
6	rs1233386	29558190	0.001006
6	rs4131177	138872074	0.001003
10	rs2268347	124246862	0.00104
11	rs231358	2702513	0.001046
13	rs7318168	77196816	0.001016
13	rs1999168	102856506	0.001022
16	rs11647703	50913577	0.001043
2	rs6761161	180158510	0.001058
5	rs2886223	62732342	0.0011
5	rs1433611	64260661	0.00108
5	rs4632783	92528309	0.001082
5	rs7717324	98398672	0.001051
6	rs11754094	106109980	0.001086
9	rs11140082	86041302	0.001097
11	rs12365956	117798431	0.001074
12	rs11615170	70969581	0.001055
12	rs11110846	101951843	0.001076
20	rs6069624	54744138	0.001078
4	rs1528009	99599578	0.001125
5	rs17543819	89953849	0.001107
6	rs9453555	66697428	0.001104
7	rs10242940	42906180	0.001114
10	rs6586006	88105348	0.001127
14	rs10498568	83981703	0.001126
14	rs1957820	97126153	0.00111
16	rs7499390	54780370	0.001106
2	rs9752126	50920698	0.001161
2	rs7604989	61133793	0.001175
3	rs1978867	152507023	0.001174
4	rs215460	23410426	0.001193
5	rs791351	173196515	0.001192
8	rs7827533	134089654	0.001169
9	rs12004880	83653077	0.001198
13	rs6561317	47104436	0.001198
14	rs8015432	85562683	0.001178
20	rs6063967	36673164	0.001196
1	rs2363570	200037007	0.001217
2	rs1368114	38799820	0.001217
2	rs10460550	53788277	0.001238
3	rs11706631	6015247	0.001243
4	rs4956145	108931039	0.001225
4	rs3113773	181540757	0.001243
4	rs11728508	187866343	0.001218
6	rs240956	111616051	0.001244
7	rs10242648	31205455	0.001213
7	rs13226164	46113834	0.001224
9	rs340908	6128897	0.00124
2	rs11682718	67048161	0.001293
2	rs10497399	174114139	0.001278
7	rs10487790	15042907	0.001276
8	rs4427136	128879839	0.001264
9	rs1991624	35574609	0.001273
10	rs2186251	62304870	0.001272
10	rs12357548	63803472	0.0013
14	rs2274682	21555895	0.001274
18	rs12458537	56337296	0.001271
2	rs6733196	196647539	0.001346
2	rs1559639	205110646	0.00132
3	rs4401370	103095170	0.001328
4	rs10019200	61725276	0.001308
14	rs17093634	96453504	0.001308
16	rs7202398	69006797	0.001302
18	rs663830	10604362	0.001327
1	rs7550029	184305765	0.001361
2	rs1882271	85288572	0.001376
3	rs9852783	43668176	0.001369
3	rs211587	139281153	0.001353
4	rs10517397	58496577	0.001366
6	rs13191934	23012069	0.001376
6	rs2328878	25297685	0.001376
8	rs7841346	20028474	0.001368
9	rs10964025	19176406	0.001392
10	rs2994674	31430825	0.001359
12	rs3207618	32134926	0.001381
13	rs10507852	76905589	0.001354
14	rs7155136	59431448	0.00139
18	rs4797966	2115975	0.001369
3	rs6786297	174726543	0.001428
4	rs7666497	183326512	0.001439
6	rs9258866	29836524	0.001416
6	rs9368783	33887368	0.001445
6	rs6929221	153559877	0.00142
7	rs2272154	6472881	0.001442
13	rs2391824	110961282	0.001431
21	rs2839265	47867318	0.001404
1	rs11590169	6786581	0.001485
1	rs1329465	99383364	0.001495
2	rs4327191	143177484	0.001472
2	rs10204522	217646838	0.001471
6	rs2277080	17831419	0.001492
6	rs1072385	144150609	0.001489
9	rs2056416	24731623	0.001456
11	rs1106944	126008280	0.001452
14	rs154316	79351627	0.001495
22	rs1894520	45327677	0.001468
1	rs3951276	234633308	0.001525
2	rs6729727	101531943	0.00154
2	rs7590088	205776549	0.001518
3	rs13066342	69369296	0.001511
4	rs7676607	55357990	0.001515
7	rs10282458	150045302	0.001531
10	rs17125651	110823083	0.00154
11	rs17134284	99602252	0.00155
13	rs4943302	35986558	0.001527
17	rs854793	18030524	0.00153
19	rs6509628	52741712	0.001504
19	rs2229375	58578578	0.001541
21	rs2835811	38934053	0.001531
3	rs2276002	37818620	0.001555
4	rs3891754	70020454	0.001587
9	rs1532804	73903802	0.001585
9	rs3128477	90282179	0.001593
11	rs1945237	56230069	0.001575
15	rs10519014	74125618	0.00158
5	rs1904154	110993905	0.001643
6	rs10484986	54478530	0.001601
11	rs10789741	97775787	0.001623
11	rs3885041	117722742	0.001604
15	rs9806257	78395362	0.001649
17	rs772291	33756756	0.001608
21	rs2268247	35176970	0.001617
22	rs4824149	50896778	0.001615
2	rs13034462	80119494	0.001656
6	rs3130696	31243884	0.001687
6	rs12661098	128087172	0.001693
7	rs1354537	42689264	0.001695
7	rs13233487	123570134	0.001692
12	rs1060105	123806219	0.001692
13	rs1892379	19311780	0.001699
15	rs4984246	63758428	0.001651
15	rs2388883	95321134	0.001668
18	rs4606813	74478276	0.001677
22	rs5766358	45441442	0.001689
1	rs10874145	81059253	0.001744
6	rs6937502	12549099	0.001736
6	rs4896036	134582426	0.001739
13	rs748018	27548254	0.001736
14	rs10483590	46416993	0.001703
19	rs8109093	58833871	0.001722
1	rs350165	4564684	0.001757
1	rs3901950	186467274	0.001794
2	rs10496016	53398634	0.001769
2	rs6435717	213535690	0.001762
4	rs732681	154725119	0.001779
6	rs2273918	43013662	0.001765
8	rs2126630	119023819	0.001784
9	rs6477523	109265076	0.00179
14	rs2145641	97240131	0.001788
15	rs7169713	33506008	0.001783
16	rs1687677	86390761	0.00176
18	rs4799088	77573548	0.001759
1	rs11265618	154430092	0.001843
6	rs7356986	12301462	0.001842
9	rs10123800	3012372	0.001811
9	rs913590	7174898	0.001845
12	rs7956439	93482124	0.001818
18	rs1814375	44952231	0.001819
1	rs6695173	184577317	0.001896
2	rs1653725	23806335	0.001897
2	rs6715439	162772897	0.001859
2	rs1516454	189844000	0.001875
8	rs10503364	6663323	0.001889
14	rs1371164	46729024	0.001895
14	rs4902037	61705108	0.001856
19	rs270771	55220626	0.001871
3	rs7613527	14607976	0.001914
4	rs724659	182327943	0.001933
5	rs304383	121761414	0.001913
6	rs9294991	169775427	0.001915
9	rs10992234	94877836	0.001919
11	rs2631441	24733553	0.001917
13	rs1419221	53625910	0.001927
13	rs2328949	76090084	0.001911
18	rs672495	2154927	0.001946
18	rs11664952	74782069	0.001911
5	rs4499874	159924035	0.002
6	rs9363840	68680172	0.001951
6	rs2307389	88318883	0.001986
6	rs1338551	98209349	0.001962
7	rs11563492	126779956	0.001981
8	rs10092060	60711404	0.001997
8	rs16890873	119354232	0.00196
12	rs1060712	94214112	0.001989
14	rs17630716	29230860	0.001995
5	rs26907	80365315	0.002009
10	rs12247983	64803579	0.002042
10	rs7894393	100120872	0.002015
11	rs7940296	82395784	0.002026
14	rs1640246	90966606	0.002016
1	rs4926670	55662680	0.002077
4	rs11100530	164850729	0.002092
6	rs1907149	69082145	0.002077
7	rs10258834	7670165	0.002096
8	rs12677675	10007018	0.0021
8	rs10503901	32085171	0.002062
8	rs2005358	142104108	0.002066
10	rs743107	34209459	0.002076
12	rs1563834	66298031	0.002067
12	rs11833143	106747470	0.002059
15	rs1902623	37804169	0.002054
15	rs1991300	52968746	0.002094
22	rs2049933	45874327	0.002064
1	rs17574203	92265144	0.002111
2	rs2694093	3258174	0.00211
6	rs13201183	77920566	0.002128
9	rs1778896	126556253	0.002124
16	rs9923480	31544369	0.002137
18	rs11663509	55280209	0.002115
18	rs165118	75319107	0.002135
20	rs6029356	39449305	0.00213
21	rs2824743	19696866	0.002117
1	rs6685064	1211292	0.002179
3	rs7643549	147413101	0.002169
4	rs10938926	23002014	0.002159
6	rs4708059	74209463	0.002193
6	rs807903	164588002	0.002179
9	rs2779627	83699819	0.002165
19	rs2269873	19392401	0.002189
22	rs5753911	32673459	0.002154
2	rs1861260	40161168	0.002244
3	rs10512620	123858749	0.002213
4	rs10516965	96255814	0.002226
4	rs10518484	126997244	0.002235
5	rs380649	41263849	0.002205
5	rs4461616	156981913	0.002244
6	rs4713412	30987211	0.002239
6	rs12212481	156398788	0.002247
9	rs1273061	86763217	0.002242
9	rs2122576	106870187	0.002214
10	rs7922737	30218346	0.002224
10	rs12259934	67534337	0.002214
11	rs11223386	133064057	0.002221
12	rs1994474	26946854	0.002217
22	rs1076649	50697518	0.002225
1	rs6701631	210318417	0.002253
2	rs12618748	204455171	0.00227
4	rs4330400	136037410	0.00229
4	rs2059117	181441802	0.002254
12	rs7487664	71625607	0.002292
16	rs2303237	84215692	0.002251
1	rs4950978	205024573	0.002341
2	rs935361	119935802	0.002346
2	rs6742191	188678973	0.00232
3	rs10510827	60089571	0.002311
4	rs1993916	57071639	0.002314
5	rs12521633	133352222	0.002336
11	rs11028542	25287081	0.002327
16	rs8054377	2889404	0.002304
20	rs1109605	19494801	0.002303
22	rs7288366	30796422	0.002321
1	rs3806365	163115431	0.002388
2	rs2044642	177460699	0.002386
4	rs10520004	150090591	0.002353
8	rs10105830	98238719	0.002352
13	rs17068199	32818984	0.00236
14	rs1957241	89427883	0.002376
19	rs2304237	10446568	0.002352
20	rs6106705	23737681	0.002374
1	rs10874051	80102675	0.002444
1	rs2232016	107599918	0.002437
9	rs12236983	3468075	0.002436
10	rs1537626	7653124	0.002445
4	rs4234818	7489534	0.00248
4	rs11938137	58350735	0.002459
4	rs4128705	92283771	0.002481
7	rs12706625	124525182	0.002453
9	rs706121	33260632	0.002477
13	rs7984659	62624458	0.002496
1	rs591650	181384078	0.002549
1	rs7547315	200410560	0.002536
2	rs12373778	47253485	0.002539
4	rs10011452	130655964	0.002543
6	rs1624390	162376982	0.002522
7	rs2107853	6174038	0.002512
10	rs10902861	124779296	0.002509
16	rs4787912	27086668	0.002525
17	rs2676801	47693686	0.002537
1	rs6681032	4563129	0.002572
2	rs2192982	51515672	0.002555
6	rs9296224	11972709	0.002599
6	rs2506933	93615450	0.002591
8	rs6988232	121630172	0.002557
9	rs10121662	122603078	0.002578
10	rs2207669	83283805	0.002597
11	rs10488687	31919540	0.00257
14	rs1713456	20850093	0.002569
14	rs723616	37107572	0.002575
2	rs1368970	133905985	0.002624
8	rs1491470	126950730	0.002606
11	rs7927370	55136219	0.00263
11	rs496506	97948457	0.002616
13	rs4578524	59663996	0.002637
13	rs17634358	103231205	0.002608
1	rs7535752	8395560	0.002666
1	rs1144599	111607219	0.002662
4	rs1874572	146509970	0.002681
5	rs10479360	105527995	0.002687
6	rs7762476	134633308	0.002679
6	rs7762107	141211011	0.002669
6	rs6900844	168386575	0.002687
8	rs1574480	103726919	0.002676
9	rs11791497	12687872	0.00269
9	rs4978890	112967140	0.002675
10	rs2418834	108835343	0.002657
13	rs12854171	62917187	0.002692
21	rs2839458	43469650	0.002653
1	rs2678209	201770929	0.002742
2	rs342075	20706742	0.002749
2	rs6728117	123818496	0.002721
2	rs799770	155291579	0.002741
11	rs1628402	131099798	0.002745
12	rs3213989	42863801	0.002728
13	rs2880530	19758799	0.002727
13	rs7331116	114055905	0.002716
14	rs4906465	37334433	0.002745
14	rs1190725	102071663	0.002742
22	rs1476049	45118533	0.002727
1	rs4660176	41293649	0.002798
2	rs10519034	65706325	0.002773
2	rs1835818	134311713	0.002756
4	rs1380812	21568438	0.002753
5	rs4703911	82012854	0.002762
6	rs7760467	161385757	0.002772
9	rs301479	4648205	0.002774
10	rs2998052	32468789	0.002791
1	rs2476599	114363459	0.00284
2	rs6739650	71750507	0.002829
4	rs1656197	37244135	0.002806
4	rs10032588	138397770	0.002824
8	rs1444492	93246084	0.002829
8	rs870604	118355118	0.002825
9	rs7032559	138202418	0.002814
12	rs7957373	18670010	0.002845
12	rs10083154	58020933	0.002844
15	rs6493540	31534590	0.002819
18	rs8086699	62485731	0.00283
19	rs1879039	3731847	0.002838
2	rs10177957	237103697	0.002897
3	rs7627412	147502818	0.002898
4	rs1364952	38072633	0.002882
5	rs12518350	130096260	0.002895
6	rs9328066	1702106	0.002873
6	rs9459963	170438227	0.002893
17	rs2240601	55751112	0.002871
18	rs2116280	73854063	0.002871
2	rs10495770	30003541	0.002934
2	rs909431	233346865	0.002944
4	rs6830028	38425513	0.002913
4	rs236996	88005203	0.002936
4	rs340446	127977716	0.002928
5	rs7732691	157957642	0.002944
6	rs1572292	130428224	0.002941
7	rs1976134	3094100	0.002903
15	rs8040233	64279834	0.002947
16	rs7187476	67699948	0.002914
2	rs9309065	41388121	0.002975
2	rs4132466	98835962	0.002994
2	rs1453802	195788507	0.002955
4	rs6821522	175361437	0.002951
4	rs2256673	175463488	0.002967
9	rs3802347	133779020	0.002963
10	rs1761972	29084646	0.002988
12	rs4762041	51715681	0.002993
13	rs723576	96204091	0.002959
15	rs4426305	94231716	0.002997
17	rs8079062	74255029	0.002966
18	rs1284427	13630634	0.003
1	rs10518356	71563985	0.003003
1	rs691396	87265806	0.00302
1	rs740492	230711435	0.003048
2	rs10495856	36220105	0.003017
2	rs4671759	67150295	0.003031
3	rs2607739	14222571	0.00302
3	rs978016	69320314	0.003015
7	rs2158839	107495091	0.00302
9	rs10869503	77726605	0.003016
10	rs6481654	30361124	0.003036
12	rs4760653	48175791	0.003028
14	rs4482212	86500099	0.003008
14	rs1956707	94864193	0.003007
14	rs8006973	96048645	0.003018
15	rs2167928	25026857	0.003016
16	rs1160278	60869051	0.003022
16	rs8051826	73102456	0.003019
1	rs67530	97499599	0.003092
1	rs17545823	238687623	0.00306
2	rs13392963	134091649	0.003067
6	rs12198900	47685655	0.003065
6	rs9294664	66598249	0.003094
7	rs10499782	64325909	0.003088
11	rs1945885	81180289	0.003073
11	rs925149	94833141	0.003099
12	rs2466145	122150383	0.003051
14	rs4901426	53939120	0.003059
16	rs1423045	27901497	0.003071
21	rs2839112	47544388	0.003089
2	rs6430339	133200399	0.003122
4	rs17014254	89526143	0.003114
4	rs12510198	159160422	0.003135
5	rs13355554	63493203	0.00313
6	rs569110	151300056	0.003101
8	rs10808714	61790768	0.003143
11	rs487811	63802617	0.003108
13	rs9520170	88960710	0.003123
14	rs860324	57348922	0.003133
16	rs17139623	6282111	0.00315
2	rs7609179	100425448	0.003166
6	rs9378430	5574319	0.003182
6	rs7768436	118541407	0.003182
7	rs2527868	157089925	0.003184
8	rs4367597	11793529	0.003172
10	rs10995239	64388365	0.003183
17	rs7207977	10907212	0.00319
17	rs1006957	16282238	0.003156
1	rs6698702	5236110	0.003204
2	rs2552347	52653026	0.003244
3	rs687342	59853580	0.003202
6	rs1551988	168711170	0.003242
7	rs4721342	14541640	0.003202
8	rs2956310	65997304	0.00321
11	rs1330	17316029	0.003229
14	rs11629285	54699995	0.003242
14	rs1483065	85310791	0.00324
14	rs11623618	93104959	0.003209
20	rs6054755	7112386	0.00321
1	rs10489524	115185923	0.003285
1	rs7413517	188620942	0.003276
1	rs3762399	200002126	0.00326
3	rs264711	65869592	0.003257
3	rs6763931	141102833	0.003298
6	rs1800562	26093141	0.003268
6	rs1145786	91621876	0.003287
6	rs6900050	118411416	0.003256
11	rs1373165	20630163	0.00327
11	rs1465900	76473138	0.003299
1	rs7549052	215949606	0.003314
4	rs6822283	83218230	0.003301
5	rs648441	72446765	0.003343
5	rs3756361	122122454	0.003315
6	rs2029870	164888366	0.003303
9	rs3933797	96185331	0.003328
10	rs10884603	110033909	0.003327
8	rs1533178	40739249	0.00339
9	rs12115665	118368761	0.003388
9	rs1332408	125192159	0.003391
11	rs2323775	129820818	0.003378
16	rs8061371	77043677	0.003363
17	rs1877926	78911041	0.003353
2	rs1015696	36959860	0.003411
4	rs6826933	54445715	0.003441
8	rs1421223	97055706	0.003436
15	rs11856323	68892989	0.003442
15	rs2012503	91717772	0.003412
15	rs4344687	94501564	0.003401
4	rs1403532	31960953	0.003455
6	rs1265099	31105413	0.003483
6	rs3798560	34343566	0.003452
7	rs4719687	22242535	0.003488
10	rs2148483	35341301	0.003486
11	rs12420653	17710897	0.003486
13	rs7334734	103118993	0.003488
2	rs6541829	123222183	0.003518
4	rs6825654	20518603	0.003535
4	rs7654584	58032848	0.003535
5	rs3734166	137665323	0.003501
10	rs1904382	65550686	0.003549
13	rs1886970	24440498	0.003545
19	rs7257017	30777036	0.003541
22	rs2032503	46188797	0.003525
1	rs4970966	150584103	0.003579
2	rs3806609	7056183	0.003561
2	rs2348124	201616145	0.003594
7	rs3808256	90587851	0.003593
8	rs4922003	19072672	0.003569
8	rs2357836	115903323	0.003573
10	rs1941999	67670598	0.003581
11	rs16937996	44559898	0.003555
13	rs7990886	42423706	0.003593
20	rs6081774	19839235	0.003569
20	rs17427380	46898372	0.003599
1	rs910696	30567596	0.003601
1	rs11579822	75449969	0.003606
2	rs2002878	69738093	0.003642
3	rs1092168	104964615	0.003633
6	rs4945850	110447643	0.003606
6	rs9373409	144287218	0.003632
7	rs17320229	97265029	0.003623
7	rs7783665	110039196	0.003648
9	rs374503	89422169	0.003618
11	rs667782	125769354	0.003608
1	rs10493251	58764081	0.003693
2	rs6715380	202214505	0.003667
2	rs1509821	211381335	0.003657
2	rs6746937	240957243	0.003693
6	rs9373244	100241359	0.003666
8	rs17643851	18437729	0.003671
11	rs2077851	50008258	0.003675
20	rs12624724	17274061	0.003667
1	rs7522389	19973358	0.003726
1	rs1891222	119751002	0.00375
1	rs720899	145550922	0.003721
1	rs697839	226795975	0.003741
2	rs1979121	200442604	0.003748
2	rs7559725	229867747	0.003724
3	rs1355797	57315557	0.003745
4	rs1380280	131407915	0.003706
6	rs2013063	25994098	0.003703
6	rs227813	44671471	0.00371
6	rs2874759	80392288	0.003748
9	rs10511705	22547789	0.003719
9	rs3814538	109691676	0.003747
14	rs10483285	24799358	0.003705
19	rs4334421	2580057	0.003732
19	rs17654474	18038782	0.003733
19	rs12982115	49248640	0.003721
5	rs32658	118703662	0.003778
5	rs11739894	166164360	0.00379
5	rs11954030	169143647	0.003759
6	rs6912334	37643520	0.00376
9	rs2770811	88738450	0.003795
10	rs2185139	7060186	0.003796
11	rs4325297	41235144	0.003796
11	rs1389235	129390680	0.003752
12	rs11066935	114528379	0.003788
13	rs2026470	84147170	0.003792
1	rs1114839	241449703	0.003815
2	rs987607	184069487	0.003815
4	rs4498196	3747842	0.003821
9	rs7874576	12610410	0.00385
10	rs4948944	45579373	0.003805
12	rs2082529	76427479	0.003844
13	rs7982802	47318430	0.00382
16	rs328347	73851691	0.003802
1	rs11203280	17342783	0.003891
4	rs1454891	79266647	0.003886
5	rs664680	41596269	0.003894
6	rs2126488	77576861	0.003863
12	rs10845001	10034666	0.003851
20	rs2869367	47031920	0.003864
1	rs2273675	233175761	0.003925
5	rs467089	106885914	0.003918
8	rs4841578	11516373	0.003943
11	rs4258372	10782467	0.003947
11	rs17559600	56621194	0.003946
15	rs920197	80572510	0.003926
19	rs10500232	28491875	0.003944
6	rs2267637	30578335	0.003983
6	rs4715280	51974289	0.003978
6	rs4601174	110174645	0.003956
7	rs11762107	49341192	0.003953
16	rs2269445	12620736	0.00397
18	rs17781900	57713755	0.003974
22	rs6004423	25466553	0.003952
1	rs12023641	113951107	0.00401
5	rs824883	158045955	0.00404
6	rs4713693	33817929	0.004037
6	rs9386216	148464017	0.004043
14	rs2038281	39915197	0.004029
3	rs1530733	54389115	0.004077
6	rs1761937	6531684	0.004071
6	rs6925308	139660091	0.004095
12	rs7962350	122193947	0.004065
2	rs10193471	122970146	0.004126
2	rs779984	125127796	0.004143
2	rs6717219	236452412	0.004142
3	rs9311833	61993666	0.004129
5	rs2278392	147928225	0.004102
6	rs16872095	11945778	0.004112
6	rs1209055	90179545	0.004148
7	rs12699309	12137596	0.004111
9	rs1887085	7370937	0.004126
10	rs7901504	125778225	0.004119
21	rs2834258	35131648	0.004139
22	rs1894426	34226068	0.004137
3	rs2030763	179964727	0.0042
6	rs10485262	154140199	0.004159
7	rs9641684	122003966	0.004188
13	rs9593147	76542087	0.004164
14	rs1952629	34735434	0.004198
15	rs1368814	39355860	0.004191
1	rs1782560	190330335	0.004236
2	rs3924563	215279604	0.004216
5	rs1597715	118955015	0.004215
11	rs506233	75012535	0.004224
13	rs9285230	23341005	0.004226
17	rs9913935	28852288	0.004219
19	rs3450	52552999	0.004219
20	rs817699	59758921	0.004227
2	rs6735232	105672240	0.00427
4	rs12651672	155307037	0.004252
6	rs1057373	32813279	0.00427
2	rs10490049	40573350	0.004326
2	rs4971724	51279394	0.004332
2	rs1949284	166369795	0.004332
6	rs2893842	26338434	0.004312
6	rs1861419	107539445	0.00432
7	rs176489	105736971	0.004326
7	rs3757646	111426041	0.004308
7	rs10279821	128683547	0.004311
9	rs2209263	83526643	0.004348
11	rs12806487	81129123	0.004331
13	rs10219804	59377813	0.004305
20	rs6135858	16683778	0.004347
2	rs6712710	128973125	0.004397
6	rs2785691	75327919	0.004366
6	rs11967579	90540008	0.004363
7	rs2190671	14378748	0.004387
7	rs2251779	95666875	0.00436
8	rs7824910	86982906	0.004359
12	rs637608	52962519	0.004363
14	rs4983500	105045524	0.004363
15	rs4633693	100593589	0.004358
17	rs741783	18000321	0.004354
21	rs2142266	18386252	0.004385
1	rs529674	54026880	0.004441
2	rs7561634	81025111	0.004407
6	rs2782900	102526478	0.004435
8	rs1948098	32184932	0.004409
11	rs7927287	107598176	0.004446
20	rs6028885	38751374	0.004419
2	rs300169	17962518	0.004489
5	rs10069581	4777480	0.00448
7	rs10499487	17200020	0.004463
10	rs748289	127837841	0.004498
11	rs3751122	63953121	0.00447
22	rs9608633	28019060	0.004451
2	rs4670285	39758174	0.004549
3	rs6788365	140014846	0.00454
6	rs6919280	103684742	0.00455
7	rs4718966	70040558	0.004531
9	rs306772	124092355	0.00455
10	rs1361805	55436702	0.004536
10	rs11192417	107117836	0.004521
2	rs1851703	7860445	0.004569
2	rs1369242	14827944	0.004579
2	rs12172900	23501161	0.004594
12	rs2268118	13872044	0.004573
16	rs2303822	11846508	0.004569
16	rs11859674	50802715	0.004568
16	rs6500336	50865549	0.004599
18	rs7231239	11241301	0.004586
3	rs11714946	73678490	0.004601
3	rs10049478	127271320	0.004612
6	rs9385517	99250916	0.004639
15	rs1390871	47755532	0.004646
1	rs17013082	208863701	0.004651
7	rs11764873	25368902	0.004673
10	rs4545439	25743352	0.0047
11	rs360712	112040027	0.004694
19	rs11084402	56093365	0.004658
20	rs6139191	3724708	0.004652
2	rs3770283	45757489	0.004718
3	rs6790689	20731156	0.004708
3	rs9861674	131060915	0.004736
5	rs318087	41464198	0.004742
7	rs4997672	71512298	0.004736
8	rs1364705	120224806	0.004725
11	rs11600189	68040643	0.00473
11	rs951157	132763567	0.004741
12	rs1565172	55370164	0.004748
15	rs4600441	27544861	0.004749
15	rs11637458	95483378	0.004707
17	rs1548471	29862999	0.004714
21	rs2898334	39052584	0.004719
1	rs12064256	16769949	0.004756
1	rs1740113	56005177	0.00479
1	rs12145856	116759664	0.004784
2	rs7589138	121095920	0.004797
3	rs6798671	29968278	0.004796
3	rs12107539	151042464	0.004781
6	rs7751619	145494486	0.004773
6	rs6905881	166237416	0.004776
15	rs12909704	77450964	0.004759
18	rs2567261	6868925	0.004773
19	rs11669124	39623252	0.004789
3	rs4677284	73494803	0.004806
6	rs11753326	30925985	0.004803
6	rs11757522	158152646	0.004839
7	rs11771425	34920075	0.004828
7	rs2191470	123899456	0.004842
10	rs602756	6466280	0.004846
10	rs11196077	84574375	0.004832
10	rs4595466	122246287	0.004824
11	rs11041352	7421269	0.004845
17	rs2074158	40257163	0.004832
19	rs10416653	10589036	0.00483
2	rs6719822	119610043	0.004884
4	rs7657886	164418356	0.004899
7	rs208354	2780863	0.004859
8	rs499177	98472201	0.004893
10	rs1410599	97070709	0.004858
12	rs3782436	114292958	0.004892
18	rs2096994	50347489	0.004863
1	rs1052607	46499526	0.004918
1	rs600734	75685403	0.004947
1	rs10798460	176484117	0.004904
2	rs2371023	211559526	0.004926
3	rs9831109	96499535	0.004911
4	rs6826419	180412136	0.004911
5	rs325815	41121620	0.004918
8	rs11787406	10422207	0.004948
8	rs2977078	12817506	0.004933
12	rs11044699	19727962	0.00493
12	rs12582945	20346383	0.004905
12	rs3935020	104772331	0.004942
17	rs979607	37024319	0.004949
2	rs6760219	31228214	0.004987
3	rs7629681	83850032	0.00497
5	rs4895293	120310093	0.004979
8	rs2977762	88481760	0.004966
12	rs4761373	77754862	0.004961
14	rs12587100	29951920	0.004999
1	rs2331902	180994590	0.005028
2	rs7577925	134040519	0.005049
2	rs1017366	134285257	0.005042
2	rs4312483	227999523	0.005029
5	rs2022092	12501892	0.00505
6	rs1408267	18422549	0.005004
7	rs17583337	46259005	0.005029
14	rs891473	82474000	0.00503
15	rs6576636	27083406	0.005007
15	rs7171452	61894399	0.005021
17	rs7215329	14731203	0.005044
17	rs2279395	80617552	0.005026
20	rs6025346	55645708	0.005006
5	rs12188188	10968872	0.005075
5	rs309596	82844728	0.005058
8	rs11783175	21750834	0.005088
9	rs7861396	7109706	0.005071
9	rs776755	18639300	0.005055
9	rs540124	97328175	0.005095
9	rs17742650	103351014	0.005072
2	rs726000	107607024	0.005129
3	rs9823293	162188625	0.005135
6	rs2395029	31431780	0.005118
12	rs11178832	71881996	0.005148
12	rs4536299	104899949	0.005116
13	rs4773226	111253203	0.005147
17	rs7651	72257932	0.005107
17	rs3743991	73607804	0.005142
21	rs2843637	38332768	0.005115
4	rs4833735	122429320	0.005187
5	rs4518351	22219503	0.005192
6	rs1552568	75035349	0.005188
6	rs10080647	114742335	0.005175
7	rs16877549	12819168	0.005194
8	rs6987100	120875221	0.005168
12	rs10862508	83177983	0.005168
12	rs566806	91559197	0.0052
19	rs739461	19715794	0.005173
2	rs6720554	207537387	0.005208
6	rs9478465	150434824	0.00523
11	rs1509718	108991573	0.00521
12	rs1150996	32068877	0.00523
17	rs8071170	53420489	0.005245
18	rs2849802	73362253	0.005244
22	rs735119	50628746	0.005201
6	rs6457816	35362848	0.005275
8	rs10098057	51067154	0.005294
9	rs2416829	124127005	0.005271
17	rs817126	67264339	0.005275
20	rs2427565	62555487	0.005255
1	rs6540647	211208401	0.005337
5	rs721768	11164361	0.005336
6	rs6935503	85234404	0.005327
7	rs974508	91448017	0.00532
7	rs3750111	91728923	0.005319
9	rs10513484	130147606	0.005329
10	rs2057438	77754511	0.005342
11	rs1870761	122851563	0.005308
13	rs10507581	54154463	0.005316
13	rs9540194	65271533	0.005306
15	rs12900413	90321039	0.005314
20	rs6070360	56733844	0.005319
20	rs6128626	58141712	0.005335
1	rs10494275	152391567	0.005364
2	rs2059315	53596347	0.005368
2	rs1867862	101582667	0.005382
2	rs13007371	142624753	0.005368
4	rs9884830	26027797	0.005385
6	rs16881936	90265665	0.005395
6	rs737467	137735758	0.005377
8	rs4841067	8747245	0.005397
10	rs2501685	6813216	0.005376
12	rs17225223	69810208	0.005366
1	rs4288570	66276985	0.005434
2	rs7591869	140659840	0.005446
2	rs3213790	160294842	0.005409
3	rs7612607	31201415	0.005439
5	rs3733875	176637240	0.005433
6	rs883743	4522240	0.005411
6	rs330112	8546905	0.005435
8	rs741922	118764706	0.005425
17	rs11869614	16355043	0.005412
1	rs6698830	8854545	0.005476
2	rs2048982	106090331	0.005479
5	rs1158464	88338789	0.005456
6	rs9257453	28968930	0.005479
6	rs1925166	55993245	0.00549
7	rs2881495	47154615	0.005489
8	rs1395613	59104799	0.005495
9	rs3012767	134695660	0.005495
17	rs1399293	63254424	0.005488
5	rs3866869	144135871	0.005524
7	rs6462895	39198960	0.00554
11	rs500991	63515752	0.005516
16	rs4888712	78022749	0.00551
18	rs1482275	46219975	0.005534
5	rs6596146	133028493	0.005591
10	rs12146234	37162780	0.005555
12	rs1471475	13521600	0.005554
3	rs11129601	34662157	0.005628
3	rs6773566	155024322	0.005618
10	rs1993742	13989224	0.005641
10	rs10762669	77255355	0.005629
11	rs230669	77875386	0.005605
14	rs11627846	86488129	0.005624
16	rs1825730	55122421	0.005607
3	rs4912521	183797963	0.005663
5	rs11748854	5378905	0.005683
6	rs9451764	92426566	0.005695
6	rs4895890	130941233	0.005681
8	rs1564858	119945166	0.005672
10	rs1010932	115005641	0.005682
15	rs4436753	89255243	0.005656
3	rs3774128	10876750	0.005707
3	rs1683804	128616325	0.005703
4	rs6850814	122552527	0.005727
5	rs921212	173174260	0.005749
6	rs1264701	30066358	0.005732
6	rs10484820	139858293	0.005746
8	rs646514	102466061	0.005746
9	rs10156465	18343563	0.005708
10	rs2936561	107258947	0.005718
12	rs249821	98897811	0.005737
20	rs9653629	19762648	0.005715
20	rs6089151	30616835	0.005727
2	rs10490441	34466486	0.005778
2	rs12993985	67265979	0.00578
2	rs3791471	240059625	0.005785
4	rs1712493	16113889	0.005786
5	rs1921091	30881787	0.005786
6	rs6910968	27904181	0.005752
6	rs9484719	143609638	0.005794
13	rs2298306	25285361	0.005773
19	rs11670874	23393286	0.005791
1	rs761430	29678774	0.005846
1	rs857932	158641441	0.005849
2	rs3181096	204570092	0.005836
3	rs1995722	20228770	0.005818
5	rs251124	82805424	0.00581
6	rs1415909	141964290	0.00582
7	rs2972126	147843748	0.005841
10	rs1123988	126288594	0.005801
11	rs11226008	103640401	0.005835
12	rs2306283	21329738	0.005832
13	rs9572610	71574492	0.00584
15	rs1558389	97593989	0.005819
17	rs563916	46930907	0.005827
2	rs3770748	37595525	0.005879
2	rs7600065	61019699	0.005852
4	rs4546314	118341275	0.005876
4	rs17059740	174627835	0.005864
12	rs7310432	95377490	0.005887
13	rs206079	32920618	0.005876
13	rs696788	77510623	0.005876
14	rs1189046	56859650	0.005855
14	rs1256114	64810005	0.005857
2	rs1511199	167904042	0.005928
5	rs17279632	19400324	0.00594
5	rs1644317	122532869	0.005912
6	rs6458477	45880311	0.005921
8	rs3924999	32453358	0.005913
9	rs3858101	136686242	0.005919
15	rs2122436	33222949	0.00593
15	rs906433	81124801	0.005915
22	rs6004913	26438495	0.005916
2	rs1013666	166498064	0.005951
2	rs2042542	218736292	0.005956
3	rs7621828	145408177	0.005967
3	rs6440853	152937218	0.005955
5	rs2194046	123024195	0.005983
7	rs17172801	47039263	0.005956
10	rs1898198	52009648	0.005973
12	rs10746027	105810903	0.005979
14	rs10140652	20691888	0.00599
18	rs1456049	48919978	0.005963
3	rs7629627	13456382	0.006035
4	rs10518375	121637960	0.006004
4	rs17029499	153945320	0.006009
6	rs12202755	36884681	0.006026
8	rs1947300	35075632	0.006018
2	rs10495790	33719473	0.00609
3	rs1110797	4031655	0.006069
4	rs2306420	122591475	0.006062
10	rs7906088	1518682	0.006078
12	rs7974275	13950577	0.006088
12	rs6582526	45383372	0.006078
15	rs11855237	71617734	0.006057
15	rs3784386	90437426	0.0061
18	rs607230	6980523	0.006074
4	rs7664029	182292913	0.006129
8	rs10503641	18831288	0.006138
9	rs10491773	14472090	0.006125
12	rs7970260	6549061	0.006128
12	rs2870850	66939117	0.006103
14	rs11847329	49505350	0.006129
15	rs5024066	71449398	0.00611
22	rs4823174	44330274	0.006121
3	rs11922283	9926423	0.006168
6	rs2233965	31080899	0.006176
7	rs6460557	70241298	0.006179
8	rs2565068	40319953	0.006188
9	rs10819490	132056318	0.006166
10	rs10509474	85048344	0.006185
11	rs11024097	16999029	0.006169
11	rs1507608	90070103	0.006181
13	rs1886183	107258504	0.006156
15	rs8043049	55777788	0.006164
18	rs321899	48910603	0.006175
22	rs7291120	34591611	0.006187
1	rs12411254	210674209	0.006222
2	rs772178	96963684	0.006244
2	rs7581039	126794403	0.006208
4	rs12510565	24831203	0.006221
4	rs1480287	122601781	0.00623
5	rs17156700	103919615	0.006243
5	rs2115038	115365404	0.006229
13	rs6561020	42468539	0.006218
17	rs3096	46029432	0.006247
18	rs3914784	2447965	0.006244
6	rs1233585	28716345	0.006287
6	rs633724	106734040	0.006253
6	rs910529	107252668	0.006282
9	rs1003346	111815340	0.006291
10	rs10490944	9143511	0.006269
11	rs1940512	98997633	0.006271
12	rs1144943	69199745	0.006257
16	rs255049	68013471	0.006273
1	rs4651082	181050713	0.006342
4	rs4613620	134714897	0.00634
12	rs10843837	30925533	0.006336
20	rs676250	46805021	0.006305
2	rs12472865	63771769	0.006378
6	rs6455633	159795332	0.00639
8	rs2028553	106840940	0.006387
9	rs10815743	8039781	0.006388
10	rs7894692	123817654	0.006393
15	rs7183354	29928756	0.006397
19	rs4315448	29949708	0.006365
20	rs6104020	43753914	0.006388
2	rs6715448	82094566	0.006419
5	rs12515962	166186881	0.006439
7	rs2465796	52190733	0.006444
12	rs11063009	4239492	0.006428
13	rs4500590	36081108	0.006448
14	rs7494183	55949303	0.006445
15	rs16955362	29640307	0.006416
19	rs2290642	35501051	0.006418
22	rs5758837	43049014	0.006442
1	rs3845453	182115278	0.006483
2	rs1402545	13109389	0.006492
6	rs6906576	25956501	0.006454
6	rs10485111	116193138	0.006464
10	rs3109068	23225548	0.0065
12	rs7957449	31398147	0.006462
2	rs7574262	189194029	0.006518
4	rs1350191	154807324	0.00651
12	rs10507194	105959488	0.006516
18	rs4271673	56164537	0.006505
2	rs7558226	19948614	0.006578
3	rs6441929	45924791	0.0066
4	rs4695357	48199195	0.006586
4	rs1470280	152431770	0.006563
6	rs2761233	1949101	0.006578
16	rs10514598	83805141	0.006589
6	rs9343339	76650461	0.006636
8	rs981905	14082230	0.006616
14	rs741198	92367411	0.006602
3	rs4687402	193059342	0.006677
4	rs9997024	58108512	0.006664
10	rs11595866	130092362	0.006695
14	rs1060570	73138189	0.006693
14	rs2144067	101952406	0.006672
5	rs12517197	160197921	0.006739
5	rs768148	173280734	0.006739
8	rs11136904	5426350	0.006738
10	rs4881220	3853031	0.006704
10	rs787116	29034873	0.006703
13	rs11538677	36202269	0.00672
13	rs2031836	110038590	0.006713
18	rs9967050	64825748	0.006735
19	rs1952015	55211155	0.006739
3	rs7630559	144479727	0.006772
5	rs1908388	26462343	0.006774
5	rs10491268	128118088	0.00677
5	rs2071159	169811668	0.006798
8	rs11135938	26313736	0.006772
8	rs1601181	110770293	0.006759
9	rs1577133	119844069	0.006789
13	rs8000245	74730392	0.006778
18	rs6566822	54225633	0.006788
19	rs1273516	15677710	0.006795
1	rs6698482	58531627	0.006817
3	rs6788766	161653188	0.006819
5	rs12109259	3095124	0.006844
5	rs1058310	14509903	0.006838
7	rs2944398	80086861	0.006813
8	rs289566	13253219	0.006804
8	rs6998379	125813137	0.006818
13	rs9317008	23039928	0.006807
19	rs1042728	14581063	0.006841
20	rs6074374	11987365	0.006847
1	rs993245	30297793	0.006863
1	rs484927	38208000	0.006855
4	rs10516617	122948697	0.006876
7	rs3750103	29519929	0.006875
8	rs2013303	47502211	0.006865
10	rs12775064	129669811	0.006883
11	rs1481872	13192444	0.006872
18	rs8098875	28077820	0.006895
22	rs12628408	20279159	0.006891
1	rs2281303	6170353	0.006944
5	rs13172069	8131880	0.006932
5	rs4702029	14346413	0.006922
5	rs6453304	76670628	0.006915
5	rs7722416	147285713	0.006929
5	rs254456	180633194	0.006933
11	rs11215278	114789286	0.006915
12	rs2306798	18840911	0.006948
12	rs2300560	96378259	0.006935
13	rs610642	38826809	0.006908
21	rs12482075	38959226	0.006948
1	rs10745340	114436970	0.007
2	rs2861683	67836507	0.006988
2	rs11687064	76419466	0.006959
3	rs922284	28695612	0.006961
3	rs1525012	143127063	0.006977
5	rs918498	150459788	0.006994
10	rs1863832	80125238	0.006978
12	rs2229774	53605545	0.006982
14	rs11851987	100242259	0.006988
18	rs3933772	77508181	0.006963
2	rs6735941	19524457	0.00704
2	rs6734498	168712041	0.007009
6	rs7772761	627382	0.007004
6	rs1475474	3368057	0.007045
11	rs16930850	37941821	0.007015
13	rs1446776	85040002	0.007041
14	rs7145442	76504415	0.00701
17	rs4411562	76047612	0.007005
18	rs575125	13142415	0.007031
19	rs312077	3211221	0.007006
19	rs8107416	39237950	0.007003
1	rs864537	167411384	0.007066
1	rs12086015	233976729	0.007063
1	rs2000390	248845097	0.007083
6	rs701662	68890028	0.007084
8	rs7827026	10995185	0.00706
8	rs1078330	106286732	0.007058
18	rs4129744	75679444	0.007074
2	rs992389	8007875	0.007149
7	rs6979324	11962120	0.007102
10	rs7341999	14757013	0.00714
18	rs3737475	43248212	0.007137
2	rs11900952	43514036	0.007176
3	rs6599263	38144875	0.007155
4	rs1506621	135685643	0.007191
5	rs6883423	161453718	0.007161
10	rs10764441	24277716	0.00718
18	rs9952079	56679499	0.007166
22	rs139776	25313446	0.007198
1	rs4595347	215922860	0.007239
9	rs10491578	119383888	0.007219
10	rs4980270	124951379	0.007228
12	rs1515633	108774839	0.007214
17	rs532154	46896364	0.00721
20	rs7274811	32333181	0.007208
2	rs6750402	115271789	0.007298
9	rs2147735	17658670	0.007259
12	rs12424128	70270222	0.007251
12	rs10847081	126582002	0.007293
18	rs1790834	71948257	0.007254
2	rs6738955	1288297	0.007307
2	rs17306659	156589930	0.007326
3	rs1010163	24472049	0.007334
4	rs2169272	73807772	0.007339
8	rs6983695	38572422	0.007318
20	rs13039015	53778106	0.007311
3	rs13089169	56608033	0.007376
3	rs1914812	116714091	0.00739
4	rs6811193	12935474	0.007388
5	rs7730230	142915171	0.007381
5	rs11739136	169810796	0.007369
8	rs2198700	52042419	0.007383
8	rs2977044	75173375	0.007376
12	rs11183676	47361054	0.007354
18	rs2156188	63374392	0.007371
3	rs10513268	145568851	0.007402
4	rs7660745	38974458	0.007438
5	rs7722615	7989257	0.007407
6	rs2340741	68731635	0.007448
6	rs1981129	83608890	0.007425
7	rs4717282	62318236	0.007429
9	rs12340476	85540229	0.00741
12	rs7135583	130247031	0.007426
4	rs7680105	147507651	0.007492
6	rs2394180	29805199	0.007458
10	rs10509219	67095934	0.007481
12	rs11836843	6202818	0.007466
15	rs1020066	60025177	0.007469
20	rs6116236	100699	0.00747
20	rs6019566	47591082	0.00748
21	rs2837985	42617756	0.00747
1	rs11265608	154364140	0.007521
6	rs6919834	106101469	0.007538
6	rs12216440	118856822	0.007518
9	rs4837567	121406435	0.007521
9	rs7874812	133405176	0.007543
10	rs1398024	23665438	0.007505
10	rs10509459	84484387	0.007546
12	rs1463630	116060432	0.007525
12	rs11061393	131709245	0.007511
21	rs2825305	20415950	0.00754
4	rs13111143	2755447	0.00758
5	rs899174	149058864	0.00758
7	rs677014	71200151	0.007592
7	rs7786279	106672004	0.007577
1	rs9787394	172150500	0.007631
4	rs1353013	45896156	0.00762
4	rs13151961	123115502	0.007645
6	rs6913828	26246664	0.007629
6	rs2034782	68875609	0.007638
7	rs13238999	5377878	0.007604
8	rs13262114	123824804	0.007602
10	rs1111875	94462882	0.007616
12	rs6539447	109008969	0.007645
14	rs3861665	95390794	0.007609
16	rs1359839	65695351	0.007637
20	rs6014947	55744499	0.007611
22	rs4443097	39209839	0.007625
1	rs1484317	102090266	0.007672
1	rs1494899	233954283	0.007652
6	rs3752480	36710269	0.007661
6	rs9444678	89953068	0.007692
9	rs10986577	101293382	0.007685
14	rs1190820	101233246	0.007654
15	rs1628955	65187220	0.007662
15	rs4932509	92305912	0.007663
18	rs16946189	26679717	0.007684
19	rs12609039	11348960	0.007652
21	rs2065315	41437081	0.007668
2	rs1437377	100744924	0.007707
2	rs13020576	115616554	0.007703
3	rs11716289	174101701	0.007746
6	rs2745412	29524401	0.007735
6	rs1936208	139965385	0.007739
6	rs9459154	158443106	0.007708
9	rs6478300	120035769	0.007727
12	rs11051890	32423991	0.007709
16	rs1486743	55198753	0.007718
16	rs929873	73457377	0.007735
18	rs8087931	41613943	0.007726
18	rs9953114	68125182	0.00771
1	rs1107531	164807929	0.007756
4	rs7685881	41160956	0.00779
7	rs11563992	27380936	0.007786
13	rs2669333	63574196	0.007779
14	rs8003522	93328537	0.007757
20	rs6071459	34971763	0.007791
1	rs9286977	5233284	0.007814
2	rs3828246	233398215	0.007832
6	rs6454364	85066620	0.007819
7	rs6947158	157116750	0.007819
8	rs12677017	22676135	0.007838
10	rs3898610	1484759	0.007803
11	rs10500766	12919909	0.007841
12	rs2302282	3049631	0.007827
12	rs11112047	104820495	0.007827
14	rs8005571	98449920	0.00783
21	rs225443	43658206	0.007833
1	rs315154	104911326	0.007887
1	rs16829482	193391298	0.007886
4	rs6843620	114022691	0.0079
4	rs2319909	169509436	0.007885
7	rs17171989	41987124	0.007889
8	rs2300494	82578730	0.007893
9	rs10810865	17895105	0.00788
15	rs12904982	68006279	0.007864
1	rs3736330	2327075	0.007906
1	rs2806541	64566396	0.007938
1	rs4658862	243004714	0.00793
3	rs4264688	79546348	0.007904
3	rs866719	97754822	0.007947
5	rs10463762	122959130	0.007934
6	rs3117294	29653329	0.007943
7	rs6462141	29503748	0.007909
21	rs2835722	38786035	0.007943
1	rs2790118	200301584	0.007981
2	rs2043233	134314378	0.007964
10	rs938036	65658744	0.007992
11	rs4076808	7566887	0.007988
15	rs2444039	55532211	0.00796
20	rs742710	5904028	0.007987
20	rs6101739	38492803	0.007952
21	rs2825663	20955904	0.007994
3	rs6439099	127631561	0.008046
4	rs6853487	141650276	0.00804
5	rs10053302	91396065	0.008017
6	rs1455441	68896299	0.008029
9	rs4878010	89336987	0.008014
12	rs4842407	79201073	0.008031
15	rs4984430	96840185	0.008005
1	rs4970642	82465731	0.008095
2	rs11685503	233793517	0.008096
5	rs460545	102831132	0.008052
17	rs4493111	32321054	0.008053
2	rs7604112	232558936	0.008108
3	rs4683634	141580483	0.008146
4	rs545844	137964269	0.008114
6	rs6935961	125636350	0.008132
8	rs4961205	87654215	0.008105
8	rs10808569	129299649	0.008108
9	rs2297602	101788522	0.008114
10	rs11187173	94529394	0.008129
12	rs2717417	71029431	0.008129
18	rs1214040	54511931	0.008128
3	rs7618904	145608291	0.008183
5	rs10059981	3619518	0.008171
6	rs9505597	9044593	0.008153
7	rs41519	103931634	0.00819
11	rs2651843	2341732	0.008189
15	rs4702	91426560	0.008194
16	rs4538013	56739126	0.008191
3	rs7617276	153776826	0.008218
9	rs7857417	16324261	0.00822
15	rs10519003	59710737	0.008207
18	rs1540041	47265074	0.008221
18	rs559046	55775003	0.00823
1	rs11207217	58858668	0.008252
1	rs1737498	167499158	0.008262
3	rs13064754	80316867	0.008258
4	rs7654036	39900719	0.008253
5	rs12655019	56195790	0.008256
16	rs6564865	73368572	0.008268
20	rs4811805	55680423	0.008281
1	rs1146356	116655492	0.008348
1	rs17038096	118817482	0.00831
4	rs10006010	31326819	0.00831
6	rs1810303	93576022	0.008325
8	rs341672	2734202	0.008344
10	rs7904721	74731598	0.008311
12	rs3782479	52301818	0.008324
13	rs875589	73274872	0.008347
14	rs10138997	45606287	0.008319
3	rs4282098	31928640	0.008388
14	rs11845640	33291494	0.008366
18	rs2291172	65182392	0.008367
19	rs3745205	40948202	0.008374
2	rs1381109	166918293	0.008422
4	rs6534407	124395024	0.008426
4	rs4615156	153224818	0.008416
5	rs6878664	11005150	0.00842
9	rs1329917	17962477	0.008414
11	rs2272563	236871	0.008407
13	rs7328051	45709018	0.008444
13	rs6562195	62184768	0.008416
18	rs10502395	10492023	0.008401
20	rs6104118	43952930	0.008439
21	rs2825628	20903523	0.008419
2	rs4671993	55141989	0.00849
7	rs41532	93688964	0.008458
3	rs294282	31135969	0.008544
6	rs9353525	88843377	0.008535
8	rs6473735	53436068	0.00855
17	rs951351	45364807	0.008534
19	rs10500233	28614693	0.008505
1	rs1549555	80858466	0.008594
4	rs12501328	155662331	0.008556
6	rs7745815	105635404	0.008597
10	rs10905806	6152310	0.008588
17	rs8074253	75566022	0.008595
9	rs631887	79112200	0.008637
14	rs1998536	97185999	0.008643
17	rs12150003	8320276	0.008602
1	rs12058103	6903599	0.008663
2	rs4233663	154521363	0.008672
4	rs1866784	68101830	0.008694
4	rs11100385	162678311	0.008655
6	rs1321914	23574913	0.008685
9	rs1324208	2282951	0.008671
9	rs10512399	112440793	0.008683
12	rs11608437	20774915	0.00868
13	rs7336607	70444358	0.008665
13	rs901737	83412563	0.008676
13	rs3918334	103978779	0.008675
14	rs12588579	73507393	0.008667
22	rs739006	32937959	0.008693
22	rs135823	49957671	0.008661
2	rs7579184	41423097	0.008723
2	rs7569076	88773032	0.008749
4	rs2597786	17522948	0.00874
4	rs17799612	31937464	0.008727
2	rs11692798	146997640	0.008761
3	rs7653056	175790003	0.008797
4	rs16881062	28823520	0.008777
6	rs2803189	80190625	0.008767
10	rs10508651	22951771	0.008797
13	rs449520	77103335	0.008789
18	rs732109	44135050	0.008768
19	rs4804164	11502291	0.008751
3	rs360464	171264604	0.008839
6	rs2812190	67208661	0.008838
7	rs2041582	17746053	0.008834
7	rs12530513	133136919	0.008834
8	rs10503661	19577136	0.008818
8	rs11785444	141704996	0.008813
10	rs2480296	30609810	0.008818
11	rs588957	128701541	0.008819
12	rs1122676	77519046	0.008848
15	rs3931347	70703072	0.008813
19	rs11666141	15434382	0.008814
2	rs13432159	67973887	0.008895
2	rs12714147	85813834	0.008872
4	rs12643749	141929562	0.008896
5	rs6881235	136347193	0.008893
6	rs7756550	161349326	0.00887
8	rs10488369	191076	0.008866
11	rs1940100	84364527	0.008871
12	rs3742060	46581309	0.008875
13	rs9555414	108482488	0.008863
16	rs10500523	65247923	0.008868
21	rs1002244	19556016	0.00889
1	rs2788135	212125260	0.008946
4	rs2385914	7931725	0.00894
4	rs7698209	135994829	0.008933
6	rs1535060	85043476	0.008905
7	rs7781481	157544760	0.008906
8	rs11204038	19277056	0.008918
8	rs11782656	53653547	0.008941
10	rs1255496	65393613	0.00893
11	rs332759	98639674	0.00895
14	rs743272	24618859	0.008932
1	rs4659455	236623823	0.008973
4	rs9998104	156170359	0.008982
5	rs16876315	79617357	0.008966
10	rs1197585	27278626	0.008997
10	rs6584629	106608435	0.008983
10	rs11575634	115321824	0.00896
16	rs1035569	83348824	0.008964
18	rs11152029	52525247	0.008967
18	rs12953931	56724261	0.008991
1	rs17666978	212716491	0.009009
2	rs1035150	171539261	0.009003
3	rs4407368	126574836	0.00903
3	rs7625382	142979264	0.009029
12	rs771620	77566110	0.009045
17	rs3744075	37074932	0.009004
5	rs11948804	78803778	0.009086
6	rs1553392	62702157	0.009084
9	rs7018646	126926031	0.00907
12	rs7312615	19746587	0.009052
15	rs10520763	95270843	0.009052
18	rs960771	32431405	0.00909
22	rs12169716	25608296	0.009079
3	rs3796226	71737107	0.009133
3	rs777952	104446688	0.009142
7	rs2162587	124921028	0.009138
8	rs7009735	129400214	0.009131
11	rs748923	13206160	0.009115
15	rs351178	74516675	0.00913
2	rs11126651	78304795	0.009156
6	rs9348366	19168445	0.009151
8	rs12675587	93358703	0.009176
8	rs1457478	135029210	0.009151
9	rs1431477	103954453	0.009171
11	rs10792327	61795055	0.00918
14	rs2295319	24682837	0.00919
2	rs4832054	87058580	0.009216
2	rs7600357	181373822	0.009231
4	rs766128	96887095	0.009205
5	rs11956268	174605024	0.009205
7	rs12537099	36134647	0.009219
8	rs4363194	13109135	0.009248
9	rs7851932	72258604	0.009246
9	rs10983993	121110670	0.00922
10	rs7092312	29609271	0.009216
11	rs4923316	25924376	0.009226
21	rs732994	42233959	0.00921
1	rs2744768	26057309	0.009299
11	rs7929412	5424430	0.009262
12	rs3782352	93257194	0.009291
12	rs10860910	103148974	0.009282
1	rs6690435	88697663	0.009334
2	rs7600282	152939547	0.009332
3	rs6802424	61598728	0.009318
3	rs10489880	196961186	0.009329
6	rs13218442	150429697	0.009313
9	rs2570569	18700566	0.009323
11	rs356242	127484644	0.009331
18	rs8088017	38463727	0.009322
2	rs13036061	67630476	0.009382
4	rs2939741	37545936	0.009371
7	rs802372	120169316	0.009388
7	rs4960658	154775423	0.009378
11	rs7118472	87155511	0.009385
13	rs4773116	110713452	0.009378
2	rs1562302	113810458	0.009413
2	rs9287428	134196068	0.009425
7	rs2341825	132094453	0.009444
8	rs10464844	106419754	0.009425
10	rs788065	29252565	0.009439
12	rs1458366	113672577	0.009403
13	rs1590919	105015223	0.009446
16	rs952160	71965725	0.009413
1	rs7516503	32320956	0.0095
1	rs2994329	243647921	0.009452
6	rs12212214	74700982	0.009468
7	rs10255195	100897812	0.009458
8	rs2976921	8266397	0.009456
11	rs10501325	49390619	0.009483
13	rs2200287	43168660	0.009477
16	rs1012004	22911748	0.009486
18	rs12961378	42669587	0.009459
2	rs1196681	150239128	0.009537
6	rs9461924	33854816	0.009504
8	rs13266106	18998921	0.009535
21	rs10482861	16230735	0.009522
21	rs2837900	42386674	0.009521
2	rs16834696	193366433	0.009555
5	rs16871030	3079891	0.009555
5	rs819355	89084473	0.009563
6	rs2064501	137477823	0.009563
7	rs873155	24383768	0.009567
8	rs4609234	131409885	0.009562
10	rs10882959	99304801	0.009592
10	rs2420255	118000945	0.009568
16	rs422965	79651293	0.009564
17	rs9894841	62037685	0.009569
4	rs2611209	166578236	0.009633
5	rs12520516	150666962	0.009619
6	rs9381755	49217426	0.009609
7	rs740184	26594823	0.009607
13	rs7325701	109408715	0.009616
20	rs293707	31937048	0.009636
20	rs6022669	52308169	0.009645
1	rs1407560	90234257	0.009672
1	rs903050	111098766	0.009692
1	rs6424956	172469707	0.00967
2	rs2280451	196661774	0.009689
4	rs13137916	28319636	0.009675
6	rs2257082	43492578	0.009699
7	rs10271614	105208492	0.009675
9	rs7867868	77446874	0.009682
13	rs1924307	38197604	0.009682
14	rs717616	32811961	0.009686
16	rs1423925	63571289	0.009676
16	rs11648985	80300678	0.009684
20	rs6040836	11661444	0.009667
4	rs13114765	189390949	0.009744
6	rs2237166	16647158	0.009733
7	rs10486066	13938464	0.009703
13	rs2476231	102583272	0.009731
16	rs8044843	67318242	0.009749
17	rs3744231	73268801	0.009732
20	rs4811873	56121429	0.009718
2	rs6751378	78102968	0.009767
4	rs6856663	117106216	0.009782
8	rs11776692	26942659	0.00979
9	rs7035276	17394536	0.009782
11	rs1945655	81223717	0.009788
1	rs11799942	145685258	0.009833
2	rs7420486	150675936	0.009824
3	rs3796259	140978921	0.009845
3	rs10513563	160749119	0.009811
5	rs6862076	32069910	0.009835
5	rs10041674	92040221	0.009823
6	rs376681	29517093	0.009836
8	rs3847183	40846162	0.009805
14	rs10498639	94775526	0.009822
15	rs12148784	86900775	0.009817
21	rs7278309	24777708	0.009846
1	rs903901	2310193	0.009899
3	rs12630739	10341082	0.009856
4	rs13124704	136000337	0.009854
8	rs1805812	90965053	0.009862
10	rs509948	85548652	0.009893
12	rs10777224	90508309	0.009886
13	rs510342	28178525	0.009863
13	rs1408165	43468368	0.009882
13	rs9319159	86019440	0.009886
13	rs9590220	95906694	0.00989
1	rs241239	4587177	0.009938
1	rs12723208	211510894	0.009925
4	rs988446	140543907	0.009949
10	rs12251299	54415687	0.009929
18	rs1893217	12809340	0.009938
1	rs12406116	107444101	0.009952
2	rs6544318	40527665	0.009987
2	rs351676	143711265	0.009961
5	rs6895651	118447681	0.009994
6	rs9885695	150538654	0.009983
11	rs7935363	100384481	0.009959
2	rs11127026	86531748	0.01001
2	rs7574791	165590459	0.01003
6	rs2318089	1775436	0.01002
7	rs10248924	138831707	0.01003
8	rs10504513	72573676	0.01002
20	rs6104550	10068488	0.01001
20	rs6080670	17364597	0.01005
3	rs187188	55114197	0.01007
6	rs1040992	12196910	0.01009
7	rs7810220	52722432	0.01009
11	rs4756149	32690366	0.01008
11	rs3017095	62178624	0.01007
12	rs7971138	100312395	0.01008
12	rs11058091	125717261	0.0101
14	rs1189820	57520859	0.01008
16	rs3935513	77776753	0.01009
17	rs886444	46051911	0.01008
18	rs2042724	6433028	0.01008
19	rs17207173	54077870	0.01009
20	rs6135509	15759361	0.01008
20	rs2274950	48894424	0.01009
3	rs9842059	10686418	0.01013
6	rs7750629	150915881	0.01015
8	rs1550732	80605568	0.01013
8	rs462993	88519408	0.01014
15	rs1370176	62397234	0.01014
1	rs17518769	169452090	0.01016
3	rs1355625	78357272	0.01016
22	rs2269609	38864460	0.01016
1	rs10889882	71073536	0.01023
1	rs2815307	77832250	0.01021
5	rs12697058	67335548	0.01024
7	rs13233139	1112868	0.01025
7	rs10272553	35582413	0.01024
9	rs3739657	85987935	0.01021
12	rs7970571	106330639	0.01025
13	rs1146889	76903622	0.01023
17	rs6502542	1168676	0.01023
17	rs7218580	52761738	0.01024
5	rs2054440	150384959	0.01028
11	rs573624	128145470	0.01029
13	rs1360632	81634769	0.0103
2	rs799767	155288770	0.01035
3	rs779318	191522128	0.01035
6	rs10507	37142422	0.01034
12	rs11063447	5099901	0.01035
12	rs607860	52913029	0.01031
22	rs5770581	49364780	0.01034
2	rs7557569	65644561	0.01037
4	rs10938519	48038584	0.0104
4	rs1789891	100250419	0.01036
4	rs2584396	180467353	0.01036
9	rs2791443	18374849	0.01036
11	rs7107688	114724256	0.01038
19	rs364691	44309002	0.01038
1	rs6695069	25302014	0.01044
5	rs10514950	62020357	0.01042
5	rs10519813	124659831	0.01042
5	rs10515822	160580094	0.01044
8	rs10112857	17917888	0.01043
9	rs2476245	1661432	0.01044
12	rs1106042	130841638	0.01042
16	rs3764276	29673203	0.01044
1	rs3736082	150055021	0.01049
3	rs3773054	29560042	0.01049
13	rs7985683	92972708	0.01047
16	rs9929491	7767262	0.01046
1	rs12738647	229803654	0.01052
3	rs2116711	6968207	0.01051
4	rs7662460	28481058	0.01052
4	rs6817700	106891531	0.01051
6	rs6937974	133640448	0.01052
8	rs1863452	21267866	0.0105
9	rs1412723	14962799	0.01053
12	rs12370364	124743112	0.01053
16	rs7201194	83600397	0.01052
17	rs9909852	20291019	0.01052
6	rs1776721	43890983	0.01059
6	rs713215	124603670	0.01059
6	rs1031881	124921140	0.0106
7	rs7792688	119828331	0.01058
8	rs6980907	84569828	0.01058
15	rs4368110	47677953	0.01057
15	rs1078163	88468931	0.01058
15	rs8033463	96606369	0.0106
3	rs7617557	73447510	0.01062
3	rs523079	187615862	0.01061
6	rs9380614	36819210	0.01063
12	rs513203	63939740	0.01061
14	rs2104718	57325374	0.01062
16	rs1995082	77007437	0.01065
4	rs3796547	57181995	0.01066
6	rs910176	85501964	0.0107
6	rs1247320	161333781	0.01066
10	rs7923449	116323720	0.01069
11	rs11229895	59026901	0.01067
11	rs1620329	132577443	0.01067
18	rs4891744	67005700	0.01068
1	rs6656560	208361147	0.01071
3	rs9882906	78234456	0.01071
4	rs6553483	170908445	0.01072
11	rs11826354	80180526	0.01075
17	rs755547	43011908	0.01072
19	rs11878850	10542610	0.01074
5	rs1428498	38698659	0.0108
5	rs17446625	120374562	0.0108
8	rs4737442	57515963	0.01077
10	rs1563040	130931432	0.01078
12	rs1388681	19988263	0.01079
14	rs4905662	98714883	0.0108
18	rs8094315	60936047	0.01077
1	rs7544147	180167644	0.01085
5	rs347666	62552717	0.01085
7	rs10487729	31572284	0.01081
13	rs10507668	62076790	0.01083
15	rs1482049	61224110	0.01085
2	rs1533388	9895018	0.01088
4	rs2358649	149641824	0.0109
7	rs216737	28597640	0.01088
8	rs7814057	81126925	0.01088
8	rs1026653	99117532	0.01088
14	rs432788	58024280	0.0109
20	rs6081600	19437539	0.01088
1	rs2273042	6149122	0.01092
2	rs6722477	230814719	0.01091
8	rs6557675	23340546	0.01094
11	rs2896623	21017397	0.01094
11	rs7103133	123216036	0.01091
12	rs2036068	54930531	0.01091
17	rs323413	71730451	0.01093
19	rs3745624	5696146	0.01094
20	rs2795025	11832515	0.01092
2	rs9287675	6494761	0.01097
5	rs6862707	71081151	0.01099
7	rs4427072	38596820	0.01096
15	rs10520148	39979046	0.01099
20	rs927779	59409895	0.01099
[truncated: 49,835 more rows]

[truncated: 2 more sheets: Lemmela discovery cohort, Lemmela replication cohort]
