# Supplementary material for: Polygenic risk scores indicates genetic overlap between peripheral pain syndromes and chronic postsurgical pain
Source: Neurogenetics. 2020 May 6;21(3):205–15. doi: 10.1007/s10048-020-00614-5 (PMC7283206; doi:10.1007/s10048-020-00614-5)
Supplement: Supplementary file 4 — (TXT 563 kb) [file 10048_2020_614_MOESM4_ESM.txt]

Name	chi2Pvalue	empPvalue	FDR	FDR_log
GO_PROTEIN_PHOSPHORYLATION	1.089234e-06	1.089234e-06	0.00400293495	2.39762146737318
GO_POSITIVE_REGULATION_OF_SIGNALING	1.47464161e-06	3e-07	0.002205	2.65659140619614
GO_REGULATION_OF_PHOSPHORUS_METABOLIC_PROCESS	5.71438198e-06	3e-06	0.00735	2.13371266091581
GO_HOMEOSTATIC_PROCESS	3.18503867e-05	7.7e-06	0.0140875	1.85116607094584
GO_POSITIVE_REGULATION_OF_PROTEIN_METABOLIC_PROCESS	3.37197955e-05	2e-05	0.021	1.67778070526608
GO_REGULATION_OF_PROTEIN_MODIFICATION_PROCESS	3.48476393e-05	1.15e-05	0.0140875	1.85116607094584
GO_REGULATION_OF_INTRACELLULAR_SIGNAL_TRANSDUCTION	3.89377602e-05	3.94e-05	0.0241325	1.61739768513786
GO_ION_TRANSPORT	4.28589729e-05	1.05e-05	0.0140875	1.85116607094584
GO_LOCOMOTION	5.70842584e-05	2.94e-05	0.021609	1.66536533050365
GO_POSITIVE_REGULATION_OF_MULTICELLULAR_ORGANISMAL_PROCESS	8.70259454e-05	2.52e-05	0.021609	1.66536533050365
GO_CELL_CELL_SIGNALING	0.000139692395	5.1e-05	0.0288346153846154	1.54008583712471
GO_NERVOUS_SYSTEM_PROCESS	0.00014700985	2.8e-05	0.021609	1.66536533050365
GO_REGULATION_OF_CELL_DIFFERENTIATION	0.000160436867	3.85e-05	0.0241325	1.61739768513786
GO_POSITIVE_REGULATION_OF_PHOSPHORUS_METABOLIC_PROCESS	0.0001610296	9.1e-05	0.0406411764705882	1.39103372869438
GO_POSITIVE_REGULATION_OF_PROTEIN_MODIFICATION_PROCESS	0.000199385812	9.4e-05	0.0406411764705882	1.39103372869438
GO_ION_HOMEOSTASIS	0.000220535224	5.6e-05	0.0294	1.53165266958784
GO_REGULATION_OF_CELLULAR_COMPONENT_MOVEMENT	0.000222166424	0.000177	0.0604704545454545	1.21845676686883
GO_POSITIVE_REGULATION_OF_INTRACELLULAR_SIGNAL_TRANSDUCTION	0.000240609074	0.000195	0.0618625	1.20857253318079
GO_TRANSMEMBRANE_TRANSPORT	0.000278075832	8.6e-05	0.0406411764705882	1.39103372869438
GO_POSITIVE_REGULATION_OF_MOLECULAR_FUNCTION	0.000283667036	0.000277	0.0783057692307692	1.10620623982217
GO_CHEMICAL_HOMEOSTASIS	0.000293460096	0.000124	0.04557	1.34132097141755
GO_ION_TRANSMEMBRANE_TRANSPORT	0.000300069496	0.000121	0.04557	1.34132097141755
GO_APOPTOTIC_PROCESS	0.000324953662	0.000354	0.0922551724137931	1.03500927516571
GO_CYTOCHROME_COMPLEX_ASSEMBLY	0.000356252227	0.00098	0.141235294117647	0.850056761321247
GO_MITOCHONDRIAL_RESPIRATORY_CHAIN_COMPLEX_III_ASSEMBLY	0.000356252227	0.00111	0.148336363636364	0.828752371623392
GO_REGULATION_OF_CARDIAC_CONDUCTION	0.000447604807	0.000202	0.0618625	1.20857253318079
GO_INOSITOL_PHOSPHATE_MEDIATED_SIGNALING	0.000484850724	0.000181	0.0604704545454545	1.21845676686883
GO_CELL_COMMUNICATION_INVOLVED_IN_CARDIAC_CONDUCTION	0.000487063926	0.000471	0.104904545454545	0.979205693664796
GO_CATION_TRANSPORT	0.000494713646	0.000113	0.04557	1.34132097141755
GO_MULTICELLULAR_ORGANISMAL_SIGNALING	0.000640153737	0.000428	0.101477419354839	0.993630585736906
GO_CALCIUM_ION_TRANSMEMBRANE_IMPORT_INTO_CYTOSOL	0.000652935908	0.00056	0.107560975609756	0.968345267251897
GO_CARDIAC_CONDUCTION	0.000663255735	0.000364	0.0922551724137931	1.03500927516571
GO_POSITIVE_REGULATION_OF_GENE_EXPRESSION	0.000666437551	0.000262	0.077028	1.1133513782681
GO_REGULATION_OF_CELL_DEATH	0.000681367945	0.00066	0.1155	0.937418015771837
GO_POSITIVE_REGULATION_OF_MAPK_CASCADE	0.000684163843	0.00103	0.142839622641509	0.845151305811422
GO_SEQUESTERING_OF_CALCIUM_ION	0.00073368429	0.00052	0.107560975609756	0.968345267251897
GO_PROTEOLYSIS	0.000828928987	0.000464	0.104904545454545	0.979205693664796
GO_REGULATION_OF_LEUKOCYTE_MIGRATION	0.000844966242	0.00119	0.1561875	0.806353726529475
GO_CELL_MOTILITY	0.000849546617	0.00054	0.107560975609756	0.968345267251897
GO_BIOLOGICAL_ADHESION	0.000875089985	0.000424	0.101477419354839	0.993630585736906
GO_TRANSMEMBRANE_RECEPTOR_PROTEIN_TYROSINE_KINASE_SIGNALING_PATHWAY	0.000878724157	0.00192	0.191486842105263	0.717861062935065
GO_REGULATION_OF_IMMUNE_SYSTEM_PROCESS	0.000923431024	0.00083	0.132619565217391	0.877392400221305
GO_SECRETION	0.000949918411	0.000348	0.0922551724137931	1.03500927516571
GO_CYTOKINE_MEDIATED_SIGNALING_PATHWAY	0.00110792885	0.00142	0.17395	0.759575566916392
GO_CELLULAR_RESPONSE_TO_AMINO_ACID_STIMULUS	0.0011240691	0.00136	0.172344827586207	0.763601746108525
GO_POSITIVE_REGULATION_OF_IMMUNE_RESPONSE	0.00112780538	6e-04	0.107560975609756	0.968345267251897
GO_CELLULAR_CHEMICAL_HOMEOSTASIS	0.00120693593	0.00058	0.107560975609756	0.968345267251897
GO_CELLULAR_ION_HOMEOSTASIS	0.00127541254	6e-04	0.107560975609756	0.968345267251897
GO_REGULATION_OF_HYDROLASE_ACTIVITY	0.00130515642	0.00245	0.211098837209302	0.675514158899707
GO_CYTOLYSIS	0.00132696781	0.00186	0.191486842105263	0.717861062935065
GO_REGULATION_OF_MAPK_CASCADE	0.00133418657	0.00198	0.191486842105263	0.717861062935065
GO_CELLULAR_HOMEOSTASIS	0.00133822587	0.00056	0.107560975609756	0.968345267251897
GO_REGULATION_OF_TRANSPORT	0.00137826228	0.00072	0.120272727272727	0.919832840970724
GO_SODIUM_INDEPENDENT_ORGANIC_ANION_TRANSPORT	0.00142602496	0.00147	0.174266129032258	0.758787015665883
GO_REGULATION_OF_BLOOD_CIRCULATION	0.00143021023	0.00111	0.148336363636364	0.828752371623392
GO_ENZYME_LINKED_RECEPTOR_PROTEIN_SIGNALING_PATHWAY	0.00152915718	0.00239	0.209125	0.679594046029549
GO_REGULATION_OF_SYSTEM_PROCESS	0.00155002441	0.00071	0.120272727272727	0.919832840970724
GO_INNATE_IMMUNE_RESPONSE	0.00158868965	0.00102	0.142839622641509	0.845151305811422
GO_REGULATION_OF_OXIDATIVE_PHOSPHORYLATION	0.00163789215	0.00182	0.191486842105263	0.717861062935065
GO_BUNDLE_OF_HIS_CELL_TO_PURKINJE_MYOCYTE_COMMUNICATION	0.00169790913	0.0019	0.191486842105263	0.717861062935065
GO_REGULATION_OF_CALCIUM_MEDIATED_SIGNALING	0.00181288692	0.00225	0.201676829268293	0.695343995188159
GO_LONG_TERM_SYNAPTIC_POTENTIATION	0.0018621362	0.00081	0.1323	0.878440155812499
GO_REGULATION_OF_SYNAPTIC_PLASTICITY	0.00191472589	0.00053	0.107560975609756	0.968345267251897
GO_INTRINSIC_APOPTOTIC_SIGNALING_PATHWAY_BY_P53_CLASS_MEDIATOR	0.00198414703	0.0026	0.214719101123595	0.6681293195899
GO_CALCIUM_MEDIATED_SIGNALING	0.00201109428	0.00175	0.191486842105263	0.717861062935065
GO_REGULATION_OF_CELL_POPULATION_PROLIFERATION	0.00203711261	0.00181	0.191486842105263	0.717861062935065
GO_INORGANIC_ION_TRANSMEMBRANE_TRANSPORT	0.00211301983	0.00096	0.141235294117647	0.850056761321247
GO_METAL_ION_HOMEOSTASIS	0.00212296788	0.00168	0.189969230769231	0.721316735832798
GO_POSITIVE_REGULATION_OF_CALCINEURIN_MEDIATED_SIGNALING	0.00213470012	0.00316	0.229147058823529	0.63988571269329
GO_NEGATIVE_REGULATION_OF_LEUKOCYTE_MIGRATION	0.00215070568	0.00402	0.269283185840708	0.569790763278326
GO_METAL_ION_TRANSPORT	0.002156335	0.00097	0.141235294117647	0.850056761321247
GO_REGULATION_OF_TRANS_SYNAPTIC_SIGNALING	0.00215744992	0.00089	0.13628125	0.86556389164648
GO_CYTOSOLIC_CALCIUM_ION_TRANSPORT	0.00222507843	0.00216	0.19936875	0.700342914059219
GO_CATION_TRANSMEMBRANE_TRANSPORT	0.00236493528	0.00089	0.13628125	0.86556389164648
GO_CELLULAR_RESPONSE_TO_ENDOGENOUS_STIMULUS	0.00239231175	0.00222	0.201444444444444	0.695844705343816
GO_PROTEIN_MODIFICATION_BY_SMALL_PROTEIN_CONJUGATION_OR_REMOVAL	0.00241279785	0.00126	0.162473684210526	0.789216971470734
GO_SYNAPTIC_SIGNALING	0.00251022829	0.00158	0.181453125	0.74123554794527
GO_RESPONSE_TO_CYTOKINE	0.00258189012	0.00215	0.19936875	0.700342914059219
GO_HEAD_DEVELOPMENT	0.0026950492	0.00142	0.17395	0.759575566916392
GO_SENSORY_PERCEPTION_OF_SWEET_TASTE	0.00277327262	0.0015	0.175	0.756961951313705
GO_SENSORY_PERCEPTION_OF_UMAMI_TASTE	0.00277327262	0.00147	0.174266129032258	0.758787015665883
GO_REGULATION_OF_IMMUNE_RESPONSE	0.00286808117	0.00197	0.191486842105263	0.717861062935065
GO_COGNITION	0.00307057299	0.00201	0.191863636363636	0.717007328667798
GO_RESPONSE_TO_CALCIUM_ION	0.00307528373	0.00217	0.19936875	0.700342914059219
GO_SECRETORY_GRANULE_LOCALIZATION	0.00313767281	0.00456	0.281243801652893	0.550917040214302
GO_CALCIUM_ION_TRANSMEMBRANE_TRANSPORT	0.00318803068	0.0019	0.191486842105263	0.717861062935065
GO_REGULATION_OF_STRIATED_MUSCLE_CONTRACTION	0.00319881237	0.00305	0.229147058823529	0.63988571269329
GO_SMALL_MOLECULE_METABOLIC_PROCESS	0.00342077663	0.00256	0.213818181818182	0.669955367754124
GO_POSITIVE_REGULATION_OF_MAP_KINASE_ACTIVITY	0.00357023972	0.0019	0.191486842105263	0.717861062935065
GO_DIVALENT_INORGANIC_CATION_HOMEOSTASIS	0.00368717229	0.00309	0.229147058823529	0.63988571269329
GO_OXIDATIVE_PHOSPHORYLATION	0.00369251106	0.00316	0.229147058823529	0.63988571269329
GO_REGULATION_OF_MAP_KINASE_ACTIVITY	0.00371218312	0.00263	0.214783333333333	0.667999421865372
GO_POSITIVE_REGULATION_OF_IMMUNE_SYSTEM_PROCESS	0.00373695795	0.00253	0.213741379310345	0.670111392358606
GO_PHOSPHATIDYLINOSITOL_METABOLIC_PROCESS	0.00375643408	0.003	0.229147058823529	0.63988571269329
GO_REGULATION_OF_INOSITOL_1_4_5_TRISPHOSPHATE_SENSITIVE_CALCIUM_RELEASE_CHANNEL_ACTIVITY	0.00391877449	0.00404	0.269283185840708	0.569790763278326
GO_LOCOMOTION_INVOLVED_IN_LOCOMOTORY_BEHAVIOR	0.00391877449	0.0042	0.270789473684211	0.567368221854377
GO_ENDOPLASMIC_RETICULUM_LOCALIZATION	0.00391877449	0.00427	0.272908695652174	0.563982626244393
GO_REGULATION_OF_CARDIAC_MUSCLE_CONTRACTION	0.00395419916	0.00414	0.269283185840708	0.569790763278326
GO_LONG_CHAIN_FATTY_ACID_BIOSYNTHETIC_PROCESS	0.00406996422	0.00601	0.327211111111111	0.485171957408072
GO_RESPONSE_TO_CHEMOKINE	0.00426396318	0.00639	0.33075	0.480500147140461
GO_REGULATION_OF_HORMONE_LEVELS	0.00436049541	0.00297	0.229147058823529	0.63988571269329
GO_POSITIVE_REGULATION_OF_CALCIUM_MEDIATED_SIGNALING	0.00450217801	0.00487	0.286356	0.543093712709227
GO_DEFENSE_RESPONSE	0.00462604139	0.00275	0.219701086956522	0.658167794431098
GO_MEMBRANE_PROTEIN_ECTODOMAIN_PROTEOLYSIS	0.00470362613	0.00761	0.366058823529412	0.436449120393803
GO_RESPONSE_TO_AMINO_ACID	0.00479002137	0.00483	0.286356	0.543093712709227
GO_MOLTING_CYCLE	0.00484193135	0.00412	0.269283185840708	0.569790763278326
GO_MOLTING_CYCLE_PROCESS	0.00484193135	0.00375	0.2625	0.580870692258024
GO_REGULATION_OF_SKELETAL_MUSCLE_CELL_DIFFERENTIATION	0.00490251176	0.00525	0.30261328125	0.519112015351127
GO_SECOND_MESSENGER_MEDIATED_SIGNALING	0.00497147621	0.00313	0.229147058823529	0.63988571269329
GO_POSITIVE_REGULATION_OF_DEVELOPMENTAL_PROCESS	0.00497970447	0.00197	0.191486842105263	0.717861062935065
GO_COMPLEMENT_ACTIVATION_ALTERNATIVE_PATHWAY	0.00498753117	0.00479	0.286356	0.543093712709227
GO_NEGATIVE_REGULATION_OF_MACROPHAGE_CHEMOTAXIS	0.00498753117	0.00486	0.286356	0.543093712709227
GO_NEGATIVE_REGULATION_OF_MACROPHAGE_MIGRATION	0.00498753117	0.00564	0.314045454545455	0.503007488138313
GO_REGULATION_OF_POSTSYNAPTIC_CYTOSOLIC_CALCIUM_ION_CONCENTRATION	0.0051677351	0.00463	0.281243801652893	0.550917040214302
GO_REGULATION_OF_SECRETION	0.00518163292	0.00247	0.211098837209302	0.675514158899707
GO_MAINTENANCE_OF_LOCATION	0.00524515374	0.00339	0.241907766990291	0.616350187417895
GO_BEHAVIOR	0.0052461208	0.00462	0.281243801652893	0.550917040214302
GO_SENSORY_PERCEPTION_OF_BITTER_TASTE	0.00534271504	0.00238	0.209125	0.679594046029549
GO_G_PROTEIN_COUPLED_RECEPTOR_SIGNALING_PATHWAY	0.00541751445	0.00307	0.229147058823529	0.63988571269329
GO_CELL_CHEMOTAXIS	0.0054267923	0.00536	0.305395348837209	0.515137581522284
GO_REGULATION_OF_TUMOR_NECROSIS_FACTOR_MEDIATED_SIGNALING_PATHWAY	0.00545250851	0.00413	0.269283185840708	0.569790763278326
GO_REGULATION_OF_CYTOSOLIC_CALCIUM_ION_CONCENTRATION	0.00545371111	0.00575	0.317037313432836	0.498889620860084
GO_NEURON_RECOGNITION	0.00567242396	0.0072	0.355167785234899	0.449566432896811
GO_IMMUNE_RESPONSE_REGULATING_CELL_SURFACE_RECEPTOR_SIGNALING_PATHWAY	0.00571628214	0.00437	0.27689224137931	0.557689213172302
GO_REGULATION_OF_MUSCLE_ORGAN_DEVELOPMENT	0.00585003835	0.00305	0.229147058823529	0.63988571269329
GO_POSITIVE_REGULATION_OF_CYTOKINE_SECRETION	0.0059175481	0.00411	0.269283185840708	0.569790763278326
GO_IMMUNOGLOBULIN_SECRETION	0.00593672304	0.0062	0.328125	0.483960679249968
GO_CELLULAR_RESPONSE_TO_NITROGEN_COMPOUND	0.00603382203	0.00578	0.317037313432836	0.498889620860084
GO_PROTEIN_MODIFICATION_BY_SMALL_PROTEIN_CONJUGATION	0.00614383278	0.0045	0.281243801652893	0.550917040214302
GO_CARBOHYDRATE_DERIVATIVE_METABOLIC_PROCESS	0.00636886397	0.00623	0.328125	0.483960679249968
GO_INOSITOL_PHOSPHATE_BIOSYNTHETIC_PROCESS	0.00664675216	0.00357	0.252302884615385	0.598077784102392
GO_RESPONSE_TO_BIOTIC_STIMULUS	0.00668575619	0.00318	0.229147058823529	0.63988571269329
GO_HAIR_FOLLICLE_MATURATION	0.00670583057	0.00624	0.328125	0.483960679249968
GO_CARDIAC_MUSCLE_CELL_ACTION_POTENTIAL	0.00673282327	0.00762	0.366058823529412	0.436449120393803
GO_SIGNAL_TRANSDUCTION_BY_PROTEIN_PHOSPHORYLATION	0.00676435946	0.00994	0.390689839572192	0.408167883054991
GO_REGULATION_OF_CALCIUM_ION_TRANSMEMBRANE_TRANSPORTER_ACTIVITY	0.00681387846	0.00862	0.376526315789474	0.424204665139878
GO_RESPONSE_TO_ENDOGENOUS_STIMULUS	0.00702069177	0.00734	0.358251655629139	0.445811793871476
GO_MACROMOLECULE_CATABOLIC_PROCESS	0.00705642678	0.00527	0.30261328125	0.519112015351127
GO_POSITIVE_REGULATION_OF_INTERLEUKIN_12_PRODUCTION	0.00710133955	0.0089	0.378971098265896	0.421393909668477
GO_BUNDLE_OF_HIS_CELL_TO_PURKINJE_MYOCYTE_SIGNALING	0.00712758375	0.00736	0.358251655629139	0.445811793871476
GO_AV_NODE_CELL_TO_BUNDLE_OF_HIS_CELL_COMMUNICATION	0.00712758375	0.00773	0.368922580645161	0.433064762096408
GO_HEART_PROCESS	0.00719750259	0.00491	0.286416666666667	0.543001713910399
GO_CALCINEURIN_MEDIATED_SIGNALING	0.00729839984	0.00909	0.379957627118644	0.420264833211163
GO_PROTEIN_CONTAINING_COMPLEX_ASSEMBLY	0.00750565388	0.00631	0.328925531914894	0.482902414327051
GO_POSITIVE_REGULATION_OF_PROTEIN_SERINE_THREONINE_KINASE_ACTIVITY	0.00758609029	0.00382	0.264877358490566	0.576955163268867
GO_ORGANIC_HYDROXY_COMPOUND_BIOSYNTHETIC_PROCESS	0.00767856863	0.00871	0.376526315789474	0.424204665139878
GO_REGULATION_OF_ATRIAL_CARDIAC_MUSCLE_CELL_MEMBRANE_DEPOLARIZATION	0.0077759335	0.00661	0.339744755244755	0.468847238895227
GO_MYELOID_LEUKOCYTE_MIGRATION	0.00783446729	0.01075	0.4115234375	0.385605425367731
GO_LACTATE_METABOLIC_PROCESS	0.00783754898	0.00809	0.373698795180723	0.427478302330205
GO_MALE_SEX_DIFFERENTIATION	0.00787307776	0.00669	0.34146875	0.466649035243232
GO_PEPTIDYL_TYROSINE_MODIFICATION	0.00806255955	0.00915	0.379957627118644	0.420264833211163
GO_POSITIVE_REGULATION_OF_TRIGLYCERIDE_BIOSYNTHETIC_PROCESS	0.00819380121	0.00826	0.373698795180723	0.427478302330205
GO_REGULATION_OF_MEMBRANE_PROTEIN_ECTODOMAIN_PROTEOLYSIS	0.00819380121	0.00839	0.373698795180723	0.427478302330205
GO_POSITIVE_REGULATION_OF_MEMBRANE_PROTEIN_ECTODOMAIN_PROTEOLYSIS	0.00819380121	0.00876	0.376526315789474	0.424204665139878
GO_REGULATION_OF_TRIGLYCERIDE_BIOSYNTHETIC_PROCESS	0.00819380121	0.00836	0.373698795180723	0.427478302330205
GO_REGULATION_OF_ALKALINE_PHOSPHATASE_ACTIVITY	0.00819380121	0.00802	0.373082278481013	0.428195379586064
GO_POSITIVE_REGULATION_OF_ALKALINE_PHOSPHATASE_ACTIVITY	0.00819380121	0.00831	0.373698795180723	0.427478302330205
GO_REGULATION_OF_HIGH_DENSITY_LIPOPROTEIN_PARTICLE_CLEARANCE	0.00819380121	0.00824	0.373698795180723	0.427478302330205
GO_POSITIVE_REGULATION_OF_LIPOPROTEIN_PARTICLE_CLEARANCE	0.00819380121	0.00827	0.373698795180723	0.427478302330205
GO_POSITIVE_REGULATION_OF_CYTOLYSIS	0.00819380121	0.00786	0.370326923076923	0.431414713230859
GO_PROTEIN_HETEROOLIGOMERIZATION	0.00832034823	0.00268	0.216461538461538	0.66461925920811
GO_DIVALENT_INORGANIC_CATION_TRANSPORT	0.00833120666	0.0093	0.384016853932584	0.415649714670764
GO_REGULATION_OF_RESPONSE_TO_OSMOTIC_STRESS	0.00855005344	0.00911	0.379957627118644	0.420264833211163
GO_REGULATION_OF_CELLULAR_RESPONSE_TO_OSMOTIC_STRESS	0.00855005344	0.00992	0.390689839572192	0.408167883054991
GO_NEGATIVE_REGULATION_OF_INTRINSIC_APOPTOTIC_SIGNALING_PATHWAY_IN_RESPONSE_TO_OSMOTIC_STRESS	0.00855005344	0.00949	0.38617955801105	0.413210718847576
GO_POSITIVE_REGULATION_OF_KINASE_ACTIVITY	0.00867582001	0.0046	0.281243801652893	0.550917040214302
GO_STEROID_METABOLIC_PROCESS	0.00877890059	0.01178	0.422356097560976	0.374321231520477
GO_SENSORY_PERCEPTION	0.00880109703	0.00406	0.269283185840708	0.569790763278326
GO_REGULATION_OF_PEPTIDE_SECRETION	0.00913466987	0.0061	0.328125	0.483960679249968
GO_CELLULAR_RESPONSE_TO_OXYGEN_CONTAINING_COMPOUND	0.00928689992	0.00686	0.345349315068493	0.461741400993491
GO_LYMPHOCYTE_CHEMOTAXIS	0.0094775031	0.01071	0.4115234375	0.385605425367731
GO_RESPONSE_TO_NITROGEN_COMPOUND	0.00961225094	0.01298	0.442348623853211	0.354235319480768
GO_POSITIVE_REGULATION_OF_CATALYTIC_ACTIVITY	0.00963663064	0.01236	0.4326	0.363913484896927
GO_CENTRAL_NERVOUS_SYSTEM_DEVELOPMENT	0.00970688097	0.00546	0.308587786259542	0.510621267077326
GO_REGULATION_OF_CALCINEURIN_MEDIATED_SIGNALING	0.00980520892	0.01263	0.435823943661972	0.360688913799212
GO_LEUKOCYTE_MIGRATION	0.0100117723	0.01908	0.508108695652174	0.294043372612947
GO_POSITIVE_REGULATION_OF_NF_KAPPAB_TRANSCRIPTION_FACTOR_ACTIVITY	0.0101598261	0.01171	0.422356097560976	0.374321231520477
GO_REGULATION_OF_KINASE_ACTIVITY	0.0102443147	0.00778	0.368922580645161	0.433064762096408
GO_PEPTIDYL_AMINO_ACID_MODIFICATION	0.0104766776	0.00625	0.328125	0.483960679249968
GO_PROTEIN_CATABOLIC_PROCESS	0.0104820329	0.01067	0.4115234375	0.385605425367731
GO_CELLULAR_LIPID_METABOLIC_PROCESS	0.0105421289	0.01099	0.414238461538462	0.382749579854833
GO_MONOCYTE_EXTRAVASATION	0.0107130757	0.01128	0.420852791878173	0.375869787430075
GO_NEGATIVE_REGULATION_OF_RESPONSE_TO_STIMULUS	0.0109835529	0.00978	0.390689839572192	0.408167883054991
GO_REGULATION_OF_RESPONSE_TO_CYTOKINE_STIMULUS	0.0111319943	0.00674	0.341648275862069	0.46642076661546
GO_AMINOGLYCAN_METABOLIC_PROCESS	0.0113132238	0.01485	0.456925	0.340155079490761
GO_POSITIVE_REGULATION_OF_MITOCHONDRIAL_TRANSLATION	0.0114976391	0.01176	0.422356097560976	0.374321231520477
GO_ACTIVATION_OF_IMMUNE_RESPONSE	0.0116690648	0.00844	0.373698795180723	0.427478302330205
GO_POSITIVE_REGULATION_OF_DEPHOSPHORYLATION	0.0117097886	0.01846	0.501624087591241	0.299621617199694
GO_REGULATION_OF_MACROPHAGE_MIGRATION	0.011719447	0.01113	0.417375	0.379473567937573
GO_MONONUCLEAR_CELL_MIGRATION	0.0117462531	0.0149	0.456925	0.340155079490761
GO_EMBRYONIC_VISCEROCRANIUM_MORPHOGENESIS	0.0117463256	0.01462	0.455326271186441	0.34167729126407
GO_NATURAL_KILLER_CELL_PROLIFERATION	0.0117563235	0.01198	0.427441747572816	0.369123063231666
GO_POSITIVE_REGULATION_OF_TOLL_LIKE_RECEPTOR_4_SIGNALING_PATHWAY	0.0117563235	0.01157	0.422356097560976	0.374321231520477
GO_REGULATION_OF_NUCLEOTIDE_BINDING_OLIGOMERIZATION_DOMAIN_CONTAINING_SIGNALING_PATHWAY	0.0117563235	0.01154	0.422356097560976	0.374321231520477
GO_REGULATION_OF_NUCLEOTIDE_BINDING_OLIGOMERIZATION_DOMAIN_CONTAINING_2_SIGNALING_PATHWAY	0.0117563235	0.0109	0.413721649484536	0.383291752477313
GO_NEGATIVE_REGULATION_OF_INTERLEUKIN_6_SECRETION	0.0117563235	0.01234	0.4326	0.363913484896927
GO_NEUROGENESIS	0.0117945157	0.00799	0.373082278481013	0.428195379586064
GO_POLYOL_METABOLIC_PROCESS	0.0118160793	0.00719	0.355167785234899	0.449566432896811
GO_EMBRYONIC_CRANIAL_SKELETON_MORPHOGENESIS	0.0120448755	0.02064	0.52311724137931	0.281400965859588
GO_NEGATIVE_REGULATION_OF_JNK_CASCADE	0.0122044631	0.01558	0.4704	0.327532686931918
GO_REGULATION_OF_TRANSFERASE_ACTIVITY	0.0124977883	0.00994	0.390689839572192	0.408167883054991
GO_RESPONSE_TO_INTERFERON_GAMMA	0.0125644142	0.01244	0.433336492890995	0.363174735858698
GO_INOSITOL_PHOSPHATE_METABOLIC_PROCESS	0.0126466689	0.00706	0.353	0.452225294612177
GO_CELLULAR_RESPONSE_TO_DRUG	0.012708061	0.0102	0.398776595744681	0.399270338417567
GO_NEURON_DIFFERENTIATION	0.0128308874	0.00983	0.390689839572192	0.408167883054991
GO_CATECHOLAMINE_UPTAKE	0.0128982425	0.01387	0.443217672413793	0.353382931314877
GO_ORGANIC_HYDROXY_COMPOUND_METABOLIC_PROCESS	0.0129990247	0.0126	0.435823943661972	0.360688913799212
GO_ALCOHOL_BIOSYNTHETIC_PROCESS	0.0130001859	0.01162	0.422356097560976	0.374321231520477
GO_RESPONSE_TO_METAL_ION	0.0130314148	0.0055	0.308587786259542	0.510621267077326
GO_ANIMAL_ORGAN_MORPHOGENESIS	0.0131590674	0.01462	0.455326271186441	0.34167729126407
GO_NEGATIVE_REGULATION_OF_T_CELL_MIGRATION	0.0131813324	0.01312	0.442348623853211	0.354235319480768
GO_DEPHOSPHORYLATION	0.0132166343	0.0146	0.455326271186441	0.34167729126407
GO_FOREBRAIN_DEVELOPMENT	0.0133629178	0.00876	0.376526315789474	0.424204665139878
GO_VESICLE_TRANSPORT_ALONG_ACTIN_FILAMENT	0.0134455272	0.01378	0.443217672413793	0.353382931314877
GO_SKELETAL_SYSTEM_DEVELOPMENT	0.013450461	0.0114	0.422356097560976	0.374321231520477
GO_GLYCEROPHOSPHOLIPID_METABOLIC_PROCESS	0.0134796392	0.01036	0.402888888888889	0.394814709679835
GO_PROTEIN_AUTOPROCESSING	0.0135375846	0.01336	0.443217672413793	0.353382931314877
GO_INSULIN_METABOLIC_PROCESS	0.0135375846	0.01372	0.443217672413793	0.353382931314877
GO_ORGANONITROGEN_COMPOUND_CATABOLIC_PROCESS	0.0136103421	0.00892	0.378971098265896	0.421393909668477
GO_RESPONSE_TO_BACTERIUM	0.0136493332	0.00915	0.379957627118644	0.420264833211163
GO_MEMORY	0.0136720442	0.00949	0.38617955801105	0.413210718847576
GO_POSITIVE_REGULATION_OF_MEIOTIC_NUCLEAR_DIVISION	0.0137842999	0.0134	0.443217672413793	0.353382931314877
GO_B_CELL_MEDIATED_IMMUNITY	0.01387006	0.02276	0.537397196261682	0.269704603722085
GO_NEGATIVE_REGULATION_OF_LIPID_CATABOLIC_PROCESS	0.0139053025	0.01431	0.451409871244635	0.345428948182048
GO_HIGH_DENSITY_LIPOPROTEIN_PARTICLE_CLEARANCE	0.0139560072	0.01396	0.443217672413793	0.353382931314877
GO_IMMUNE_RESPONSE_REGULATING_SIGNALING_PATHWAY	0.0142037127	0.0123	0.4326	0.363913484896927
GO_VOCALIZATION_BEHAVIOR	0.0142710389	0.01284	0.441	0.355561410532161
GO_ODONTOGENESIS	0.014371003	0.01949	0.51344623655914	0.289505025071781
GO_TRANS_SYNAPTIC_SIGNALING_BY_LIPID	0.014432557	0.01348	0.443217672413793	0.353382931314877
GO_ORGANONITROGEN_COMPOUND_BIOSYNTHETIC_PROCESS	0.0145198321	0.01309	0.442348623853211	0.354235319480768
GO_RESPONSE_TO_MOLECULE_OF_BACTERIAL_ORIGIN	0.0148914175	0.01092	0.413721649484536	0.383291752477313
GO_POSITIVE_REGULATION_OF_SYNAPTIC_TRANSMISSION	0.0151942339	0.00951	0.38617955801105	0.413210718847576
GO_NEGATIVE_REGULATION_OF_PROTEIN_METABOLIC_PROCESS	0.0157029841	0.01924	0.510519855595668	0.291987362278459
GO_EMBRYONIC_SKELETAL_SYSTEM_DEVELOPMENT	0.0159108265	0.01821	0.500018587360595	0.301013851187784
GO_POSITIVE_REGULATION_OF_PROTEIN_CATABOLIC_PROCESS	0.0159270021	0.01786	0.496471698113208	0.30410550387272
GO_LUTEINIZATION	0.0160313502	0.01584	0.473268292682927	0.324892590765709
GO_PLATELET_DERIVED_GROWTH_FACTOR_RECEPTOR_ALPHA_SIGNALING_PATHWAY	0.0160313502	0.01616	0.473796812749004	0.32440786512059
GO_GLOMERULUS_MORPHOGENESIS	0.0160313502	0.01531	0.466923236514523	0.330754512792412
GO_GLOMERULUS_VASCULATURE_MORPHOGENESIS	0.0160313502	0.01618	0.473796812749004	0.32440786512059
GO_MESENCHYMAL_STEM_CELL_DIFFERENTIATION	0.0160313502	0.01595	0.473796812749004	0.32440786512059
GO_REGULATION_OF_MESENCHYMAL_STEM_CELL_DIFFERENTIATION	0.0160313502	0.016	0.473796812749004	0.32440786512059
GO_REGULATION_OF_PROTEIN_SERINE_THREONINE_KINASE_ACTIVITY	0.0160812204	0.00865	0.376526315789474	0.424204665139878
GO_MITOTIC_SPINDLE_ORGANIZATION	0.016357341	0.01554	0.4704	0.327532686931918
GO_REGULATION_OF_RELEASE_OF_SEQUESTERED_CALCIUM_ION_INTO_CYTOSOL	0.0167256895	0.02737	0.576416905444126	0.239263290464861
GO_LOCOMOTORY_BEHAVIOR	0.0168305068	0.0182	0.500018587360595	0.301013851187784
GO_RESPONSE_TO_OXYGEN_CONTAINING_COMPOUND	0.0169755894	0.02053	0.522129757785467	0.282221554301761
GO_NUCLEOTIDE_BINDING_DOMAIN_LEUCINE_RICH_REPEAT_CONTAINING_RECEPTOR_SIGNALING_PATHWAY	0.0170108949	0.01376	0.443217672413793	0.353382931314877
GO_CARDIAC_MUSCLE_CONTRACTION	0.0170150586	0.01981	0.518161921708185	0.285534505282338
GO_CELLULAR_MACROMOLECULE_CATABOLIC_PROCESS	0.0170188012	0.01222	0.4326	0.363913484896927
GO_REGULATION_OF_PROTEIN_CATABOLIC_PROCESS	0.0171991005	0.01903	0.508108695652174	0.294043372612947
GO_MAMMARY_GLAND_DEVELOPMENT	0.0173103087	0.0131	0.442348623853211	0.354235319480768
GO_REGULATION_OF_CELL_CELL_ADHESION_MEDIATED_BY_CADHERIN	0.017401694	0.01628	0.474833333333333	0.323458801144167
GO_POSITIVE_REGULATION_OF_CELL_CELL_ADHESION_MEDIATED_BY_CADHERIN	0.017401694	0.01607	0.473796812749004	0.32440786512059
GO_NEGATIVE_REGULATION_OF_T_CELL_RECEPTOR_SIGNALING_PATHWAY	0.0175931418	0.01667	0.480488235294118	0.318317241521755
GO_REGULATION_OF_CHEMOTAXIS	0.01783429	0.02227	0.536598039215686	0.270350918617795
GO_GLYCEROLIPID_METABOLIC_PROCESS	0.0181177201	0.0135	0.443217672413793	0.353382931314877
GO_POSITIVE_REGULATION_OF_HYDROLASE_ACTIVITY	0.0185326044	0.04029	0.593218934911243	0.226784995209019
GO_TOLL_LIKE_RECEPTOR_3_SIGNALING_PATHWAY	0.0186371066	0.02512	0.552790419161677	0.257439492662211
GO_GROWTH	0.0187833353	0.01386	0.443217672413793	0.353382931314877
GO_POSITIVE_REGULATION_OF_ADAPTIVE_IMMUNE_RESPONSE	0.0189653239	0.01753	0.493179389312977	0.306995081497798
GO_TAXIS	0.0189872657	0.01769	0.494378326996198	0.30594057649584
GO_CELLULAR_RESPONSE_TO_INORGANIC_SUBSTANCE	0.0190625211	0.01363	0.443217672413793	0.353382931314877
GO_CARDIAC_MUSCLE_CELL_CARDIAC_MUSCLE_CELL_ADHESION	0.0192131609	0.01643	0.475724409448819	0.322644564331712
GO_CHONDROITIN_SULFATE_BIOSYNTHETIC_PROCESS	0.0193489186	0.01716	0.487824324324324	0.311736548310005
GO_RESPONSE_TO_PROTOZOAN	0.0194966262	0.02231	0.536598039215686	0.270350918617795
GO_TELENCEPHALON_DEVELOPMENT	0.0197684628	0.01492	0.456925	0.340155079490761
GO_REGULATION_OF_CYTOPLASMIC_TRANSLATION	0.0199501247	0.01976	0.518161921708185	0.285534505282338
GO_NEGATIVE_REGULATION_OF_CYTOPLASMIC_TRANSLATION	0.0199501247	0.02018	0.519109756097561	0.284740808956789
GO_PURINE_CONTAINING_COMPOUND_METABOLIC_PROCESS	0.0199923829	0.01399	0.443217672413793	0.353382931314877
GO_POSITIVE_REGULATION_OF_B_CELL_MEDIATED_IMMUNITY	0.020016422	0.03293	0.578494226327945	0.237700971174508
GO_POSITIVE_REGULATION_OF_ISOTYPE_SWITCHING	0.020016422	0.03386	0.578494226327945	0.237700971174508
GO_ISOTYPE_SWITCHING_TO_IGG_ISOTYPES	0.020016422	0.0331	0.578494226327945	0.237700971174508
GO_POSITIVE_REGULATION_OF_ISOTYPE_SWITCHING_TO_IGG_ISOTYPES	0.020016422	0.03335	0.578494226327945	0.237700971174508
GO_POSITIVE_REGULATION_OF_IMMUNOGLOBULIN_PRODUCTION	0.0200316969	0.03329	0.578494226327945	0.237700971174508
GO_MEMBRANE_PROTEIN_PROTEOLYSIS	0.0200608135	0.03879	0.593218934911243	0.226784995209019
GO_GLUTAMINE_METABOLIC_PROCESS	0.0203261988	0.01565	0.4704	0.327532686931918
GO_NEGATIVE_REGULATION_OF_STRESS_ACTIVATED_PROTEIN_KINASE_SIGNALING_CASCADE	0.0203951805	0.0267	0.570479651162791	0.24375984212276
GO_HYALURONAN_METABOLIC_PROCESS	0.0204306721	0.01824	0.500018587360595	0.301013851187784
GO_NEGATIVE_REGULATION_OF_INTRINSIC_APOPTOTIC_SIGNALING_PATHWAY_BY_P53_CLASS_MEDIATOR	0.0204564023	0.02201	0.536598039215686	0.270350918617795
GO_REGULATION_OF_CALCIUM_ION_TRANSMEMBRANE_TRANSPORT	0.0207316066	0.03073	0.578494226327945	0.237700971174508
GO_CELL_CELL_ADHESION	0.0207813586	0.01469	0.455575949367089	0.341439211135653
GO_REGULATION_OF_B_CELL_ACTIVATION	0.0208033955	0.02715	0.575079250720461	0.240272301781813
GO_LYMPHOCYTE_MIGRATION	0.0208916044	0.03316	0.578494226327945	0.237700971174508
GO_FATTY_ACID_BIOSYNTHETIC_PROCESS	0.0209463024	0.02047	0.522129757785467	0.282221554301761
GO_POSITIVE_REGULATION_OF_CARDIAC_MUSCLE_TISSUE_DEVELOPMENT	0.0209860615	0.01328	0.443217672413793	0.353382931314877
GO_SPINDLE_ORGANIZATION	0.0209938424	0.02332	0.537397196261682	0.269704603722085
GO_TUBE_DEVELOPMENT	0.0210040579	0.02359	0.538467391304348	0.268840591726041
GO_LIPID_METABOLIC_PROCESS	0.0211343697	0.03032	0.578494226327945	0.237700971174508
GO_REGULATION_OF_CARDIAC_MUSCLE_CONTRACTION_BY_CALCIUM_ION_SIGNALING	0.0212500399	0.0183	0.500018587360595	0.301013851187784
GO_POSITIVE_REGULATION_OF_CELL_POPULATION_PROLIFERATION	0.0213411775	0.02217	0.536598039215686	0.270350918617795
GO_REGULATION_OF_B_CELL_MEDIATED_IMMUNITY	0.0215426765	0.03188	0.578494226327945	0.237700971174508
GO_REGULATION_OF_ISOTYPE_SWITCHING	0.0215426765	0.03262	0.578494226327945	0.237700971174508
GO_PEPTIDE_SECRETION	0.0217447392	0.02317	0.537397196261682	0.269704603722085
GO_HORMONE_METABOLIC_PROCESS	0.0217747978	0.03027	0.578494226327945	0.237700971174508
GO_PROTEIN_KINASE_C_SIGNALING	0.021992095	0.02408	0.544578461538462	0.263939539308893
GO_REGULATION_OF_PROTEIN_KINASE_C_SIGNALING	0.021992095	0.02318	0.537397196261682	0.269704603722085
GO_POSITIVE_REGULATION_OF_PROTEIN_KINASE_C_SIGNALING	0.021992095	0.0243	0.546223404255319	0.26262969540614
GO_CIRCULATORY_SYSTEM_PROCESS	0.0220056564	0.02109	0.529049488054608	0.276503701530428
GO_CELLULAR_RESPONSE_TO_CALCIUM_ION	0.022019491	0.02628	0.566445747800587	0.24684167902056
GO_NEGATIVE_REGULATION_OF_CELLULAR_EXTRAVASATION	0.022087638	0.02185	0.536598039215686	0.270350918617795
GO_RETROGRADE_TRANS_SYNAPTIC_SIGNALING_BY_LIPID	0.022087638	0.02196	0.536598039215686	0.270350918617795
GO_POSITIVE_REGULATION_OF_FERTILIZATION	0.022087638	0.02193	0.536598039215686	0.270350918617795
GO_POSITIVE_REGULATION_OF_DNA_BINDING_TRANSCRIPTION_FACTOR_ACTIVITY	0.022234866	0.02732	0.576416905444126	0.239263290464861
GO_POSITIVE_REGULATION_OF_TRANSFERASE_ACTIVITY	0.0222403143	0.01364	0.443217672413793	0.353382931314877
GO_EMBRYONIC_SKELETAL_SYSTEM_MORPHOGENESIS	0.0224213157	0.02988	0.578494226327945	0.237700971174508
GO_ACTION_POTENTIAL	0.0224604764	0.02859	0.578494226327945	0.237700971174508
GO_MITOCHONDRIAL_RESPIRATORY_CHAIN_COMPLEX_ASSEMBLY	0.0226200575	0.02027	0.519109756097561	0.284740808956789
GO_CELL_CELL_SIGNALING_INVOLVED_IN_CARDIAC_CONDUCTION	0.0226989521	0.01867	0.501624087591241	0.299621617199694
GO_POSITIVE_REGULATION_OF_TYROSINE_PHOSPHORYLATION_OF_STAT_PROTEIN	0.0227423541	0.02108	0.529049488054608	0.276503701530428
GO_REGULATION_OF_CARDIAC_MUSCLE_CELL_ACTION_POTENTIAL	0.0227860032	0.03019	0.578494226327945	0.237700971174508
GO_NEGATIVE_REGULATION_OF_GENE_SILENCING	0.0227995048	0.017	0.486186770428016	0.313196862868826
GO_SOMATIC_DIVERSIFICATION_OF_IMMUNE_RECEPTORS_VIA_SOMATIC_MUTATION	0.0228001425	0.02311	0.537397196261682	0.269704603722085
GO_MAINTENANCE_OF_DNA_REPEAT_ELEMENTS	0.0228001425	0.02252	0.537397196261682	0.269704603722085
GO_POSITIVE_REGULATION_OF_ISOTYPE_SWITCHING_TO_IGA_ISOTYPES	0.0228001425	0.02347	0.537397196261682	0.269704603722085
GO_RESPONSE_TO_INORGANIC_SUBSTANCE	0.0231464627	0.00991	0.390689839572192	0.408167883054991
GO_EOSINOPHIL_CHEMOTAXIS	0.0234733326	0.02969	0.578494226327945	0.237700971174508
GO_EOSINOPHIL_MIGRATION	0.0234733326	0.02857	0.578494226327945	0.237700971174508
GO_MALE_GENITALIA_DEVELOPMENT	0.0236922121	0.02345	0.537397196261682	0.269704603722085
GO_REGULATION_OF_MITOCHONDRIAL_TRANSLATION	0.0238033209	0.02763	0.577142045454545	0.238717285691775
GO_BILE_ACID_AND_BILE_SALT_TRANSPORT	0.023812528	0.01644	0.475724409448819	0.322644564331712
GO_MULTI_ORGANISM_MEMBRANE_ORGANIZATION	0.0238688992	0.02386	0.542856481481481	0.26531497250898
GO_POSITIVE_REGULATION_OF_BIOSYNTHETIC_PROCESS	0.0239928919	0.01167	0.422356097560976	0.374321231520477
GO_POSITIVE_REGULATION_OF_B_CELL_ACTIVATION	0.0239929939	0.03212	0.578494226327945	0.237700971174508
GO_POSITIVE_REGULATION_OF_PEPTIDYL_TYROSINE_PHOSPHORYLATION	0.0240147114	0.02393	0.542856481481481	0.26531497250898
GO_INSULIN_SECRETION	0.0242734575	0.01742	0.49245	0.307637858214979
GO_MONOCARBOXYLIC_ACID_BIOSYNTHETIC_PROCESS	0.0243477196	0.02337	0.537397196261682	0.269704603722085
GO_REGULATION_OF_MACROPHAGE_CHEMOTAXIS	0.024472232	0.02304	0.537397196261682	0.269704603722085
GO_INTERLEUKIN_6_SECRETION	0.0245159296	0.02544	0.55550296735905	0.255313616823529
GO_TRANSCRIPTION_DEPENDENT_TETHERING_OF_RNA_POLYMERASE_II_GENE_DNA_AT_NUCLEAR_PERIPHERY	0.0245814036	0.02499	0.551801801801802	0.258216885750087
GO_PEPTIDE_HORMONE_PROCESSING	0.0247168927	0.03745	0.590681330472103	0.22864675557032
GO_REGULATION_OF_RESPONSE_TO_EXTERNAL_STIMULUS	0.0247317045	0.01719	0.487824324324324	0.311736548310005
GO_REGULATION_OF_ESTABLISHMENT_OF_PROTEIN_LOCALIZATION	0.0247376654	0.02019	0.519109756097561	0.284740808956789
GO_BIOMINERAL_TISSUE_DEVELOPMENT	0.0249643884	0.02347	0.537397196261682	0.269704603722085
GO_NEUROMUSCULAR_PROCESS_CONTROLLING_BALANCE	0.0253185857	0.02895	0.578494226327945	0.237700971174508
GO_C_TERMINAL_PROTEIN_LIPIDATION	0.0253929704	0.03225	0.578494226327945	0.237700971174508
GO_I_KAPPAB_KINASE_NF_KAPPAB_SIGNALING	0.0254760965	0.02465	0.549022727272727	0.260409677180444
GO_SMALL_MOLECULE_BIOSYNTHETIC_PROCESS	0.025647532	0.01862	0.501624087591241	0.299621617199694
GO_NEGATIVE_REGULATION_OF_PROTEASOMAL_UBIQUITIN_DEPENDENT_PROTEIN_CATABOLIC_PROCESS	0.0257446168	0.022	0.536598039215686	0.270350918617795
GO_CELLULAR_COMPONENT_DISASSEMBLY	0.0257695765	0.03402	0.578494226327945	0.237700971174508
GO_TUMOR_NECROSIS_FACTOR_MEDIATED_SIGNALING_PATHWAY	0.0258278264	0.02838	0.578494226327945	0.237700971174508
GO_PROTEIN_KINASE_B_SIGNALING	0.0259696912	0.04442	0.603487985212569	0.219331371809919
GO_NEGATIVE_REGULATION_OF_NEURON_DEATH	0.0262488596	0.02989	0.578494226327945	0.237700971174508
GO_B_CELL_RECEPTOR_SIGNALING_PATHWAY	0.0262937872	0.02343	0.537397196261682	0.269704603722085
GO_ENDOCARDIAL_CUSHION_FORMATION	0.0263720599	0.02648	0.569087719298246	0.244820786204278
GO_COMPLEMENT_RECEPTOR_MEDIATED_SIGNALING_PATHWAY	0.0263976694	0.03356	0.578494226327945	0.237700971174508
GO_REGULATION_OF_HEART_RATE_BY_CARDIAC_CONDUCTION	0.0265727487	0.03392	0.578494226327945	0.237700971174508
GO_REGULATION_OF_TRIGLYCERIDE_CATABOLIC_PROCESS	0.026820373	0.02846	0.578494226327945	0.237700971174508
GO_REGULATION_OF_CARDIAC_MUSCLE_CONTRACTION_BY_REGULATION_OF_THE_RELEASE_OF_SEQUESTERED_CALCIUM_ION	0.0268573	0.02875	0.578494226327945	0.237700971174508
GO_CELLULAR_RESPONSE_TO_CHOLESTEROL	0.0271478693	0.02877	0.578494226327945	0.237700971174508
GO_NEGATIVE_REGULATION_OF_NEURON_APOPTOTIC_PROCESS	0.0271487361	0.03857	0.593218934911243	0.226784995209019
GO_MAMMARY_GLAND_BRANCHING_INVOLVED_IN_PREGNANCY	0.0272955917	0.01758	0.493179389312977	0.306995081497798
GO_POSITIVE_REGULATION_OF_KIDNEY_DEVELOPMENT	0.0274279001	0.0187	0.501624087591241	0.299621617199694
GO_REGULATION_OF_IMMUNOGLOBULIN_PRODUCTION	0.0275309215	0.03361	0.578494226327945	0.237700971174508
GO_REGULATION_OF_SPINDLE_ORGANIZATION	0.0275549161	0.02597	0.564652941176471	0.248218405355024
GO_NEGATIVE_REGULATION_OF_REPRODUCTIVE_PROCESS	0.0276642649	0.02273	0.537397196261682	0.269704603722085
GO_NEGATIVE_REGULATION_OF_GONAD_DEVELOPMENT	0.0276642649	0.02234	0.536598039215686	0.270350918617795
GO_POSITIVE_REGULATION_OF_CARDIAC_MUSCLE_CELL_PROLIFERATION	0.0278088502	0.01699	0.486186770428016	0.313196862868826
GO_VASCULAR_ENDOTHELIAL_GROWTH_FACTOR_PRODUCTION	0.0279532333	0.0254	0.55550296735905	0.255313616823529
GO_CHEMOKINE_SECRETION	0.0279791219	0.02695	0.572492774566474	0.242229990185824
GO_POSITIVE_REGULATION_OF_CHEMOKINE_SECRETION	0.0279791219	0.02817	0.578494226327945	0.237700971174508
GO_CYTOPLASMIC_TRANSLATION	0.0280737667	0.03804	0.593218934911243	0.226784995209019
GO_ARACHIDONIC_ACID_SECRETION	0.0281286186	0.03669	0.590086244541485	0.229084509050812
GO_RESPONSE_TO_GROWTH_FACTOR	0.0282127024	0.03182	0.578494226327945	0.237700971174508
GO_REGULATION_OF_GENE_SILENCING	0.0283845563	0.03997	0.593218934911243	0.226784995209019
GO_DEFENSE_RESPONSE_TO_OTHER_ORGANISM	0.0283848469	0.02431	0.546223404255319	0.26262969540614
GO_REGULATION_OF_CHROMATIN_SILENCING	0.0284179245	0.03319	0.578494226327945	0.237700971174508
GO_SULFUR_COMPOUND_BIOSYNTHETIC_PROCESS	0.0285355766	0.04262	0.598200570342205	0.223153177235235
GO_POSITIVE_REGULATION_OF_MEIOTIC_CELL_CYCLE	0.0289889366	0.02445	0.546223404255319	0.26262969540614
GO_REGULATION_OF_SKELETAL_MUSCLE_TISSUE_DEVELOPMENT	0.0291264652	0.0269	0.572492774566474	0.242229990185824
GO_GLIAL_CELL_FATE_COMMITMENT	0.0292126826	0.02896	0.578494226327945	0.237700971174508
GO_ENDOCARDIAL_CELL_DIFFERENTIATION	0.0292126826	0.02952	0.578494226327945	0.237700971174508
GO_POSTSYNAPTIC_SIGNAL_TRANSDUCTION	0.0292126826	0.02957	0.578494226327945	0.237700971174508
GO_P38MAPK_CASCADE	0.029277314	0.03388	0.578494226327945	0.237700971174508
GO_EPITHELIUM_DEVELOPMENT	0.0292923112	0.03204	0.578494226327945	0.237700971174508
GO_HISTONE_H3_K27_METHYLATION	0.0292966157	0.02252	0.537397196261682	0.269704603722085
GO_VENTRICULAR_CARDIAC_MUSCLE_TISSUE_DEVELOPMENT	0.0295874597	0.02296	0.537397196261682	0.269704603722085
GO_REGULATION_OF_HEART_RATE	0.029622976	0.03937	0.593218934911243	0.226784995209019
GO_CELLULAR_PROTEIN_CATABOLIC_PROCESS	0.030019932	0.02609	0.564652941176471	0.248218405355024
GO_CHONDROITIN_SULFATE_PROTEOGLYCAN_BIOSYNTHETIC_PROCESS	0.0301088949	0.02915	0.578494226327945	0.237700971174508
GO_RELEASE_OF_SEQUESTERED_CALCIUM_ION_INTO_CYTOSOL_BY_ENDOPLASMIC_RETICULUM	0.030124696	0.02489	0.551801801801802	0.258216885750087
GO_NEUROMUSCULAR_PROCESS	0.0301781531	0.02612	0.564652941176471	0.248218405355024
GO_NEURON_APOPTOTIC_PROCESS	0.0304353092	0.03229	0.578494226327945	0.237700971174508
GO_PHOSPHATIDYLCHOLINE_METABOLIC_PROCESS	0.0305057138	0.03313	0.578494226327945	0.237700971174508
GO_REGULATION_OF_CELLULAR_EXTRAVASATION	0.0306620021	0.03189	0.578494226327945	0.237700971174508
GO_ACTIN_FILAMENT_BASED_MOVEMENT	0.0306737783	0.03553	0.586359375	0.231836126744324
GO_JNK_CASCADE	0.0308643243	0.04345	0.602398320895522	0.220116247343255
GO_CRANIAL_SKELETAL_SYSTEM_DEVELOPMENT	0.0309295161	0.05555	0.647684889434889	0.188636234969569
GO_ACTIN_FILAMENT_BASED_TRANSPORT	0.0309720368	0.03618	0.587026490066225	0.231342300404842
GO_MAGNESIUM_ION_TRANSPORT	0.0309854106	0.03196	0.578494226327945	0.237700971174508
GO_CELLULAR_RESPONSE_TO_ELECTRICAL_STIMULUS	0.0309939437	0.0319	0.578494226327945	0.237700971174508
GO_AMP_BIOSYNTHETIC_PROCESS	0.0309939437	0.03152	0.578494226327945	0.237700971174508
GO_NEGATIVE_REGULATION_OF_ANTIGEN_RECEPTOR_MEDIATED_SIGNALING_PATHWAY	0.0311390381	0.03282	0.578494226327945	0.237700971174508
GO_INTRINSIC_APOPTOTIC_SIGNALING_PATHWAY_IN_RESPONSE_TO_OSMOTIC_STRESS	0.031431071	0.04736	0.6216	0.206488994207142
GO_PEPTIDE_HORMONE_SECRETION	0.0314555926	0.02151	0.535927118644068	0.270894266506505
GO_DENDRITE_EXTENSION	0.0315903271	0.02872	0.578494226327945	0.237700971174508
GO_NEGATIVE_REGULATION_OF_LIPID_METABOLIC_PROCESS	0.0318995383	0.03486	0.581	0.235823867609669
GO_NEGATIVE_REGULATION_OF_MOLECULAR_FUNCTION	0.0320487967	0.01931	0.510534172661871	0.291975183054487
GO_TRANS_SYNAPTIC_SIGNALING_MODULATING_SYNAPTIC_TRANSMISSION	0.0320627004	0.03237	0.578494226327945	0.237700971174508
GO_NEGATIVE_REGULATION_OF_LOCOMOTION	0.0322720309	0.04179	0.596746641074856	0.224210016840287
GO_REGULATION_OF_PEPTIDYL_TYROSINE_PHOSPHORYLATION	0.0323655953	0.04034	0.593218934911243	0.226784995209019
GO_REGULATION_OF_MEIOTIC_NUCLEAR_DIVISION	0.0325084965	0.03486	0.581	0.235823867609669
GO_REGULATION_OF_DNA_BINDING_TRANSCRIPTION_FACTOR_ACTIVITY	0.0326028229	0.03037	0.578494226327945	0.237700971174508
GO_PIGMENT_GRANULE_LOCALIZATION	0.0329179039	0.04008	0.593218934911243	0.226784995209019
GO_ESTABLISHMENT_OF_PIGMENT_GRANULE_LOCALIZATION	0.0329179039	0.04042	0.593218934911243	0.226784995209019
GO_NEGATIVE_REGULATION_OF_BIOSYNTHETIC_PROCESS	0.032930183	0.03969	0.593218934911243	0.226784995209019
GO_MEMBRANE_DEPOLARIZATION	0.0331465309	0.03173	0.578494226327945	0.237700971174508
GO_REGULATION_OF_CARDIAC_MUSCLE_TISSUE_DEVELOPMENT	0.0331925317	0.01996	0.519109756097561	0.284740808956789
GO_POSITIVE_REGULATION_OF_ENDOTHELIAL_CELL_MIGRATION	0.0333529278	0.0443	0.603487985212569	0.219331371809919
GO_REGULATION_OF_MYOSIN_LIGHT_CHAIN_PHOSPHATASE_ACTIVITY	0.0334877093	0.03393	0.578494226327945	0.237700971174508
GO_NEGATIVE_REGULATION_OF_MYOSIN_LIGHT_CHAIN_PHOSPHATASE_ACTIVITY	0.0334877093	0.03406	0.578494226327945	0.237700971174508
GO_REGULATION_OF_GAMMA_DELTA_T_CELL_DIFFERENTIATION	0.0334877093	0.03306	0.578494226327945	0.237700971174508
GO_RESPONSE_TO_STEROL	0.0335048105	0.03537	0.586359375	0.231836126744324
GO_REGULATION_OF_PROTEIN_LOCALIZATION	0.0337369223	0.02105	0.529049488054608	0.276503701530428
GO_MUSCLE_CELL_PROLIFERATION	0.0337882264	0.02547	0.55550296735905	0.255313616823529
GO_MICROTUBULE_CYTOSKELETON_ORGANIZATION_INVOLVED_IN_MITOSIS	0.0340867867	0.03431	0.578770547945205	0.237493577052514
GO_PROTEIN_PALMITOYLATION	0.0341230078	0.03039	0.578494226327945	0.237700971174508
GO_REGULATION_OF_INSULIN_SECRETION	0.0341958315	0.0179	0.496471698113208	0.30410550387272
GO_NUCLEOTIDE_BINDING_OLIGOMERIZATION_DOMAIN_CONTAINING_2_SIGNALING_PATHWAY	0.0344597813	0.03449	0.578770547945205	0.237493577052514
GO_POSITIVE_REGULATION_OF_STRIATED_MUSCLE_CELL_APOPTOTIC_PROCESS	0.034556466	0.03436	0.578770547945205	0.237493577052514
GO_AMMONIUM_ION_METABOLIC_PROCESS	0.0346088259	0.03865	0.593218934911243	0.226784995209019
GO_NEGATIVE_REGULATION_OF_P38MAPK_CASCADE	0.0348971162	0.03717	0.590681330472103	0.22864675557032
GO_MACROPHAGE_MIGRATION	0.0350145307	0.03635	0.588485682819383	0.230264098577852
GO_PROTEIN_KINASE_C_ACTIVATING_G_PROTEIN_COUPLED_RECEPTOR_SIGNALING_PATHWAY	0.0350628031	0.03696	0.59055652173913	0.22873853004931
GO_SENSORY_PERCEPTION_OF_TASTE	0.0351024499	0.01568	0.4704	0.327532686931918
GO_POSITIVE_REGULATION_OF_VASCULAR_ENDOTHELIAL_GROWTH_FACTOR_PRODUCTION	0.035110283	0.03744	0.590681330472103	0.22864675557032
GO_PLATELET_ACTIVATION	0.035228571	0.02441	0.546223404255319	0.26262969540614
GO_POSITIVE_REGULATION_OF_DNA_RECOMBINATION	0.0352353725	0.06109	0.647684889434889	0.188636234969569
GO_CELLULAR_RESPONSE_TO_ACID_CHEMICAL	0.0352827895	0.0545	0.647684889434889	0.188636234969569
GO_ANTIGEN_RECEPTOR_MEDIATED_SIGNALING_PATHWAY	0.0354388945	0.025	0.551801801801802	0.258216885750087
GO_REGULATION_OF_T_CELL_RECEPTOR_SIGNALING_PATHWAY	0.0355002681	0.03138	0.578494226327945	0.237700971174508
GO_REGULATION_OF_MEMBRANE_DEPOLARIZATION	0.0357086468	0.03127	0.578494226327945	0.237700971174508
GO_POSITIVE_REGULATION_OF_PROTEIN_DEPHOSPHORYLATION	0.0357255191	0.04092	0.593218934911243	0.226784995209019
GO_NEGATIVE_REGULATION_OF_MULTICELLULAR_ORGANISMAL_PROCESS	0.0357543042	0.02129	0.53225	0.27388432988964
GO_IONOTROPIC_GLUTAMATE_RECEPTOR_SIGNALING_PATHWAY	0.0357718225	0.03531	0.586359375	0.231836126744324
GO_NEGATIVE_REGULATION_OF_IMMUNE_SYSTEM_PROCESS	0.0357929065	0.06237	0.647684889434889	0.188636234969569
GO_NEGATIVE_REGULATION_OF_CELL_MOTILITY	0.0358134745	0.04358	0.602398320895522	0.220116247343255
GO_CEREBRAL_CORTEX_DEVELOPMENT	0.0358655849	0.03718	0.590681330472103	0.22864675557032
GO_NEUTRAL_LIPID_CATABOLIC_PROCESS	0.0359550734	0.03199	0.578494226327945	0.237700971174508
GO_TRIGLYCERIDE_CATABOLIC_PROCESS	0.0359550734	0.03152	0.578494226327945	0.237700971174508
GO_GENITALIA_DEVELOPMENT	0.0360289331	0.03727	0.590681330472103	0.22864675557032
GO_LIPOPROTEIN_BIOSYNTHETIC_PROCESS	0.0361429781	0.05262	0.645575	0.190053296086902
GO_MUSCLE_STRUCTURE_DEVELOPMENT	0.0362828301	0.0303	0.578494226327945	0.237700971174508
GO_CARDIAC_MUSCLE_CELL_PROLIFERATION	0.0362954049	0.0202	0.519109756097561	0.284740808956789
GO_REGULATION_OF_CELLULAR_PROTEIN_CATABOLIC_PROCESS	0.0363699385	0.03051	0.578494226327945	0.237700971174508
GO_COMPLEMENT_ACTIVATION	0.0364632137	0.0404	0.593218934911243	0.226784995209019
GO_HUMORAL_IMMUNE_RESPONSE_MEDIATED_BY_CIRCULATING_IMMUNOGLOBULIN	0.0364632137	0.04047	0.593218934911243	0.226784995209019
GO_POSITIVE_REGULATION_OF_ERK1_AND_ERK2_CASCADE	0.0367021528	0.06067	0.647684889434889	0.188636234969569
GO_NEGATIVE_REGULATION_OF_SIGNAL_TRANSDUCTION_BY_P53_CLASS_MEDIATOR	0.0368147457	0.04225	0.596746641074856	0.224210016840287
GO_STRIATED_MUSCLE_CONTRACTION	0.0368765404	0.0388	0.593218934911243	0.226784995209019
GO_CHEMOKINE_PRODUCTION	0.0369059607	0.03387	0.578494226327945	0.237700971174508
GO_REGULATION_OF_CALCIUM_ION_TRANSPORT_INTO_CYTOSOL	0.0369472808	0.06061	0.647684889434889	0.188636234969569
GO_REGULATION_OF_PROTEIN_HOMODIMERIZATION_ACTIVITY	0.0373103616	0.03094	0.578494226327945	0.237700971174508
GO_INFLAMMATORY_RESPONSE	0.0375315217	0.03603	0.587026490066225	0.231342300404842
GO_POST_ANAL_TAIL_MORPHOGENESIS	0.0376662966	0.05136	0.63948730964467	0.194168069490219
GO_PALLIUM_DEVELOPMENT	0.0378658892	0.03653	0.588805921052632	0.230027831368323
GO_POSITIVE_REGULATION_OF_PROTEIN_TYROSINE_KINASE_ACTIVITY	0.037948938	0.04417	0.603487985212569	0.219331371809919
GO_POSITIVE_REGULATION_OF_PROTEIN_POLYUBIQUITINATION	0.0379644369	0.04225	0.596746641074856	0.224210016840287
GO_NEGATIVE_REGULATION_OF_RESPONSE_TO_WOUNDING	0.0380786016	0.02981	0.578494226327945	0.237700971174508
GO_MEMBRANE_DEPOLARIZATION_DURING_ACTION_POTENTIAL	0.0382034825	0.02989	0.578494226327945	0.237700971174508
GO_REGULATION_OF_BODY_FLUID_LEVELS	0.0382151352	0.02754	0.577142045454545	0.238717285691775
GO_REGULATION_OF_NATURAL_KILLER_CELL_ACTIVATION	0.0382438829	0.04132	0.595494117647059	0.225122524166158
GO_SECONDARY_METABOLITE_BIOSYNTHETIC_PROCESS	0.038267748	0.04241	0.597152298850575	0.223914891458358
GO_PHENOL_CONTAINING_COMPOUND_BIOSYNTHETIC_PROCESS	0.038267748	0.04092	0.593218934911243	0.226784995209019
GO_MELANIN_BIOSYNTHETIC_PROCESS	0.038267748	0.04086	0.593218934911243	0.226784995209019
GO_MAMMARY_GLAND_EPITHELIUM_DEVELOPMENT	0.0382861917	0.02764	0.577142045454545	0.238717285691775
GO_NEGATIVE_REGULATION_OF_NEURON_MIGRATION	0.0383536282	0.0289	0.578494226327945	0.237700971174508
GO_CELLULAR_RESPONSE_TO_GLUCOSE_STARVATION	0.0384602228	0.04281	0.598200570342205	0.223153177235235
GO_METHYLATION_DEPENDENT_CHROMATIN_SILENCING	0.0385161383	0.0437	0.602398320895522	0.220116247343255
GO_REGULATION_OF_METHYLATION_DEPENDENT_CHROMATIN_SILENCING	0.0385161383	0.04271	0.598200570342205	0.223153177235235
GO_POSITIVE_REGULATION_OF_METHYLATION_DEPENDENT_CHROMATIN_SILENCING	0.0385161383	0.04116	0.595494117647059	0.225122524166158
GO_REGULATION_OF_RESPONSE_TO_STRESS	0.038574409	0.03154	0.578494226327945	0.237700971174508
GO_POSITIVE_REGULATION_OF_PROTEIN_KINASE_B_SIGNALING	0.0387697957	0.05325	0.647684889434889	0.188636234969569
GO_I_KAPPAB_PHOSPHORYLATION	0.0389214159	0.02835	0.578494226327945	0.237700971174508
GO_REGULATION_OF_I_KAPPAB_PHOSPHORYLATION	0.0389214159	0.028	0.578494226327945	0.237700971174508
GO_POSITIVE_REGULATION_OF_I_KAPPAB_PHOSPHORYLATION	0.0389214159	0.02869	0.578494226327945	0.237700971174508
GO_ORGANOPHOSPHATE_METABOLIC_PROCESS	0.0389258172	0.04018	0.593218934911243	0.226784995209019
GO_OLFACTORY_BULB_INTERNEURON_DIFFERENTIATION	0.0390564012	0.03598	0.587026490066225	0.231342300404842
GO_ESTROGEN_METABOLIC_PROCESS	0.0391149576	0.03877	0.593218934911243	0.226784995209019
GO_REGULATION_OF_CATION_CHANNEL_ACTIVITY	0.0396819255	0.03677	0.590086244541485	0.229084509050812
GO_POSITIVE_REGULATION_OF_CELLULAR_PROTEIN_CATABOLIC_PROCESS	0.0401249641	0.03445	0.578770547945205	0.237493577052514
GO_PROTEOGLYCAN_BIOSYNTHETIC_PROCESS	0.0401372032	0.03555	0.586359375	0.231836126744324
GO_NEGATIVE_CHEMOTAXIS	0.0402851972	0.03474	0.581	0.235823867609669
GO_AMINOGLYCAN_BIOSYNTHETIC_PROCESS	0.0404292668	0.05174	0.642380067567568	0.1922079432582
GO_INTERLEUKIN_8_SECRETION	0.0405458118	0.05488	0.647684889434889	0.188636234969569
GO_NEGATIVE_REGULATION_OF_INTERLEUKIN_8_SECRETION	0.0405458118	0.05609	0.647684889434889	0.188636234969569
GO_POSITIVE_REGULATION_OF_RESPONSE_TO_CYTOKINE_STIMULUS	0.0405841091	0.02197	0.536598039215686	0.270350918617795
GO_RELAXATION_OF_CARDIAC_MUSCLE	0.0409569875	0.03148	0.578494226327945	0.237700971174508
GO_RESPONSE_TO_UV_B	0.0412123975	0.03645	0.588805921052632	0.230027831368323
GO_PHOSPHOLIPID_METABOLIC_PROCESS	0.0413011641	0.04132	0.595494117647059	0.225122524166158
GO_TUBE_MORPHOGENESIS	0.0413333329	0.04725	0.6216	0.206488994207142
GO_REGULATION_OF_TOLL_LIKE_RECEPTOR_3_SIGNALING_PATHWAY	0.0418328298	0.06538	0.647684889434889	0.188636234969569
GO_POSITIVE_REGULATION_OF_TOLL_LIKE_RECEPTOR_3_SIGNALING_PATHWAY	0.0418328298	0.06395	0.647684889434889	0.188636234969569
GO_FATTY_ACID_ELONGATION_SATURATED_FATTY_ACID	0.0420202652	0.06029	0.647684889434889	0.188636234969569
GO_NEUROTROPHIN_TRK_RECEPTOR_SIGNALING_PATHWAY	0.0423614892	0.04734	0.6216	0.206488994207142
GO_NEGATIVE_REGULATION_OF_RNA_BIOSYNTHETIC_PROCESS	0.0423808788	0.03891	0.593218934911243	0.226784995209019
GO_REGULATION_OF_ADAPTIVE_IMMUNE_RESPONSE	0.0425227862	0.03821	0.593218934911243	0.226784995209019
GO_REGULATION_OF_EXCRETION	0.043134254	0.04216	0.596746641074856	0.224210016840287
GO_REGULATION_OF_RENAL_SYSTEM_PROCESS	0.043134254	0.04202	0.596746641074856	0.224210016840287
GO_RENAL_SODIUM_EXCRETION	0.043134254	0.04216	0.596746641074856	0.224210016840287
GO_POSITIVE_REGULATION_OF_ANIMAL_ORGAN_MORPHOGENESIS	0.0432468208	0.03574	0.586359375	0.231836126744324
GO_RESPONSE_TO_INTERLEUKIN_1	0.0432692377	0.05244	0.645521739130435	0.190089127486774
GO_EMBRYO_DEVELOPMENT	0.0435557058	0.05218	0.645317647058824	0.190226458377337
GO_CHONDROITIN_SULFATE_PROTEOGLYCAN_METABOLIC_PROCESS	0.0435693085	0.0417	0.596746641074856	0.224210016840287
GO_POSITIVE_REGULATION_OF_RNA_BIOSYNTHETIC_PROCESS	0.0436200749	0.01851	0.501624087591241	0.299621617199694
GO_CELL_RECOGNITION	0.0436654166	0.04921	0.635665202108963	0.196771562276796
GO_REGULATION_OF_PEPTIDE_HORMONE_SECRETION	0.043673922	0.02219	0.536598039215686	0.270350918617795
GO_POSITIVE_REGULATION_OF_B_CELL_PROLIFERATION	0.0437812968	0.05374	0.647684889434889	0.188636234969569
GO_EPITHELIAL_CELL_DIFFERENTIATION	0.0438625316	0.05974	0.647684889434889	0.188636234969569
GO_NEGATIVE_REGULATION_OF_CHROMATIN_SILENCING	0.0441752761	0.04438	0.603487985212569	0.219331371809919
GO_RETROGRADE_TRANS_SYNAPTIC_SIGNALING	0.0442247296	0.0478	0.625142348754448	0.204021079872747
GO_WOUND_HEALING	0.0442825758	0.03293	0.578494226327945	0.237700971174508
GO_SENSORY_PERCEPTION_OF_CHEMICAL_STIMULUS	0.0443953714	0.02016	0.519109756097561	0.284740808956789
GO_POSITIVE_REGULATION_OF_CHEMOKINE_PRODUCTION	0.0445245042	0.0388	0.593218934911243	0.226784995209019
GO_PROTEIN_HETEROTETRAMERIZATION	0.0446063893	0.03124	0.578494226327945	0.237700971174508
GO_REGULATION_OF_ACTIN_FILAMENT_BASED_MOVEMENT	0.0446715016	0.06135	0.647684889434889	0.188636234969569
GO_POSITIVE_REGULATION_OF_MUSCLE_TISSUE_DEVELOPMENT	0.0446816154	0.02951	0.578494226327945	0.237700971174508
GO_RELAXATION_OF_MUSCLE	0.0449975845	0.03366	0.578494226327945	0.237700971174508
GO_HETEROTYPIC_CELL_CELL_ADHESION	0.0451062484	0.03111	0.578494226327945	0.237700971174508
GO_CELLULAR_RESPONSE_TO_FLUID_SHEAR_STRESS	0.04527545	0.04989	0.635896013864818	0.196613897397169
GO_RESPONSE_TO_WOUNDING	0.0452889304	0.03227	0.578494226327945	0.237700971174508
GO_PLASMA_MEMBRANE_FUSION	0.0456475596	0.04279	0.598200570342205	0.223153177235235
GO_FUSION_OF_SPERM_TO_EGG_PLASMA_MEMBRANE_INVOLVED_IN_SINGLE_FERTILIZATION	0.0456475596	0.04378	0.602398320895522	0.220116247343255
GO_REPRODUCTION	0.0457982584	0.04171	0.596746641074856	0.224210016840287
GO_REGULATION_OF_ION_TRANSMEMBRANE_TRANSPORT	0.0458827535	0.03302	0.578494226327945	0.237700971174508
GO_NEGATIVE_REGULATION_OF_LYMPHOCYTE_MIGRATION	0.0460612899	0.07032	0.647684889434889	0.188636234969569
GO_PEPTIDYL_L_CYSTEINE_S_PALMITOYLATION	0.0463127895	0.04539	0.611834239130435	0.213366222922874
GO_CHAPERONE_MEDIATED_PROTEIN_TRANSPORT	0.0463127895	0.04594	0.611834239130435	0.213366222922874
GO_POSITIVE_REGULATION_OF_HEART_GROWTH	0.0463670576	0.02666	0.570479651162791	0.24375984212276
GO_CEREBELLAR_GRANULAR_LAYER_FORMATION	0.0465487998	0.03567	0.586359375	0.231836126744324
GO_SOFT_PALATE_DEVELOPMENT	0.0466690417	0.04855	0.631296296296296	0.199766758594077
GO_MRNA_CLEAVAGE	0.0468775272	0.03269	0.578494226327945	0.237700971174508
GO_ADAPTIVE_IMMUNE_RESPONSE_BASED_ON_SOMATIC_RECOMBINATION_OF_IMMUNE_RECEPTORS_BUILT_FROM_IMMUNOGLOBULIN_SUPERFAMILY_DOMAINS	0.0470131897	0.04773	0.625142348754448	0.204021079872747
GO_NEURON_DEATH	0.0470891519	0.04726	0.6216	0.206488994207142
GO_MAMMARY_GLAND_DUCT_MORPHOGENESIS	0.0471758062	0.03267	0.578494226327945	0.237700971174508
GO_MITOCHONDRIAL_TRANSPORT	0.047232586	0.04625	0.614715189873418	0.211326055145452
GO_CYTOSKELETON_ORGANIZATION	0.0473461987	0.0511	0.63948730964467	0.194168069490219
GO_ACTIN_POLYMERIZATION_DEPENDENT_CELL_MOTILITY	0.0474020888	0.0409	0.593218934911243	0.226784995209019
GO_POSITIVE_REGULATION_OF_HELICASE_ACTIVITY	0.0475505058	0.05292	0.647191347753744	0.188967297403081
GO_METANEPHRIC_GLOMERULUS_DEVELOPMENT	0.047613146	0.06112	0.647684889434889	0.188636234969569
GO_METANEPHRIC_GLOMERULUS_VASCULATURE_DEVELOPMENT	0.047613146	0.06052	0.647684889434889	0.188636234969569
GO_STEROID_BIOSYNTHETIC_PROCESS	0.0476175305	0.06609	0.647684889434889	0.188636234969569
GO_TRANSEPITHELIAL_TRANSPORT	0.047695741	0.05531	0.647684889434889	0.188636234969569
GO_OUTFLOW_TRACT_SEPTUM_MORPHOGENESIS	0.0481244169	0.06107	0.647684889434889	0.188636234969569
GO_URONIC_ACID_METABOLIC_PROCESS	0.048219437	0.07237	0.648544964028777	0.188059908627496
GO_CELLULAR_RESPONSE_TO_BIOTIC_STIMULUS	0.0483300133	0.04963	0.635896013864818	0.196613897397169
GO_POSITIVE_REGULATION_OF_PEPTIDE_SECRETION	0.0485417537	0.05599	0.647684889434889	0.188636234969569
GO_NEGATIVE_REGULATION_OF_CELLULAR_CATABOLIC_PROCESS	0.0486248698	0.06165	0.647684889434889	0.188636234969569
GO_EMBRYONIC_DIGESTIVE_TRACT_MORPHOGENESIS	0.0487529499	0.06453	0.647684889434889	0.188636234969569
GO_AUTOCRINE_SIGNALING	0.048806555	0.04698	0.621048561151079	0.206874440056275
GO_SYNAPSE_PRUNING	0.048806555	0.04806	0.627426287744227	0.20243728929927
GO_REGULATION_OF_PROTEIN_DEPHOSPHORYLATION	0.0492593979	0.06318	0.647684889434889	0.188636234969569
GO_CELLULAR_RESPONSE_TO_AMMONIUM_ION	0.0492832397	0.04971	0.635896013864818	0.196613897397169
GO_CELLULAR_RESPONSE_TO_VASCULAR_ENDOTHELIAL_GROWTH_FACTOR_STIMULUS	0.0493010174	0.05317	0.647684889434889	0.188636234969569
GO_OBSERVATIONAL_LEARNING	0.049333721	0.04817	0.627747340425532	0.202215118584713
GO_LEARNED_VOCALIZATION_BEHAVIOR_OR_VOCAL_LEARNING	0.049333721	0.0487	0.631296296296296	0.199766758594077
GO_POSITIVE_REGULATION_OF_LYMPHOCYTE_MEDIATED_IMMUNITY	0.0493898289	0.06217	0.647684889434889	0.188636234969569
GO_RESPONSE_TO_ERYTHROPOIETIN	0.0494002783	0.07495	0.651185731132076	0.186295124332761
GO_REGULATION_OF_SIGNALING_RECEPTOR_ACTIVITY	0.0496845222	0.03774	0.593218934911243	0.226784995209019
GO_REGULATION_OF_FEMALE_GONAD_DEVELOPMENT	0.0498753117	0.049	0.634066901408451	0.19786491659831
GO_GONADAL_MESODERM_DEVELOPMENT	0.0498753117	0.05029	0.638523316062176	0.194823239587314
GO_NEGATIVE_REGULATION_OF_FEMALE_GONAD_DEVELOPMENT	0.0498753117	0.04992	0.635896013864818	0.196613897397169
GO_SINGLE_STRANDED_VIRAL_RNA_REPLICATION_VIA_DOUBLE_STRANDED_DNA_INTERMEDIATE	0.0498942498	0.06026	0.647684889434889	0.188636234969569
GO_NEGATIVE_REGULATION_OF_SINGLE_STRANDED_VIRAL_RNA_REPLICATION_VIA_DOUBLE_STRANDED_DNA_INTERMEDIATE	0.0498942498	0.06153	0.647684889434889	0.188636234969569
GO_HORMONE_TRANSPORT	0.0498964816	0.03617	0.587026490066225	0.231342300404842
GO_RESPONSE_TO_PLATELET_DERIVED_GROWTH_FACTOR	0.0502315639	0.04976	0.635896013864818	0.196613897397169
GO_POSITIVE_REGULATION_OF_MONONUCLEAR_CELL_MIGRATION	0.0502315639	0.05089	0.63948730964467	0.194168069490219
GO_LYMPHOCYTE_ACTIVATION_INVOLVED_IN_IMMUNE_RESPONSE	0.0502386429	0.04589	0.611834239130435	0.213366222922874
GO_AXON_CHOICE_POINT_RECOGNITION	0.0502798327	0.0527	0.645575	0.190053296086902
GO_AXON_MIDLINE_CHOICE_POINT_RECOGNITION	0.0502798327	0.05111	0.63948730964467	0.194168069490219
GO_CELLULAR_RESPONSE_TO_STEROL	0.0503526848	0.0606	0.647684889434889	0.188636234969569
GO_REGULATION_OF_MUSCLE_CONTRACTION	0.0503765005	0.05313	0.647684889434889	0.188636234969569
GO_MULTIVESICULAR_BODY_SORTING_PATHWAY	0.0505054119	0.03319	0.578494226327945	0.237700971174508
GO_ADAPTIVE_IMMUNE_RESPONSE	0.0505901818	0.04377	0.602398320895522	0.220116247343255
GO_ACTIVATION_OF_CYSTEINE_TYPE_ENDOPEPTIDASE_ACTIVITY	0.0506136506	0.0423	0.596746641074856	0.224210016840287
GO_MICROTUBULE_DEPOLYMERIZATION	0.0506200561	0.07582	0.652248251748252	0.185587076286162
GO_SYNAPSE_MATURATION	0.0507162933	0.04221	0.596746641074856	0.224210016840287
GO_POSITIVE_REGULATION_OF_VASCULATURE_DEVELOPMENT	0.0510193283	0.04984	0.635896013864818	0.196613897397169
GO_VIRAL_GENOME_REPLICATION	0.0511146925	0.03828	0.593218934911243	0.226784995209019
GO_OSSIFICATION	0.0512549234	0.04581	0.611834239130435	0.213366222922874
GO_PROTEOGLYCAN_METABOLIC_PROCESS	0.0515507032	0.04424	0.603487985212569	0.219331371809919
GO_FIBROBLAST_PROLIFERATION	0.051700164	0.06989	0.647684889434889	0.188636234969569
GO_NEGATIVE_REGULATION_OF_CELL_DEATH	0.0517571007	0.0772	0.653709677419355	0.184615085756561
GO_REGULATION_OF_HEART_MORPHOGENESIS	0.0517657961	0.04587	0.611834239130435	0.213366222922874
GO_HEART_FORMATION	0.0517657961	0.04489	0.60874815498155	0.215562342052539
GO_PEPTIDYL_SERINE_DEPHOSPHORYLATION	0.051795648	0.05085	0.63948730964467	0.194168069490219
GO_REGULATION_OF_MEMBRANE_POTENTIAL	0.0518146084	0.03884	0.593218934911243	0.226784995209019
GO_REGULATION_OF_RAC_PROTEIN_SIGNAL_TRANSDUCTION	0.0519201023	0.03609	0.587026490066225	0.231342300404842
GO_SARCOPLASMIC_RETICULUM_CALCIUM_ION_TRANSPORT	0.0519349864	0.05043	0.639069827586207	0.194451686319609
GO_INTERLEUKIN_12_PRODUCTION	0.0521407368	0.0703	0.647684889434889	0.188636234969569
GO_ANTIBACTERIAL_HUMORAL_RESPONSE	0.0522576753	0.04004	0.593218934911243	0.226784995209019
GO_NEGATIVE_REGULATION_OF_TORC1_SIGNALING	0.0523690773	0.05371	0.647684889434889	0.188636234969569
GO_MAMMARY_GLAND_EPITHELIAL_CELL_PROLIFERATION	0.052453187	0.04004	0.593218934911243	0.226784995209019
GO_NEGATIVE_REGULATION_OF_PLATELET_ACTIVATION	0.0525348636	0.07355	0.648544964028777	0.188059908627496
GO_CONNECTIVE_TISSUE_DEVELOPMENT	0.052580109	0.06806	0.647684889434889	0.188636234969569
GO_REGULATION_OF_MEIOTIC_CELL_CYCLE	0.0527976443	0.04554	0.611834239130435	0.213366222922874
GO_NEGATIVE_REGULATION_OF_OSTEOBLAST_DIFFERENTIATION	0.0529956878	0.04563	0.611834239130435	0.213366222922874
GO_LEYDIG_CELL_DIFFERENTIATION	0.0531504669	0.07845	0.656399317406143	0.182831879244324
GO_MONOVALENT_INORGANIC_CATION_HOMEOSTASIS	0.0532368314	0.03446	0.578770547945205	0.237493577052514
GO_NEGATIVE_REGULATION_OF_INTERLEUKIN_6_PRODUCTION	0.0532448708	0.07955	0.660261235955056	0.180284199478464
GO_POSITIVE_REGULATION_OF_TUMOR_NECROSIS_FACTOR_MEDIATED_SIGNALING_PATHWAY	0.0534978458	0.03931	0.593218934911243	0.226784995209019
GO_G0_TO_G1_TRANSITION	0.0535824636	0.03408	0.578494226327945	0.237700971174508
GO_REGULATION_OF_PROTEIN_STABILITY	0.0539036938	0.04307	0.60069165085389	0.221348404365752
GO_NEGATIVE_REGULATION_OF_PROTEASOMAL_PROTEIN_CATABOLIC_PROCESS	0.0540862795	0.05639	0.647684889434889	0.188636234969569
GO_BRANCH_ELONGATION_INVOLVED_IN_MAMMARY_GLAND_DUCT_BRANCHING	0.05431978	0.03737	0.590681330472103	0.22864675557032
GO_ASPARTATE_METABOLIC_PROCESS	0.0543256279	0.05236	0.645521739130435	0.190089127486774
GO_REGULATION_OF_CELL_PROLIFERATION_INVOLVED_IN_KIDNEY_DEVELOPMENT	0.0546094786	0.04011	0.593218934911243	0.226784995209019
GO_REGULATION_OF_GLOMERULUS_DEVELOPMENT	0.0546094786	0.04046	0.593218934911243	0.226784995209019
GO_GLOMERULAR_MESANGIUM_DEVELOPMENT	0.0546094786	0.03971	0.593218934911243	0.226784995209019
GO_GLOMERULAR_MESANGIAL_CELL_PROLIFERATION	0.0546094786	0.04025	0.593218934911243	0.226784995209019
GO_POSITIVE_REGULATION_OF_GLOMERULAR_MESANGIAL_CELL_PROLIFERATION	0.0546094786	0.03985	0.593218934911243	0.226784995209019
GO_POSITIVE_REGULATION_OF_GLOMERULUS_DEVELOPMENT	0.0546094786	0.0403	0.593218934911243	0.226784995209019
GO_POSITIVE_REGULATION_OF_CELL_PROLIFERATION_INVOLVED_IN_KIDNEY_DEVELOPMENT	0.0546094786	0.03996	0.593218934911243	0.226784995209019
GO_LEUKOCYTE_CHEMOTAXIS	0.0546913651	0.06944	0.647684889434889	0.188636234969569
GO_RESPONSE_TO_TUMOR_NECROSIS_FACTOR	0.0547437438	0.05834	0.647684889434889	0.188636234969569
GO_NEGATIVE_REGULATION_OF_CATABOLIC_PROCESS	0.0547562077	0.06981	0.647684889434889	0.188636234969569
GO_RENAL_SYSTEM_VASCULATURE_MORPHOGENESIS	0.0549913845	0.08664	0.6762	0.16992483357025
GO_REGULATION_OF_IMMUNE_EFFECTOR_PROCESS	0.055000931	0.04938	0.635896013864818	0.196613897397169
GO_POSITIVE_REGULATION_OF_FIBROBLAST_PROLIFERATION	0.0550123322	0.08089	0.6615	0.17947015147648
GO_POSITIVE_REGULATION_OF_LOCOMOTION	0.0550830969	0.0621	0.647684889434889	0.188636234969569
GO_SPINDLE_MIDZONE_ASSEMBLY	0.0552190951	0.05531	0.647684889434889	0.188636234969569
GO_MITOTIC_SPINDLE_MIDZONE_ASSEMBLY	0.0552190951	0.05494	0.647684889434889	0.188636234969569
GO_REGULATION_OF_NIK_NF_KAPPAB_SIGNALING	0.0554376123	0.04526	0.611834239130435	0.213366222922874
GO_EMBRYONIC_ORGAN_MORPHOGENESIS	0.0554736137	0.06828	0.647684889434889	0.188636234969569
GO_NEGATIVE_REGULATION_OF_LEUKOCYTE_CHEMOTAXIS	0.0555640229	0.06313	0.647684889434889	0.188636234969569
GO_VASCULAR_ENDOTHELIAL_GROWTH_FACTOR_SIGNALING_PATHWAY	0.0556097202	0.0646	0.647684889434889	0.188636234969569
GO_MITOCHONDRIAL_TRANSLATION	0.0557605848	0.07614	0.652248251748252	0.185587076286162
GO_REGULATION_OF_VIRAL_GENOME_REPLICATION	0.0559760336	0.05475	0.647684889434889	0.188636234969569
GO_SIGNAL_RELEASE	0.056022796	0.03187	0.578494226327945	0.237700971174508
GO_REGULATION_OF_PROTEOLYSIS	0.056048145	0.06508	0.647684889434889	0.188636234969569
GO_DOPAMINE_TRANSPORT	0.0562713586	0.0541	0.647684889434889	0.188636234969569
GO_POSITIVE_REGULATION_OF_LEUKOCYTE_PROLIFERATION	0.056579508	0.0551	0.647684889434889	0.188636234969569
GO_REGULATION_OF_ENDOTHELIAL_CELL_DEVELOPMENT	0.056644104	0.05692	0.647684889434889	0.188636234969569
GO_POSITIVE_REGULATION_OF_ENDOTHELIAL_CELL_DEVELOPMENT	0.056644104	0.0576	0.647684889434889	0.188636234969569
GO_BLOOD_VESSEL_ENDOTHELIAL_CELL_MIGRATION	0.0568684551	0.07311	0.648544964028777	0.188059908627496
GO_REGULATION_OF_CATECHOLAMINE_METABOLIC_PROCESS	0.0571994975	0.05588	0.647684889434889	0.188636234969569
GO_POSITIVE_REGULATION_OF_GLUCOSE_METABOLIC_PROCESS	0.0572185957	0.0875	0.677919388830348	0.168821944875607
GO_REGULATION_OF_HORMONE_SECRETION	0.0572684371	0.02773	0.577381019830028	0.238537496725766
GO_REGULATION_OF_LYMPHOCYTE_MEDIATED_IMMUNITY	0.0573890601	0.06427	0.647684889434889	0.188636234969569
GO_CYTOPLASMIC_PATTERN_RECOGNITION_RECEPTOR_SIGNALING_PATHWAY	0.057553849	0.05948	0.647684889434889	0.188636234969569
GO_REGULATION_OF_RELAXATION_OF_MUSCLE	0.0575550759	0.05194	0.643775716694772	0.191265408986784
GO_REGULATION_OF_RELAXATION_OF_CARDIAC_MUSCLE	0.0575550759	0.05252	0.645521739130435	0.190089127486774
GO_REGULATION_OF_ANTIGEN_RECEPTOR_MEDIATED_SIGNALING_PATHWAY	0.0577009699	0.05075	0.63948730964467	0.194168069490219
GO_REGULATION_OF_MAMMARY_GLAND_EPITHELIAL_CELL_PROLIFERATION	0.0577108479	0.04008	0.593218934911243	0.226784995209019
GO_ACTIN_CYTOSKELETON_REORGANIZATION	0.0577799667	0.058	0.647684889434889	0.188636234969569
GO_NEGATIVE_REGULATION_OF_JUN_KINASE_ACTIVITY	0.0578901721	0.07484	0.651185731132076	0.186295124332761
GO_C_TERMINAL_PROTEIN_AMINO_ACID_MODIFICATION	0.0579678458	0.0851	0.672564516129032	0.172266049385152
GO_GLYCEROLIPID_CATABOLIC_PROCESS	0.0579816801	0.05455	0.647684889434889	0.188636234969569
GO_NEGATIVE_REGULATION_OF_PROTEOLYSIS	0.0580562004	0.06632	0.647684889434889	0.188636234969569
GO_REGULATION_OF_B_CELL_RECEPTOR_SIGNALING_PATHWAY	0.0580681151	0.07551	0.652248251748252	0.185587076286162
GO_DEVELOPMENT_OF_PRIMARY_FEMALE_SEXUAL_CHARACTERISTICS	0.0580899405	0.06336	0.647684889434889	0.188636234969569
GO_MACROPHAGE_CHEMOTAXIS	0.0583071759	0.06233	0.647684889434889	0.188636234969569
GO_MONOCYTE_CHEMOTAXIS	0.0583728764	0.06374	0.647684889434889	0.188636234969569
GO_CELLULAR_COMPONENT_MORPHOGENESIS	0.0584643793	0.04989	0.635896013864818	0.196613897397169
GO_RESPONSE_TO_SALT_STRESS	0.0586425185	0.08533	0.67293508583691	0.172026827637148
GO_ODONTOGENESIS_OF_DENTIN_CONTAINING_TOOTH	0.0588042904	0.08248	0.66182096069869	0.179259482308195
GO_RESPONSE_TO_EPIDERMAL_GROWTH_FACTOR	0.0589274773	0.03688	0.59055652173913	0.22873853004931
GO_REGULATION_OF_HUMORAL_IMMUNE_RESPONSE	0.0590186156	0.06549	0.647684889434889	0.188636234969569
GO_PEPTIDYL_LYSINE_DIMETHYLATION	0.0591378696	0.05902	0.647684889434889	0.188636234969569
GO_PEPTIDYL_LYSINE_MONOMETHYLATION	0.0591378696	0.05916	0.647684889434889	0.188636234969569
GO_POLYOL_BIOSYNTHETIC_PROCESS	0.0591508226	0.03572	0.586359375	0.231836126744324
GO_HISTONE_H4_DEACETYLATION	0.0596098484	0.06563	0.647684889434889	0.188636234969569
GO_IMMUNOGLOBULIN_PRODUCTION_INVOLVED_IN_IMMUNOGLOBULIN_MEDIATED_IMMUNE_RESPONSE	0.0596967249	0.10054	0.706471319311664	0.150905464555004
GO_SOMATIC_RECOMBINATION_OF_IMMUNOGLOBULIN_GENE_SEGMENTS	0.0596967249	0.10079	0.70686	0.150666593626276
GO_CELLULAR_HORMONE_METABOLIC_PROCESS	0.0598785309	0.07359	0.648544964028777	0.188059908627496
GO_ROUNDABOUT_SIGNALING_PATHWAY	0.0600128154	0.06564	0.647684889434889	0.188636234969569
GO_OLFACTORY_BULB_INTERNEURON_DEVELOPMENT	0.0600128154	0.06786	0.647684889434889	0.188636234969569
GO_RIGHTING_REFLEX	0.0602066263	0.05963	0.647684889434889	0.188636234969569
GO_RESPONSE_TO_VIRUS	0.0602081766	0.05142	0.63948730964467	0.194168069490219
GO_PHOTORECEPTOR_CELL_DEVELOPMENT	0.0602943517	0.07511	0.651185731132076	0.186295124332761
GO_PHOTORECEPTOR_CELL_DIFFERENTIATION	0.0602943517	0.07639	0.652737847222222	0.185261205193966
GO_NEGATIVE_REGULATION_OF_INTRINSIC_APOPTOTIC_SIGNALING_PATHWAY	0.0605123307	0.06149	0.647684889434889	0.188636234969569
GO_CARBOHYDRATE_DERIVATIVE_BIOSYNTHETIC_PROCESS	0.0605147083	0.05716	0.647684889434889	0.188636234969569
GO_REGULATION_OF_HIGH_VOLTAGE_GATED_CALCIUM_CHANNEL_ACTIVITY	0.0605618377	0.04205	0.596746641074856	0.224210016840287
GO_ACTIVATION_OF_MAPK_ACTIVITY	0.0605946407	0.04868	0.631296296296296	0.199766758594077
GO_REGULATION_OF_RNA_POLYMERASE_II_TRANSCRIPTIONAL_PREINITIATION_COMPLEX_ASSEMBLY	0.0609191307	0.06011	0.647684889434889	0.188636234969569
GO_PROSTATE_GLAND_GROWTH	0.0609191307	0.06068	0.647684889434889	0.188636234969569
GO_PROSTATE_GLANDULAR_ACINUS_DEVELOPMENT	0.0609191307	0.06071	0.647684889434889	0.188636234969569
GO_ANTRAL_OVARIAN_FOLLICLE_GROWTH	0.0609191307	0.06114	0.647684889434889	0.188636234969569
GO_POSITIVE_REGULATION_OF_RNA_POLYMERASE_II_TRANSCRIPTIONAL_PREINITIATION_COMPLEX_ASSEMBLY	0.0609191307	0.05968	0.647684889434889	0.188636234969569
GO_RNA_POLYMERASE_II_PREINITIATION_COMPLEX_ASSEMBLY	0.0609191307	0.06061	0.647684889434889	0.188636234969569
GO_VAGINA_DEVELOPMENT	0.0609191307	0.06197	0.647684889434889	0.188636234969569
GO_NEGATIVE_REGULATION_OF_POSTTRANSCRIPTIONAL_GENE_SILENCING	0.0609191307	0.06053	0.647684889434889	0.188636234969569
GO_BRANCHING_INVOLVED_IN_PROSTATE_GLAND_MORPHOGENESIS	0.0609191307	0.05953	0.647684889434889	0.188636234969569
GO_PROSTATE_GLANDULAR_ACINUS_MORPHOGENESIS	0.0609191307	0.06132	0.647684889434889	0.188636234969569
GO_REGULATION_OF_BRANCHING_INVOLVED_IN_PROSTATE_GLAND_MORPHOGENESIS	0.0609191307	0.06018	0.647684889434889	0.188636234969569
GO_NEGATIVE_REGULATION_OF_PRODUCTION_OF_MIRNAS_INVOLVED_IN_GENE_SILENCING_BY_MIRNA	0.0609191307	0.05965	0.647684889434889	0.188636234969569
GO_POSITIVE_REGULATION_OF_LEUKOCYTE_MIGRATION	0.0611476604	0.06846	0.647684889434889	0.188636234969569
GO_REGULATION_OF_B_CELL_PROLIFERATION	0.0612150241	0.07637	0.652737847222222	0.185261205193966
GO_REGULATION_OF_CELLULAR_LOCALIZATION	0.0614167789	0.0503	0.638523316062176	0.194823239587314
GO_STRIATED_MUSCLE_CELL_APOPTOTIC_PROCESS	0.0614201817	0.05765	0.647684889434889	0.188636234969569
GO_HEAD_MORPHOGENESIS	0.0616069913	0.05712	0.647684889434889	0.188636234969569
GO_FACE_MORPHOGENESIS	0.0616069913	0.05826	0.647684889434889	0.188636234969569
GO_NUCLEOTIDE_SUGAR_TRANSMEMBRANE_TRANSPORT	0.0619878874	0.06126	0.647684889434889	0.188636234969569
GO_ANDROGEN_BIOSYNTHETIC_PROCESS	0.0621211271	0.04009	0.593218934911243	0.226784995209019
GO_ENDOSOME_TRANSPORT_VIA_MULTIVESICULAR_BODY_SORTING_PATHWAY	0.0622218125	0.04378	0.602398320895522	0.220116247343255
GO_REGULATION_OF_INTRINSIC_APOPTOTIC_SIGNALING_PATHWAY_BY_P53_CLASS_MEDIATOR	0.0625910343	0.0761	0.652248251748252	0.185587076286162
GO_NEGATIVE_REGULATION_OF_ANOIKIS	0.0628592699	0.08839	0.681706715634837	0.166402427655077
GO_REGULATION_OF_ANOIKIS	0.0628592699	0.08911	0.685103033472803	0.164244109523993
GO_RESPONSE_TO_ACETYLCHOLINE	0.0629459627	0.07994	0.660261235955056	0.180284199478464
GO_G_PROTEIN_COUPLED_ACETYLCHOLINE_RECEPTOR_SIGNALING_PATHWAY	0.0629459627	0.08052	0.661253631284916	0.1796319300151
GO_CELLULAR_RESPONSE_TO_PH	0.0630720286	0.09729	0.697640487804878	0.156368322914943
GO_MITOCHONDRION_ORGANIZATION	0.0631995285	0.06648	0.647684889434889	0.188636234969569
GO_PLATELET_DERIVED_GROWTH_FACTOR_RECEPTOR_SIGNALING_PATHWAY	0.0633353159	0.07881	0.657495459704881	0.18210724182212
GO_POSITIVE_REGULATION_OF_INTERFERON_GAMMA_PRODUCTION	0.0634122184	0.05224	0.645317647058824	0.190226458377337
GO_DENSE_CORE_GRANULE_TRANSPORT	0.0634648972	0.06662	0.647684889434889	0.188636234969569
GO_RETROGRADE_NEURONAL_DENSE_CORE_VESICLE_TRANSPORT	0.0634648972	0.06666	0.647684889434889	0.188636234969569
GO_INTERFERON_GAMMA_MEDIATED_SIGNALING_PATHWAY	0.0634663642	0.05484	0.647684889434889	0.188636234969569
GO_IMMUNOGLOBULIN_PRODUCTION	0.0634982677	0.09101	0.691036673553719	0.160498903856807
GO_REGULATION_OF_CELLULAR_CATABOLIC_PROCESS	0.0635314342	0.06901	0.647684889434889	0.188636234969569
GO_REGULATION_OF_FERTILIZATION	0.0635551458	0.07478	0.651185731132076	0.186295124332761
GO_REGULATION_OF_DNA_RECOMBINATION	0.0636297079	0.08319	0.664053745928339	0.177796769102631
GO_REGULATION_OF_CELLULAR_RESPONSE_TO_INSULIN_STIMULUS	0.0636986696	0.09815	0.700529069767442	0.154573838140318
GO_CARDIAC_MUSCLE_CELL_MYOBLAST_DIFFERENTIATION	0.0637023793	0.05612	0.647684889434889	0.188636234969569
GO_REGULATION_OF_MONONUCLEAR_CELL_MIGRATION	0.0637643186	0.06853	0.647684889434889	0.188636234969569
GO_NEGATIVE_REGULATION_OF_CHEMOKINE_PRODUCTION	0.0637691486	0.06441	0.647684889434889	0.188636234969569
GO_NEGATIVE_REGULATION_OF_EPIDERMAL_GROWTH_FACTOR_ACTIVATED_RECEPTOR_ACTIVITY	0.0637691486	0.06567	0.647684889434889	0.188636234969569
GO_MONOCYTE_CHEMOTACTIC_PROTEIN_1_PRODUCTION	0.0637691486	0.06429	0.647684889434889	0.188636234969569
GO_NEGATIVE_REGULATION_OF_MONOCYTE_CHEMOTACTIC_PROTEIN_1_PRODUCTION	0.0637691486	0.06474	0.647684889434889	0.188636234969569
GO_POSITIVE_REGULATION_OF_INTERFERON_GAMMA_SECRETION	0.0637926636	0.08044	0.661253631284916	0.1796319300151
GO_EMBRYO_DEVELOPMENT_ENDING_IN_BIRTH_OR_EGG_HATCHING	0.0638953044	0.06364	0.647684889434889	0.188636234969569
GO_RENAL_SYSTEM_VASCULATURE_DEVELOPMENT	0.0640324479	0.08584	0.674785026737968	0.170834562830428
GO_REGULATION_OF_TRANSMEMBRANE_TRANSPORT	0.0642021182	0.04652	0.616075675675676	0.210365937982071
GO_MUSCLE_CONTRACTION	0.0643020476	0.0785	0.656399317406143	0.182831879244324
GO_REGULATION_OF_STRESS_ACTIVATED_PROTEIN_KINASE_SIGNALING_CASCADE	0.0646673759	0.09534	0.695333333333333	0.15780695062915
GO_POSITIVE_REGULATION_OF_RECEPTOR_SIGNALING_PATHWAY_VIA_STAT	0.0647339849	0.07172	0.647684889434889	0.188636234969569
GO_SUBSTRATE_INDEPENDENT_TELENCEPHALIC_TANGENTIAL_MIGRATION	0.0648144364	0.05703	0.647684889434889	0.188636234969569
GO_ACTIN_MEDIATED_CELL_CONTRACTION	0.0650129915	0.0675	0.647684889434889	0.188636234969569
GO_STRIATED_MUSCLE_CELL_PROLIFERATION	0.0655929532	0.04088	0.593218934911243	0.226784995209019
GO_RESPONSE_TO_DRUG	0.0658091173	0.05962	0.647684889434889	0.188636234969569
GO_POSITIVE_REGULATION_OF_I_KAPPAB_KINASE_NF_KAPPAB_SIGNALING	0.0658815042	0.05992	0.647684889434889	0.188636234969569
GO_HISTONE_H3_K27_TRIMETHYLATION	0.0659350603	0.05382	0.647684889434889	0.188636234969569
GO_RESPONSE_TO_EXTRACELLULAR_STIMULUS	0.0660223992	0.07282	0.648544964028777	0.188059908627496
GO_NATURAL_KILLER_CELL_ACTIVATION	0.066090818	0.06517	0.647684889434889	0.188636234969569
GO_REGULATION_OF_CYTOLYSIS	0.0661342057	0.10613	0.719811808118081	0.142781033261794
GO_CELL_SURFACE_RECEPTOR_SIGNALING_PATHWAY_INVOLVED_IN_CELL_CELL_SIGNALING	0.0662174282	0.04078	0.593218934911243	0.226784995209019
GO_POSITIVE_REGULATION_OF_IMMUNE_EFFECTOR_PROCESS	0.0662197575	0.05806	0.647684889434889	0.188636234969569
GO_KETONE_BIOSYNTHETIC_PROCESS	0.0662427867	0.0554	0.647684889434889	0.188636234969569
GO_NEUROTROPHIN_SIGNALING_PATHWAY	0.066851154	0.08692	0.6762	0.16992483357025
GO_POSITIVE_REGULATION_OF_T_HELPER_1_TYPE_IMMUNE_RESPONSE	0.066922185	0.04393	0.602398320895522	0.220116247343255
GO_REGULATION_OF_T_HELPER_1_TYPE_IMMUNE_RESPONSE	0.066922185	0.04392	0.602398320895522	0.220116247343255
GO_ORGANELLE_DISASSEMBLY	0.0669670903	0.06811	0.647684889434889	0.188636234969569
GO_REGULATION_OF_ORGANELLE_ORGANIZATION	0.0670383832	0.07862	0.656655681818182	0.182662293581903
GO_POSITIVE_REGULATION_OF_ENDOTHELIAL_CELL_DIFFERENTIATION	0.0672159899	0.06185	0.647684889434889	0.188636234969569
GO_REGULATION_OF_ENDOTHELIAL_CELL_DIFFERENTIATION	0.0672159899	0.06225	0.647684889434889	0.188636234969569
GO_STARTLE_RESPONSE	0.0673073077	0.05505	0.647684889434889	0.188636234969569
GO_OSTEOBLAST_DIFFERENTIATION	0.0673286286	0.05687	0.647684889434889	0.188636234969569
GO_T_CELL_CHEMOTAXIS	0.0673843172	0.04636	0.615064981949458	0.211078998352676
GO_ADRENAL_GLAND_DEVELOPMENT	0.0674246612	0.07173	0.647684889434889	0.188636234969569
GO_REGULATION_OF_LEUKOCYTE_CHEMOTAXIS	0.0676265438	0.07069	0.647684889434889	0.188636234969569
GO_SODIUM_ION_HOMEOSTASIS	0.0677180777	0.05548	0.647684889434889	0.188636234969569
GO_CELL_CELL_ADHESION_MEDIATED_BY_CADHERIN	0.0677397461	0.06513	0.647684889434889	0.188636234969569
GO_RESPONSE_TO_INTERLEUKIN_15	0.0678442875	0.09324	0.692947394789579	0.159299733670687
GO_GLUTAMATE_RECEPTOR_SIGNALING_PATHWAY	0.0678834513	0.06342	0.647684889434889	0.188636234969569
GO_POSITIVE_REGULATION_OF_HORMONE_METABOLIC_PROCESS	0.0680441753	0.06722	0.647684889434889	0.188636234969569
GO_NEGATIVE_REGULATION_OF_FIBROBLAST_GROWTH_FACTOR_RECEPTOR_SIGNALING_PATHWAY	0.0680441753	0.06725	0.647684889434889	0.188636234969569
GO_REGULATION_OF_HORMONE_BIOSYNTHETIC_PROCESS	0.0680441753	0.06844	0.647684889434889	0.188636234969569
GO_REGULATION_OF_HORMONE_METABOLIC_PROCESS	0.0680441753	0.06782	0.647684889434889	0.188636234969569
GO_ADENOHYPOPHYSIS_DEVELOPMENT	0.0680441753	0.06867	0.647684889434889	0.188636234969569
GO_MINERALOCORTICOID_BIOSYNTHETIC_PROCESS	0.0680441753	0.06868	0.647684889434889	0.188636234969569
GO_REGULATION_OF_KETONE_BIOSYNTHETIC_PROCESS	0.0680441753	0.06707	0.647684889434889	0.188636234969569
GO_REGULATION_OF_GLUCOCORTICOID_METABOLIC_PROCESS	0.0680441753	0.06874	0.647684889434889	0.188636234969569
GO_REGULATION_OF_GLUCOCORTICOID_BIOSYNTHETIC_PROCESS	0.0680441753	0.06688	0.647684889434889	0.188636234969569
GO_REGULATION_OF_ALDOSTERONE_METABOLIC_PROCESS	0.0680441753	0.06815	0.647684889434889	0.188636234969569
GO_NEGATIVE_REGULATION_OF_HORMONE_METABOLIC_PROCESS	0.0680441753	0.06763	0.647684889434889	0.188636234969569
GO_IMMATURE_T_CELL_PROLIFERATION_IN_THYMUS	0.0680441753	0.06679	0.647684889434889	0.188636234969569
GO_PRIMARY_ALCOHOL_BIOSYNTHETIC_PROCESS	0.0680441753	0.06872	0.647684889434889	0.188636234969569
GO_CORTISOL_BIOSYNTHETIC_PROCESS	0.0680441753	0.06811	0.647684889434889	0.188636234969569
GO_NON_CANONICAL_WNT_SIGNALING_PATHWAY_VIA_MAPK_CASCADE	0.0680441753	0.0674	0.647684889434889	0.188636234969569
GO_ALDEHYDE_BIOSYNTHETIC_PROCESS	0.0680441753	0.06771	0.647684889434889	0.188636234969569
GO_POSITIVE_REGULATION_OF_HORMONE_BIOSYNTHETIC_PROCESS	0.0680441753	0.06921	0.647684889434889	0.188636234969569
GO_SOMATOTROPIN_SECRETING_CELL_DIFFERENTIATION	0.0680441753	0.06761	0.647684889434889	0.188636234969569
GO_NEUROENDOCRINE_CELL_DIFFERENTIATION	0.0680441753	0.06742	0.647684889434889	0.188636234969569
GO_TESTOSTERONE_BIOSYNTHETIC_PROCESS	0.0680441753	0.0676	0.647684889434889	0.188636234969569
GO_METANEPHRIC_TUBULE_MORPHOGENESIS	0.0680441753	0.06767	0.647684889434889	0.188636234969569
GO_METANEPHRIC_TUBULE_FORMATION	0.0680441753	0.06904	0.647684889434889	0.188636234969569
GO_REGULATION_OF_STEROID_HORMONE_BIOSYNTHETIC_PROCESS	0.0680441753	0.06833	0.647684889434889	0.188636234969569
GO_POSITIVE_REGULATION_OF_GLYCOPROTEIN_BIOSYNTHETIC_PROCESS	0.0680864796	0.09125	0.691671296296296	0.160100246757037
GO_FATTY_ACID_ELONGATION	0.0681360444	0.09138	0.691671296296296	0.160100246757037
GO_ORGAN_INDUCTION	0.0681718453	0.08021	0.661253631284916	0.1796319300151
GO_HEART_FIELD_SPECIFICATION	0.0681718453	0.07764	0.655178325688073	0.183640478142885
GO_HEART_INDUCTION	0.0681718453	0.07598	0.652248251748252	0.185587076286162
GO_REGULATION_OF_HEART_INDUCTION	0.0681718453	0.07788	0.655690721649485	0.183300961773381
GO_POSITIVE_REGULATION_OF_HEART_INDUCTION	0.0681718453	0.07808	0.656399317406143	0.182831879244324
GO_PROTEIN_LOCALIZATION_TO_JUXTAPARANODE_REGION_OF_AXON	0.0683883731	0.06626	0.647684889434889	0.188636234969569
GO_GLAND_DEVELOPMENT	0.068696595	0.0697	0.647684889434889	0.188636234969569
GO_DEVELOPMENTAL_INDUCTION	0.0689583472	0.08201	0.6615	0.17947015147648
GO_SYNAPSE_ORGANIZATION	0.0690467426	0.11137	0.726971136767318	0.138482831770294
GO_PHOSPHOLIPID_DEPHOSPHORYLATION	0.069287754	0.0668	0.647684889434889	0.188636234969569
GO_MAINTENANCE_OF_CELL_POLARITY	0.069562887	0.07078	0.647684889434889	0.188636234969569
GO_POSITIVE_REGULATION_OF_CELL_DIFFERENTIATION	0.0697086539	0.0507	0.63948730964467	0.194168069490219
GO_CELLULAR_RESPONSE_TO_OSMOTIC_STRESS	0.0703473463	0.08192	0.6615	0.17947015147648
GO_LATE_ENDOSOME_TO_VACUOLE_TRANSPORT_VIA_MULTIVESICULAR_BODY_SORTING_PATHWAY	0.0705379409	0.07073	0.647684889434889	0.188636234969569
GO_LATE_ENDOSOME_TO_VACUOLE_TRANSPORT	0.0705379409	0.07108	0.647684889434889	0.188636234969569
GO_LIPID_BIOSYNTHETIC_PROCESS	0.0708200107	0.10802	0.72394484958979	0.140294517271256
GO_UNSATURATED_FATTY_ACID_BIOSYNTHETIC_PROCESS	0.0709466498	0.0731	0.648544964028777	0.188059908627496
GO_HEMATOPOIETIC_STEM_CELL_MIGRATION	0.0709812087	0.13328	0.766836591086787	0.115297172100796
GO_REGULATION_OF_HEART_GROWTH	0.0710441909	0.03873	0.593218934911243	0.226784995209019
GO_3_UTR_MEDIATED_MRNA_STABILIZATION	0.0711352521	0.08646	0.6762	0.16992483357025
GO_PROTEIN_LOCALIZATION_TO_CHROMATIN	0.0712487187	0.07666	0.652737847222222	0.185261205193966
GO_LENS_FIBER_CELL_DEVELOPMENT	0.0712504453	0.07103	0.647684889434889	0.188636234969569
GO_CELLULAR_PIGMENTATION	0.0712564167	0.07491	0.651185731132076	0.186295124332761
GO_MITOCHONDRIAL_TRANSMEMBRANE_TRANSPORT	0.0714120988	0.09378	0.692947394789579	0.159299733670687
GO_NEGATIVE_REGULATION_OF_CELLULAR_PROTEIN_CATABOLIC_PROCESS	0.0714235364	0.06434	0.647684889434889	0.188636234969569
GO_REGULATION_OF_GLIAL_CELL_MIGRATION	0.0714626238	0.05844	0.647684889434889	0.188636234969569
GO_MICROGLIAL_CELL_MIGRATION	0.0714626238	0.05795	0.647684889434889	0.188636234969569
GO_NEGATIVE_REGULATION_OF_EXOCYTOSIS	0.0716066975	0.07074	0.647684889434889	0.188636234969569
GO_NEGATIVE_REGULATION_OF_NEUROTRANSMITTER_SECRETION	0.0716066975	0.07062	0.647684889434889	0.188636234969569
GO_REGULATION_OF_HEXOKINASE_ACTIVITY	0.0716066975	0.07141	0.647684889434889	0.188636234969569
GO_NEGATIVE_REGULATION_OF_RELEASE_OF_CYTOCHROME_C_FROM_MITOCHONDRIA	0.0716066975	0.07154	0.647684889434889	0.188636234969569
GO_NEGATIVE_REGULATION_OF_OXIDATIVE_STRESS_INDUCED_INTRINSIC_APOPTOTIC_SIGNALING_PATHWAY	0.0716066975	0.07142	0.647684889434889	0.188636234969569
GO_REGULATION_OF_MITOCHONDRIAL_FUSION	0.0716066975	0.0698	0.647684889434889	0.188636234969569
GO_NEGATIVE_REGULATION_OF_MITOCHONDRIAL_FUSION	0.0716066975	0.07198	0.648544964028777	0.188059908627496
GO_UBIQUITIN_RECYCLING	0.0716066975	0.07054	0.647684889434889	0.188636234969569
GO_FREE_UBIQUITIN_CHAIN_POLYMERIZATION	0.0716066975	0.07231	0.648544964028777	0.188059908627496
GO_PROTEIN_K27_LINKED_UBIQUITINATION	0.0716066975	0.07347	0.648544964028777	0.188059908627496
GO_POSITIVE_REGULATION_OF_NEUROTRANSMITTER_UPTAKE	0.0716066975	0.07162	0.647684889434889	0.188636234969569
GO_CATECHOLAMINE_UPTAKE_INVOLVED_IN_SYNAPTIC_TRANSMISSION	0.0716066975	0.07132	0.647684889434889	0.188636234969569
GO_AGGRESOME_ASSEMBLY	0.0716066975	0.07069	0.647684889434889	0.188636234969569
GO_PROTEIN_K6_LINKED_UBIQUITINATION	0.0716066975	0.07083	0.647684889434889	0.188636234969569
GO_SPONTANEOUS_SYNAPTIC_TRANSMISSION	0.0716066975	0.07309	0.648544964028777	0.188059908627496
GO_REGULATION_OF_SPONTANEOUS_SYNAPTIC_TRANSMISSION	0.0716066975	0.07219	0.648544964028777	0.188059908627496
GO_NEGATIVE_REGULATION_OF_HEXOKINASE_ACTIVITY	0.0716066975	0.07258	0.648544964028777	0.188059908627496
GO_NEGATIVE_REGULATION_OF_OXIDATIVE_STRESS_INDUCED_NEURON_INTRINSIC_APOPTOTIC_SIGNALING_PATHWAY	0.0716066975	0.07116	0.647684889434889	0.188636234969569
GO_MAINTENANCE_OF_ANIMAL_ORGAN_IDENTITY	0.0716511547	0.05137	0.63948730964467	0.194168069490219
GO_POSITIVE_REGULATION_OF_SYNAPSE_MATURATION	0.0719629498	0.07033	0.647684889434889	0.188636234969569
GO_NEGATIVE_REGULATION_OF_INTERLEUKIN_8_PRODUCTION	0.0721150303	0.0985	0.700847047434656	0.154376751937814
GO_BRAIN_DERIVED_NEUROTROPHIC_FACTOR_RECEPTOR_SIGNALING_PATHWAY	0.0721339173	0.07594	0.652248251748252	0.185587076286162
GO_MAINTENANCE_OF_PROTEIN_LOCALIZATION_IN_ORGANELLE	0.0721442371	0.05858	0.647684889434889	0.188636234969569
GO_REGULATION_OF_B_CELL_DIFFERENTIATION	0.0722192663	0.06267	0.647684889434889	0.188636234969569
GO_MECHANOSENSORY_BEHAVIOR	0.0724347701	0.06938	0.647684889434889	0.188636234969569
GO_POSITIVE_REGULATION_OF_CYTOKINE_PRODUCTION	0.0724546147	0.0729	0.648544964028777	0.188059908627496
GO_RESPONSE_TO_PH	0.0725999256	0.09889	0.702861486486486	0.153130253332469
GO_REGULATION_OF_ACROSOME_REACTION	0.0726390387	0.11308	0.731894366197183	0.135551595837981
GO_REGULATION_OF_STEM_CELL_DIFFERENTIATION	0.0727232737	0.05693	0.647684889434889	0.188636234969569
GO_POSITIVE_REGULATION_OF_ORGAN_GROWTH	0.0727328114	0.04541	0.611834239130435	0.213366222922874
GO_REGULATION_OF_ACTION_POTENTIAL	0.072855369	0.1004	0.706471319311664	0.150905464555004
GO_FATTY_ACID_DERIVATIVE_BIOSYNTHETIC_PROCESS	0.0730191725	0.07817	0.656399317406143	0.182831879244324
GO_POSITIVE_REGULATION_OF_ESTABLISHMENT_OF_PROTEIN_LOCALIZATION	0.0730795264	0.08304	0.664053745928339	0.177796769102631
GO_PYROPTOSIS	0.0733879587	0.07331	0.648544964028777	0.188059908627496
GO_RESPONSE_TO_AUDITORY_STIMULUS	0.0733990999	0.07226	0.648544964028777	0.188059908627496
GO_COAGULATION	0.0736830188	0.06582	0.647684889434889	0.188636234969569
GO_LIPID_HYDROXYLATION	0.0737442109	0.07351	0.648544964028777	0.188059908627496
GO_CELL_COMMUNICATION_BY_ELECTRICAL_COUPLING_INVOLVED_IN_CARDIAC_CONDUCTION	0.0739496729	0.07762	0.655178325688073	0.183640478142885
GO_SMOOTH_MUSCLE_CELL_CHEMOTAXIS	0.0741043049	0.05924	0.647684889434889	0.188636234969569
GO_THALAMUS_DEVELOPMENT	0.0741402557	0.06337	0.647684889434889	0.188636234969569
GO_CARDIAC_CONDUCTION_SYSTEM_DEVELOPMENT	0.0744446134	0.0817	0.6615	0.17947015147648
GO_REGULATION_OF_LIPOPROTEIN_METABOLIC_PROCESS	0.0744567154	0.07454	0.651185731132076	0.186295124332761
GO_POSITIVE_REGULATION_OF_VASCULAR_ENDOTHELIAL_GROWTH_FACTOR_RECEPTOR_SIGNALING_PATHWAY	0.0744567154	0.07504	0.651185731132076	0.186295124332761
GO_NEGATIVE_REGULATION_OF_RECEPTOR_BIOSYNTHETIC_PROCESS	0.0744567154	0.07438	0.6509125	0.186477388269305
GO_APOLIPOPROTEIN_A_I_MEDIATED_SIGNALING_PATHWAY	0.0744567154	0.07434	0.6509125	0.186477388269305
GO_PROTEIN_DEPHOSPHORYLATION	0.074591747	0.08662	0.6762	0.16992483357025
GO_ACTIVATION_OF_TRANSMEMBRANE_RECEPTOR_PROTEIN_TYROSINE_KINASE_ACTIVITY	0.0746224008	0.06948	0.647684889434889	0.188636234969569
GO_NEGATIVE_REGULATION_OF_CHEMOTAXIS	0.0746567447	0.10146	0.707237960339943	0.150434437016864
GO_ISOTYPE_SWITCHING_TO_IGA_ISOTYPES	0.0748824592	0.12488	0.757138554216867	0.120824638563706
GO_REGULATION_OF_T_HELPER_1_CELL_DIFFERENTIATION	0.0750127022	0.05886	0.647684889434889	0.188636234969569
GO_POSITIVE_REGULATION_OF_T_HELPER_1_CELL_DIFFERENTIATION	0.0750127022	0.06084	0.647684889434889	0.188636234969569
GO_MONONUCLEAR_CELL_DIFFERENTIATION	0.0753021181	0.07081	0.647684889434889	0.188636234969569
GO_REGULATION_OF_LYMPHOCYTE_ACTIVATION	0.075479258	0.09501	0.695333333333333	0.15780695062915
GO_MONOCARBOXYLIC_ACID_METABOLIC_PROCESS	0.0754878801	0.13373	0.767768511301637	0.114769703690838
GO_RENAL_SODIUM_ION_TRANSPORT	0.075525472	0.07525	0.651457597173145	0.186113846893877
GO_REGULATION_OF_CELL_ACTIVATION	0.0756714946	0.09624	0.697388671875	0.156525111422524
GO_DEVELOPMENT_OF_PRIMARY_SEXUAL_CHARACTERISTICS	0.0757495475	0.07849	0.656399317406143	0.182831879244324
GO_POSITIVE_REGULATION_OF_CHROMATIN_SILENCING	0.0760718062	0.09636	0.697388671875	0.156525111422524
GO_MUCOPOLYSACCHARIDE_METABOLIC_PROCESS	0.0761431066	0.0824	0.66182096069869	0.179259482308195
GO_DE_NOVO_PYRIMIDINE_NUCLEOBASE_BIOSYNTHETIC_PROCESS	0.0762024115	0.05458	0.647684889434889	0.188636234969569
GO_CITRULLINE_BIOSYNTHETIC_PROCESS	0.0762024115	0.0546	0.647684889434889	0.188636234969569
GO_PYRIMIDINE_NUCLEOBASE_BIOSYNTHETIC_PROCESS	0.0762024115	0.05486	0.647684889434889	0.188636234969569
GO_RESPONSE_TO_CATECHOLAMINE	0.0769474923	0.04595	0.611834239130435	0.213366222922874
GO_CYTOSKELETAL_ANCHORING_AT_NUCLEAR_MEMBRANE	0.0772193032	0.09388	0.692947394789579	0.159299733670687
GO_STRESS_ACTIVATED_PROTEIN_KINASE_SIGNALING_CASCADE	0.077681804	0.11105	0.726172153024911	0.138960409264355
GO_POSITIVE_REGULATION_OF_AUTOPHAGY_OF_MITOCHONDRION	0.0777909132	0.07115	0.647684889434889	0.188636234969569
GO_PYRIMIDINE_NUCLEOSIDE_METABOLIC_PROCESS	0.0780192376	0.07961	0.660261235955056	0.180284199478464
GO_ADENOSINE_METABOLIC_PROCESS	0.0780192376	0.07981	0.660261235955056	0.180284199478464
GO_NEGATIVE_REGULATION_OF_CATALYTIC_ACTIVITY	0.0780733956	0.051	0.63948730964467	0.194168069490219
GO_POSITIVE_REGULATION_OF_INSULIN_SECRETION_INVOLVED_IN_CELLULAR_RESPONSE_TO_GLUCOSE_STIMULUS	0.0782763781	0.09321	0.692947394789579	0.159299733670687
GO_ENDOCARDIUM_DEVELOPMENT	0.0782892158	0.08694	0.6762	0.16992483357025
GO_ANOIKIS	0.0783025934	0.10509	0.717	0.1444808443322
GO_FEMALE_SEX_DIFFERENTIATION	0.0784073053	0.076	0.652248251748252	0.185587076286162
GO_SYNAPTONEMAL_COMPLEX_ORGANIZATION	0.0784956234	0.069	0.647684889434889	0.188636234969569
GO_POSITIVE_REGULATION_OF_VIRAL_ENTRY_INTO_HOST_CELL	0.0787317421	0.07769	0.655178325688073	0.183640478142885
GO_ROOF_OF_MOUTH_DEVELOPMENT	0.0789486335	0.10113	0.706913498098859	0.150633725660977
GO_SIALIC_ACID_TRANSPORT	0.0790879943	0.07935	0.660261235955056	0.180284199478464
GO_IMMATURE_T_CELL_PROLIFERATION	0.0791334805	0.06083	0.647684889434889	0.188636234969569
GO_REGULATION_OF_GAMMA_DELTA_T_CELL_ACTIVATION	0.0792179626	0.08558	0.673461456102784	0.171687254997984
GO_POSITIVE_REGULATION_OF_GAMMA_DELTA_T_CELL_ACTIVATION	0.0792179626	0.08641	0.6762	0.16992483357025
GO_RESPONSE_TO_MURAMYL_DIPEPTIDE	0.0795260738	0.08216	0.6615	0.17947015147648
GO_CELLULAR_RESPONSE_TO_MURAMYL_DIPEPTIDE	0.0795260738	0.08321	0.664053745928339	0.177796769102631
GO_LUNG_ASSOCIATED_MESENCHYME_DEVELOPMENT	0.0798004988	0.08097	0.6615	0.17947015147648
GO_REGULATION_OF_ANIMAL_ORGAN_FORMATION	0.0800775399	0.07228	0.648544964028777	0.188059908627496
GO_GLOMERULUS_DEVELOPMENT	0.0801124203	0.09076	0.689851085832472	0.161244647785908
GO_UTP_BIOSYNTHETIC_PROCESS	0.080156751	0.08239	0.66182096069869	0.179259482308195
GO_NEGATIVE_REGULATION_OF_PROTEIN_CATABOLIC_PROCESS	0.080624481	0.08278	0.662781045751634	0.178629920052306
GO_BONE_MINERALIZATION	0.0807698	0.05425	0.647684889434889	0.188636234969569
GO_NEGATIVE_REGULATION_OF_DEVELOPMENTAL_PROCESS	0.080863481	0.0436	0.602398320895522	0.220116247343255
GO_PANTOTHENATE_METABOLIC_PROCESS	0.0808692554	0.08355	0.665401950162513	0.176915930633446
GO_COENZYME_TRANSPORT	0.0808692554	0.08376	0.666188108108108	0.176403124015186
GO_NEGATIVE_REGULATION_OF_RESPONSE_TO_EXTERNAL_STIMULUS	0.0809687494	0.09401	0.692947394789579	0.159299733670687
GO_RNA_PHOSPHODIESTER_BOND_HYDROLYSIS	0.0811350069	0.07995	0.660261235955056	0.180284199478464
GO_CELL_CYCLE	0.081207146	0.08132	0.6615	0.17947015147648
GO_HOMOTYPIC_CELL_CELL_ADHESION	0.0812153842	0.10491	0.717	0.1444808443322
GO_NEGATIVE_REGULATION_OF_DNA_RECOMBINATION	0.0812320107	0.08898	0.684819895287958	0.164423631087526
GO_NEURON_NEURON_SYNAPTIC_TRANSMISSION	0.0812430035	0.11212	0.728631299734748	0.137492176753012
GO_POST_EMBRYONIC_ANIMAL_MORPHOGENESIS	0.0813912024	0.08261	0.662141221374046	0.179049374423433
GO_POST_EMBRYONIC_EYE_MORPHOGENESIS	0.0813912024	0.08167	0.6615	0.17947015147648
GO_POST_EMBRYONIC_ANIMAL_ORGAN_MORPHOGENESIS	0.0813912024	0.08155	0.6615	0.17947015147648
GO_REGULATION_OF_PROTEIN_POLYUBIQUITINATION	0.0818939939	0.09219	0.692947394789579	0.159299733670687
GO_NEGATIVE_REGULATION_OF_UBIQUITIN_DEPENDENT_PROTEIN_CATABOLIC_PROCESS	0.0820219816	0.08729	0.6774883843717	0.169098146426279
GO_REGULATION_OF_POSTSYNAPTIC_NEUROTRANSMITTER_RECEPTOR_INTERNALIZATION	0.082040363	0.0645	0.647684889434889	0.188636234969569
GO_REGULATION_OF_DEPHOSPHORYLATION	0.0821008288	0.11699	0.744282871972318	0.128261975222154
GO_HEMATOPOIETIC_PROGENITOR_CELL_DIFFERENTIATION	0.0822523105	0.06758	0.647684889434889	0.188636234969569
GO_REGULATION_OF_CD4_POSITIVE_ALPHA_BETA_T_CELL_DIFFERENTIATION	0.0823066971	0.07773	0.655178325688073	0.183640478142885
GO_NIK_NF_KAPPAB_SIGNALING	0.0823393781	0.05792	0.647684889434889	0.188636234969569
GO_CELL_COMMUNICATION_BY_ELECTRICAL_COUPLING	0.082396038	0.07912	0.659333333333333	0.180894967458502
GO_REGULATION_OF_CELL_COMMUNICATION_BY_ELECTRICAL_COUPLING	0.082396038	0.07839	0.656399317406143	0.182831879244324
GO_PROTEIN_LOCALIZATION_TO_AXON	0.0824122102	0.07513	0.651185731132076	0.186295124332761
GO_VESICLE_CYTOSKELETAL_TRAFFICKING	0.0825531707	0.10098	0.70686	0.150666593626276
GO_RESPONSE_TO_X_RAY	0.0825560454	0.07429	0.6509125	0.186477388269305
GO_CD40_SIGNALING_PATHWAY	0.0826450891	0.07126	0.647684889434889	0.188636234969569
GO_POSITIVE_REGULATION_OF_LEUKOCYTE_MEDIATED_IMMUNITY	0.0827821821	0.1027	0.709855263157895	0.148830193280526
GO_SIGNAL_TRANSDUCTION_BY_P53_CLASS_MEDIATOR	0.0830639967	0.09536	0.695333333333333	0.15780695062915
GO_REGULATION_OF_LONG_TERM_SYNAPTIC_POTENTIATION	0.083336893	0.06824	0.647684889434889	0.188636234969569
GO_SKIN_DEVELOPMENT	0.0835765289	0.08198	0.6615	0.17947015147648
GO_REGULATION_OF_TRANSPORTER_ACTIVITY	0.0836455888	0.06947	0.647684889434889	0.188636234969569
GO_MONOAMINE_TRANSPORT	0.0838140984	0.06501	0.647684889434889	0.188636234969569
GO_VENTRICULAR_TRABECULA_MYOCARDIUM_MORPHOGENESIS	0.083933231	0.07271	0.648544964028777	0.188059908627496
GO_NEGATIVE_REGULATION_OF_GENE_EXPRESSION_EPIGENETIC	0.0839731462	0.09475	0.695333333333333	0.15780695062915
GO_REGULATION_OF_ENDOTHELIAL_CELL_MIGRATION	0.083985081	0.10231	0.708745051837889	0.149509960151244
GO_NEUTROPHIL_MIGRATION	0.0840087855	0.10576	0.71922571692877	0.14313479218615
GO_REGULATION_OF_HELICASE_ACTIVITY	0.0844079725	0.09716	0.697388671875	0.156525111422524
GO_BRANCHING_INVOLVED_IN_MAMMARY_GLAND_DUCT_MORPHOGENESIS	0.0844819963	0.07338	0.648544964028777	0.188059908627496
GO_REGULATION_OF_T_CELL_MIGRATION	0.0844836619	0.11531	0.738908892763731	0.13140910667851
GO_NUCLEOTIDE_SUGAR_BIOSYNTHETIC_PROCESS	0.0845370708	0.07025	0.647684889434889	0.188636234969569
GO_B_CELL_ACTIVATION_INVOLVED_IN_IMMUNE_RESPONSE	0.0847272338	0.12337	0.756823185988324	0.121005571383563
GO_REGULATION_OF_ION_TRANSPORT	0.0847436507	0.0555	0.647684889434889	0.188636234969569
GO_SPINDLE_ELONGATION	0.0852980971	0.07612	0.652248251748252	0.185587076286162
GO_MONOVALENT_INORGANIC_CATION_TRANSPORT	0.085315552	0.05723	0.647684889434889	0.188636234969569
GO_REGULATION_OF_MUSCLE_SYSTEM_PROCESS	0.085416343	0.0803	0.661253631284916	0.1796319300151
GO_CELLULAR_RESPONSE_TO_ABIOTIC_STIMULUS	0.085677296	0.10353	0.71228431372549	0.147346619796206
GO_ZYMOGEN_ACTIVATION	0.0858432852	0.08039	0.661253631284916	0.1796319300151
GO_NEGATIVE_REGULATION_OF_INTERLEUKIN_17_PRODUCTION	0.0858665914	0.0819	0.6615	0.17947015147648
GO_PROTEIN_POLYUBIQUITINATION	0.0861037212	0.09147	0.691671296296296	0.160100246757037
GO_POSITIVE_REGULATION_OF_TYPE_I_INTERFERON_MEDIATED_SIGNALING_PATHWAY	0.0862130388	0.08714	0.67703911205074	0.169386241717863
GO_TYPE_I_INTERFERON_SECRETION	0.0862130388	0.08667	0.6762	0.16992483357025
GO_ENDOTHELIAL_CELL_MATRIX_ADHESION	0.0862130388	0.08678	0.6762	0.16992483357025
GO_LONG_CHAIN_FATTY_ACYL_COA_BIOSYNTHETIC_PROCESS	0.0864266441	0.11105	0.726172153024911	0.138960409264355
GO_FATTY_ACYL_COA_BIOSYNTHETIC_PROCESS	0.0864266441	0.108	0.72394484958979	0.140294517271256
GO_RESPONSE_TO_LIPID	0.0866309576	0.0983	0.700529069767442	0.154573838140318
GO_DEFENSE_RESPONSE_TO_GRAM_NEGATIVE_BACTERIUM	0.0866515054	0.07147	0.647684889434889	0.188636234969569
GO_POSITIVE_REGULATION_OF_LYMPHOCYTE_ACTIVATION	0.086708851	0.10651	0.720597516099356	0.142307239224556
GO_NEGATIVE_REGULATION_OF_MONONUCLEAR_CELL_MIGRATION	0.0867295182	0.09998	0.706471319311664	0.150905464555004
GO_REGULATION_OF_T_HELPER_2_CELL_DIFFERENTIATION	0.0867337282	0.07115	0.647684889434889	0.188636234969569
GO_NEGATIVE_REGULATION_OF_TYPE_2_IMMUNE_RESPONSE	0.0867337282	0.07044	0.647684889434889	0.188636234969569
GO_T_HELPER_2_CELL_DIFFERENTIATION	0.0867337282	0.0715	0.647684889434889	0.188636234969569
GO_NEGATIVE_REGULATION_OF_T_HELPER_CELL_DIFFERENTIATION	0.0867337282	0.07057	0.647684889434889	0.188636234969569
GO_POSITIVE_REGULATION_OF_B_CELL_DIFFERENTIATION	0.0868041863	0.09674	0.697388671875	0.156525111422524
GO_NEGATIVE_REGULATION_OF_COAGULATION	0.0869694399	0.09328	0.692947394789579	0.159299733670687
GO_SKELETAL_MUSCLE_CELL_DIFFERENTIATION	0.0873000466	0.08984	0.686407484407484	0.163417989700217
GO_LACTATION	0.0874742469	0.07143	0.647684889434889	0.188636234969569
GO_SODIUM_ION_TRANSMEMBRANE_TRANSPORT	0.0878177652	0.0702	0.647684889434889	0.188636234969569
GO_MUSCLE_SYSTEM_PROCESS	0.0880411094	0.09378	0.692947394789579	0.159299733670687
GO_NUCLEOSOME_POSITIONING	0.0881328482	0.081	0.6615	0.17947015147648
GO_IMMUNE_SYSTEM_DEVELOPMENT	0.0883969901	0.08801	0.680203470031546	0.167361156861238
GO_GAMMA_DELTA_T_CELL_DIFFERENTIATION	0.0885871371	0.10276	0.709855263157895	0.148830193280526
GO_PROTEIN_K63_LINKED_UBIQUITINATION	0.0888875309	0.10516	0.717	0.1444808443322
GO_REGULATION_OF_MEMBRANE_INVAGINATION	0.0889575441	0.10047	0.706471319311664	0.150905464555004
GO_POSITIVE_REGULATION_OF_PHAGOCYTOSIS_ENGULFMENT	0.0889575441	0.1018	0.707237960339943	0.150434437016864
GO_CARTILAGE_DEVELOPMENT	0.088999533	0.09957	0.704935033686237	0.151850905436476
GO_REGULATION_OF_GTPASE_ACTIVITY	0.0890529133	0.14182	0.779638743455497	0.108106587139271
GO_REGULATION_OF_VENTRICULAR_CARDIAC_MUSCLE_CELL_ACTION_POTENTIAL	0.0890586111	0.1109	0.726172153024911	0.138960409264355
GO_NEGATIVE_REGULATION_OF_RESPONSE_TO_OXIDATIVE_STRESS	0.0890607601	0.0729	0.648544964028777	0.188059908627496
GO_POSITIVE_REGULATION_OF_T_HELPER_CELL_DIFFERENTIATION	0.0893087426	0.06744	0.647684889434889	0.188636234969569
GO_BLOOD_VESSEL_MORPHOGENESIS	0.0895132541	0.10186	0.707237960339943	0.150434437016864
GO_REGULATION_OF_PLASMA_LIPOPROTEIN_PARTICLE_LEVELS	0.0896017011	0.13646	0.772117782909931	0.112316445044946
GO_POSITIVE_REGULATION_OF_EXCITATORY_POSTSYNAPTIC_POTENTIAL	0.0897253036	0.06482	0.647684889434889	0.188636234969569
GO_DOPAMINE_METABOLIC_PROCESS	0.0897264517	0.08165	0.6615	0.17947015147648
GO_MELANOCYTE_DIFFERENTIATION	0.089741486	0.11253	0.730004854368932	0.136674251908817
GO_SOMATIC_DIVERSIFICATION_OF_IMMUNE_RECEPTORS	0.0898656938	0.14462	0.783891592920354	0.105743993248991
GO_SOMATIC_DIVERSIFICATION_OF_IMMUNE_RECEPTORS_VIA_GERMLINE_RECOMBINATION_WITHIN_A_SINGLE_LOCUS	0.0898656938	0.14671	0.785946428571429	0.104607055193054
GO_EPIDERMIS_DEVELOPMENT	0.0899571763	0.08654	0.6762	0.16992483357025
GO_CARDIAC_VENTRICLE_MORPHOGENESIS	0.0900654151	0.0697	0.647684889434889	0.188636234969569
GO_RAC_PROTEIN_SIGNAL_TRANSDUCTION	0.0902280275	0.0619	0.647684889434889	0.188636234969569
GO_REGULATION_OF_CALCIUM_ION_TRANSPORT	0.0902424388	0.12709	0.757138554216867	0.120824638563706
GO_INTERKINETIC_NUCLEAR_MIGRATION	0.0903476684	0.1153	0.738908892763731	0.13140910667851
GO_REGULATION_OF_LYMPHOCYTE_MIGRATION	0.0905344169	0.11701	0.744282871972318	0.128261975222154
GO_ORGANIC_ACID_METABOLIC_PROCESS	0.090636791	0.13747	0.774503440366972	0.110976648751679
GO_REGULATION_OF_KIDNEY_DEVELOPMENT	0.0908469409	0.07982	0.660261235955056	0.180284199478464
GO_RESPONSE_TO_TRANSFORMING_GROWTH_FACTOR_BETA	0.0909387203	0.09965	0.704935033686237	0.151850905436476
GO_ENDOTHELIAL_CELL_MIGRATION	0.0910242754	0.09905	0.702861486486486	0.153130253332469
GO_T_CELL_RECEPTOR_SIGNALING_PATHWAY	0.0910658096	0.06359	0.647684889434889	0.188636234969569
GO_POSITIVE_REGULATION_OF_CELL_ACTIVATION	0.0911123207	0.10393	0.712579757462687	0.147166518986297
GO_EXTRACELLULAR_MATRIX_DISASSEMBLY	0.0913684986	0.08119	0.6615	0.17947015147648
GO_REGULATION_OF_LEUKOCYTE_MEDIATED_IMMUNITY	0.0914131516	0.10427	0.714244641192917	0.146153009340846
GO_POSITIVE_REGULATION_OF_BONE_MINERALIZATION	0.0914359917	0.0593	0.647684889434889	0.188636234969569
GO_PIGMENT_BIOSYNTHETIC_PROCESS	0.0914870731	0.09191	0.692947394789579	0.159299733670687
GO_CHROMATIN_ORGANIZATION_INVOLVED_IN_REGULATION_OF_TRANSCRIPTION	0.0915783414	0.10969	0.726172153024911	0.138960409264355
GO_RESPONSE_TO_STARVATION	0.0917180398	0.07716	0.653709677419355	0.184615085756561
GO_NEUTRAL_LIPID_BIOSYNTHETIC_PROCESS	0.0918164202	0.10578	0.71922571692877	0.14313479218615
GO_VASCULAR_ENDOTHELIAL_GROWTH_FACTOR_RECEPTOR_SIGNALING_PATHWAY	0.0918331322	0.10118	0.706913498098859	0.150633725660977
GO_POSITIVE_REGULATION_OF_VOLTAGE_GATED_CALCIUM_CHANNEL_ACTIVITY	0.0919130745	0.09255	0.692947394789579	0.159299733670687
GO_POSITIVE_REGULATION_OF_HIGH_VOLTAGE_GATED_CALCIUM_CHANNEL_ACTIVITY	0.0919130745	0.09249	0.692947394789579	0.159299733670687
GO_POSITIVE_REGULATION_OF_CELLULAR_EXTRAVASATION	0.0925080247	0.0898	0.686407484407484	0.163417989700217
GO_HOMOPHILIC_CELL_ADHESION_VIA_PLASMA_MEMBRANE_ADHESION_MOLECULES	0.0925778832	0.0674	0.647684889434889	0.188636234969569
GO_REGULATION_OF_CATABOLIC_PROCESS	0.0928539825	0.10043	0.706471319311664	0.150905464555004
GO_REGULATION_OF_T_HELPER_CELL_DIFFERENTIATION	0.0929699927	0.06581	0.647684889434889	0.188636234969569
GO_CENTRAL_NERVOUS_SYSTEM_MATURATION	0.0929736997	0.08922	0.68523197492163	0.164162379787051
GO_SINGLE_FERTILIZATION	0.0929778609	0.11781	0.745436746987952	0.127589202109775
GO_MISMATCH_REPAIR	0.0931705938	0.0974	0.697748538011696	0.156301064812987
GO_CELLULAR_RESPONSE_TO_EXTERNAL_STIMULUS	0.0932149702	0.09836	0.700529069767442	0.154573838140318
GO_LIPOPROTEIN_METABOLIC_PROCESS	0.0933741469	0.07592	0.652248251748252	0.185587076286162
GO_MAMMARY_GLAND_ALVEOLUS_DEVELOPMENT	0.0934735093	0.08384	0.666188108108108	0.176403124015186
GO_NEGATIVE_REGULATION_OF_ENDOPLASMIC_RETICULUM_STRESS_INDUCED_INTRINSIC_APOPTOTIC_SIGNALING_PATHWAY	0.093595281	0.07673	0.652737847222222	0.185261205193966
GO_METANEPHRIC_NEPHRON_DEVELOPMENT	0.0939267719	0.11477	0.738279527559055	0.131779174366925
GO_RENAL_SYSTEM_PROCESS_INVOLVED_IN_REGULATION_OF_BLOOD_VOLUME	0.0940505878	0.09517	0.695333333333333	0.15780695062915
GO_REGULATION_OF_LEUKOCYTE_PROLIFERATION	0.0942477079	0.1234	0.756823185988324	0.121005571383563
GO_FACE_DEVELOPMENT	0.0944017786	0.13992	0.776381886792453	0.109924605377763
GO_REGULATION_OF_LONG_TERM_SYNAPTIC_DEPRESSION	0.0946448367	0.07433	0.6509125	0.186477388269305
GO_POSITIVE_REGULATION_OF_LONG_TERM_SYNAPTIC_DEPRESSION	0.0946448367	0.07439	0.6509125	0.186477388269305
GO_ICOSANOID_CATABOLIC_PROCESS	0.0947968639	0.09532	0.695333333333333	0.15780695062915
GO_FATTY_ACID_DERIVATIVE_CATABOLIC_PROCESS	0.0947968639	0.09307	0.692947394789579	0.159299733670687
GO_INTRASPECIES_INTERACTION_BETWEEN_ORGANISMS	0.0948178571	0.10187	0.707237960339943	0.150434437016864
GO_POSITIVE_REGULATION_OF_ENDOTHELIAL_CELL_APOPTOTIC_PROCESS	0.094995297	0.14588	0.785946428571429	0.104607055193054
GO_POSITIVE_REGULATION_OF_NEUROTROPHIN_TRK_RECEPTOR_SIGNALING_PATHWAY	0.0951275257	0.12464	0.757138554216867	0.120824638563706
GO_RIBOSE_PHOSPHATE_BIOSYNTHETIC_PROCESS	0.0951812397	0.09318	0.692947394789579	0.159299733670687
GO_CARDIAC_MUSCLE_TISSUE_REGENERATION	0.0953920957	0.06601	0.647684889434889	0.188636234969569
GO_POSITIVE_REGULATION_OF_PHOSPHOLIPASE_ACTIVITY	0.0954344983	0.12491	0.757138554216867	0.120824638563706
GO_POSITIVE_REGULATION_OF_LIPASE_ACTIVITY	0.0954344983	0.12596	0.757138554216867	0.120824638563706
GO_VENTRICULAR_SEPTUM_MORPHOGENESIS	0.0956350758	0.10046	0.706471319311664	0.150905464555004
GO_TRANSLATIONAL_TERMINATION	0.0957491628	0.0766	0.652737847222222	0.185261205193966
GO_REGULATION_OF_T_CELL_CHEMOTAXIS	0.0958318489	0.09606	0.697388671875	0.156525111422524
GO_PANCREATIC_JUICE_SECRETION	0.0958318489	0.09698	0.697388671875	0.156525111422524
GO_REGULATION_OF_PANCREATIC_JUICE_SECRETION	0.0958318489	0.09588	0.697388671875	0.156525111422524
GO_NEGATIVE_REGULATION_OF_PANCREATIC_JUICE_SECRETION	0.0958318489	0.09638	0.697388671875	0.156525111422524
GO_CARDIOBLAST_DIFFERENTIATION	0.0958911625	0.08527	0.67293508583691	0.172026827637148
GO_GLYCOPROTEIN_METABOLIC_PROCESS	0.095951786	0.08612	0.6762	0.16992483357025
GO_HIGH_DENSITY_LIPOPROTEIN_PARTICLE_ASSEMBLY	0.0961375912	0.10501	0.717	0.1444808443322
GO_NEGATIVE_REGULATION_OF_RELAXATION_OF_MUSCLE	0.0961881012	0.09691	0.697388671875	0.156525111422524
GO_NEGATIVE_REGULATION_OF_OSTEOBLAST_PROLIFERATION	0.0962065219	0.06975	0.647684889434889	0.188636234969569
GO_REGULATION_OF_DEACETYLASE_ACTIVITY	0.0963278978	0.09034	0.688081865284974	0.162359888034222
GO_REGULATION_OF_HISTONE_DEACETYLASE_ACTIVITY	0.0963278978	0.08943	0.685489051094891	0.163999477544121
GO_VITAMIN_D_RECEPTOR_SIGNALING_PATHWAY	0.0963319156	0.06147	0.647684889434889	0.188636234969569
GO_POSITIVE_REGULATION_OF_SMOOTHENED_SIGNALING_PATHWAY	0.0965443534	0.09703	0.697388671875	0.156525111422524
GO_POSITIVE_REGULATION_OF_EPITHELIAL_CELL_APOPTOTIC_PROCESS	0.0966136429	0.12034	0.751673322005098	0.123970863232122
GO_NEGATIVE_REGULATION_OF_LONG_TERM_SYNAPTIC_POTENTIATION	0.0968791001	0.09207	0.692947394789579	0.159299733670687
GO_REGULATION_OF_PLATELET_ACTIVATION	0.0969351347	0.11481	0.738279527559055	0.131779174366925
GO_PREPULSE_INHIBITION	0.0969905666	0.08868	0.68322641509434	0.16543535117745
GO_HISTONE_H3_K4_TRIMETHYLATION	0.0972823659	0.09289	0.692947394789579	0.159299733670687
GO_TYROSINE_PHOSPHORYLATION_OF_STAT_PROTEIN	0.0973242325	0.11086	0.726172153024911	0.138960409264355
GO_POSITIVE_REGULATION_OF_TRANSCRIPTION_BY_RNA_POLYMERASE_II	0.0973917282	0.05119	0.63948730964467	0.194168069490219
GO_LYMPHOCYTE_MEDIATED_IMMUNITY	0.0974499072	0.13068	0.7623	0.117874080229968
GO_PROTEIN_AUTOPHOSPHORYLATION	0.0979194515	0.09636	0.697388671875	0.156525111422524
GO_RIBONUCLEOSIDE_MONOPHOSPHATE_BIOSYNTHETIC_PROCESS	0.0982120382	0.09554	0.695955401387512	0.157418590205381
GO_REGULATION_OF_POSTTRANSCRIPTIONAL_GENE_SILENCING	0.0982125078	0.12423	0.757138554216867	0.120824638563706
GO_SCHWANN_CELL_DEVELOPMENT	0.0983623839	0.12286	0.756823185988324	0.121005571383563
GO_SCHWANN_CELL_DIFFERENTIATION	0.0983623839	0.12323	0.756823185988324	0.121005571383563
GO_POSITIVE_REGULATION_OF_CD8_POSITIVE_ALPHA_BETA_T_CELL_ACTIVATION	0.0985054525	0.12224	0.756823185988324	0.121005571383563
GO_RESPONSE_TO_MACROPHAGE_COLONY_STIMULATING_FACTOR	0.0986793272	0.11959	0.749850383631714	0.125025382001832
GO_MAMMARY_GLAND_MORPHOGENESIS	0.0989736052	0.07986	0.660261235955056	0.180284199478464
GO_REGULATION_OF_GONAD_DEVELOPMENT	0.0991652327	0.10084	0.70686	0.150666593626276
GO_REGULATION_OF_MALE_GONAD_DEVELOPMENT	0.0991652327	0.10327	0.71228431372549	0.147346619796206
GO_POSITIVE_REGULATION_OF_PHOSPHATIDYLINOSITOL_3_KINASE_SIGNALING	0.0991919755	0.1263	0.757138554216867	0.120824638563706
GO_DORSAL_VENTRAL_AXIS_SPECIFICATION	0.0997506234	0.10089	0.70686	0.150666593626276
GO_B_CELL_PROLIFERATION	0.0998143485	0.11652	0.744282871972318	0.128261975222154
GO_NEUTRAL_LIPID_METABOLIC_PROCESS	0.100157276	0.08494	0.672022604951561	0.172616118254786
GO_POSITIVE_REGULATION_OF_NUCLEAR_DIVISION	0.100252587	0.11368	0.733580333625988	0.134552320075492
GO_REGULATION_OF_NON_MEMBRANE_SPANNING_PROTEIN_TYROSINE_KINASE_ACTIVITY	0.100400494	0.14418	0.783891592920354	0.105743993248991
GO_CELL_DIFFERENTIATION_IN_HINDBRAIN	0.100578219	0.09321	0.692947394789579	0.159299733670687
GO_CEREBELLAR_CORTEX_FORMATION	0.100578219	0.09218	0.692947394789579	0.159299733670687
GO_REGULATION_OF_LIPOPROTEIN_PARTICLE_CLEARANCE	0.100797958	0.14642	0.785946428571429	0.104607055193054
GO_PROTEIN_LINEAR_POLYUBIQUITINATION	0.100827837	0.08555	0.673461456102784	0.171687254997984
GO_RESPONSE_TO_GRANULOCYTE_MACROPHAGE_COLONY_STIMULATING_FACTOR	0.101164658	0.12793	0.757138554216867	0.120824638563706
GO_NEGATIVE_REGULATION_OF_VIRAL_GENOME_REPLICATION	0.101273655	0.11769	0.745436746987952	0.127589202109775
GO_ZINC_ION_TRANSPORT	0.101486711	0.13777	0.774503440366972	0.110976648751679
GO_ZINC_ION_TRANSMEMBRANE_TRANSPORT	0.101486711	0.13718	0.773865310821182	0.111334620528045
GO_CYTOKINE_PRODUCTION	0.101506914	0.09312	0.692947394789579	0.159299733670687
GO_REGULATION_OF_PROTEIN_K63_LINKED_UBIQUITINATION	0.101532092	0.12899	0.757854916067146	0.120413927853844
GO_REGULATION_OF_GASTRIC_ACID_SECRETION	0.101535958	0.0842	0.668326133909287	0.17501155609809
GO_CARDIOVASCULAR_SYSTEM_DEVELOPMENT	0.101959477	0.12341	0.756823185988324	0.121005571383563
GO_PURINE_NUCLEOSIDE_MONOPHOSPHATE_METABOLIC_PROCESS	0.102043066	0.08811	0.680261029411765	0.167324408057817
GO_POSITIVE_REGULATION_OF_PHOSPHATASE_ACTIVITY	0.102152258	0.17157	0.823670476812541	0.0842465003477314
GO_C21_STEROID_HORMONE_METABOLIC_PROCESS	0.102862911	0.08431	0.668477346278317	0.174913305758801
GO_NEUROTRANSMITTER_REUPTAKE	0.102955049	0.08944	0.685489051094891	0.163999477544121
GO_REGULATION_OF_GLUCOSE_METABOLIC_PROCESS	0.103113491	0.147	0.786353711790393	0.104382058891161
GO_MORPHOGENESIS_OF_AN_EPITHELIAL_BUD	0.103163094	0.07713	0.653709677419355	0.184615085756561
GO_SENSORY_PERCEPTION_OF_PAIN	0.103325996	0.11544	0.73909756097561	0.131298230892322
GO_REGULATION_OF_PROTEIN_HETERODIMERIZATION_ACTIVITY	0.103464535	0.1118	0.727838795394154	0.137964799290368
GO_SIGNAL_TRANSDUCTION_INVOLVED_IN_REGULATION_OF_GENE_EXPRESSION	0.103551268	0.12756	0.757138554216867	0.120824638563706
GO_BODY_MORPHOGENESIS	0.103570573	0.1134	0.732416520210896	0.13524186841797
GO_CELL_PART_MORPHOGENESIS	0.103664673	0.08485	0.672022604951561	0.172616118254786
GO_REGULATION_OF_BLOOD_PRESSURE	0.103809098	0.13879	0.776381886792453	0.109924605377763
GO_REGULATION_OF_SMOOTH_MUSCLE_CELL_CHEMOTAXIS	0.103878068	0.10827	0.72409872611465	0.140202216560126
GO_MICROTUBULE_BUNDLE_FORMATION	0.103952583	0.10786	0.72394484958979	0.140294517271256
GO_PURINE_CONTAINING_COMPOUND_BIOSYNTHETIC_PROCESS	0.104073269	0.08972	0.686407484407484	0.163417989700217
GO_PROTEIN_K63_LINKED_DEUBIQUITINATION	0.104438622	0.06832	0.647684889434889	0.188636234969569
GO_CEREBELLAR_GRANULAR_LAYER_DEVELOPMENT	0.104452104	0.1036	0.71228431372549	0.147346619796206
GO_CEREBELLAR_GRANULAR_LAYER_MORPHOGENESIS	0.104452104	0.10174	0.707237960339943	0.150434437016864
GO_ACTIN_FILAMENT_BASED_PROCESS	0.104592076	0.14168	0.779638743455497	0.108106587139271
GO_DETERMINATION_OF_ADULT_LIFESPAN	0.104655091	0.12129	0.753576923076923	0.122872409490399
GO_POSITIVE_REGULATION_OF_CELL_ADHESION_MEDIATED_BY_INTEGRIN	0.104795342	0.1063	0.720096774193548	0.142609134577057
GO_EOSINOPHIL_ACTIVATION	0.105450659	0.10544	0.71824281742354	0.143728708348781
GO_CHROMATIN_SILENCING_AT_RDNA	0.105893802	0.11007	0.726172153024911	0.138960409264355
GO_DENDRITE_SELF_AVOIDANCE	0.106004308	0.07658	0.652737847222222	0.185261205193966
GO_REGULATION_OF_CATION_TRANSMEMBRANE_TRANSPORT	0.106144629	0.09365	0.692947394789579	0.159299733670687
GO_CELLULAR_RESPONSE_TO_NITRIC_OXIDE	0.106163164	0.11004	0.726172153024911	0.138960409264355
GO_CELLULAR_RESPONSE_TO_REACTIVE_NITROGEN_SPECIES	0.106163164	0.11013	0.726172153024911	0.138960409264355
GO_RESPONSE_TO_NITRIC_OXIDE	0.106163164	0.111	0.726172153024911	0.138960409264355
GO_DEATH_INDUCING_SIGNALING_COMPLEX_ASSEMBLY	0.106163164	0.11038	0.726172153024911	0.138960409264355
GO_POSITIVE_REGULATION_OF_PROTEIN_HOMODIMERIZATION_ACTIVITY	0.106163164	0.11041	0.726172153024911	0.138960409264355
GO_MITOCHONDRIAL_GENE_EXPRESSION	0.106203113	0.14359	0.783891592920354	0.105743993248991
GO_INOSITOL_TRISPHOSPHATE_BIOSYNTHETIC_PROCESS	0.106240288	0.12346	0.756823185988324	0.121005571383563
GO_NEGATIVE_REGULATION_OF_PEPTIDASE_ACTIVITY	0.106412318	0.11837	0.745580976863753	0.12750518132534
GO_REGULATION_OF_VASCULAR_ENDOTHELIAL_GROWTH_FACTOR_RECEPTOR_SIGNALING_PATHWAY	0.10656077	0.0947	0.695333333333333	0.15780695062915
GO_REGULATION_OF_ANATOMICAL_STRUCTURE_MORPHOGENESIS	0.106905223	0.06661	0.647684889434889	0.188636234969569
GO_NEURON_CELLULAR_HOMEOSTASIS	0.1070304	0.09451	0.695333333333333	0.15780695062915
GO_CALCIUM_ION_TRANSMEMBRANE_TRANSPORT_VIA_HIGH_VOLTAGE_GATED_CALCIUM_CHANNEL	0.10708491	0.15302	0.79296088794926	0.100748233321385
GO_REGULATION_OF_CELL_COMMUNICATION_BY_ELECTRICAL_COUPLING_INVOLVED_IN_CARDIAC_CONDUCTION	0.107107046	0.15275	0.79296088794926	0.100748233321385
GO_GRANULOCYTE_MIGRATION	0.107120931	0.1276	0.757138554216867	0.120824638563706
GO_INTRINSIC_APOPTOTIC_SIGNALING_PATHWAY	0.107176311	0.13344	0.766836591086787	0.115297172100796
GO_RESPIRATORY_GASEOUS_EXCHANGE	0.107359916	0.14864	0.78881155234657	0.103026737666706
GO_STEROL_BIOSYNTHETIC_PROCESS	0.107419183	0.18521	0.839721639950678	0.0758646547335861
GO_REGULATION_OF_WNT_SIGNALING_PATHWAY	0.107766063	0.07112	0.647684889434889	0.188636234969569
GO_NEGATIVE_REGULATION_OF_SIGNALING	0.10806127	0.11681	0.744282871972318	0.128261975222154
GO_REGULATION_OF_REPRODUCTIVE_PROCESS	0.108069291	0.10183	0.707237960339943	0.150434437016864
GO_NEUROTRANSMITTER_UPTAKE	0.108330191	0.12156	0.753979746835443	0.122640319854022
GO_CELLULAR_PROTEIN_COMPLEX_DISASSEMBLY	0.108516753	0.12662	0.757138554216867	0.120824638563706
GO_RENAL_VESICLE_FORMATION	0.108553995	0.09492	0.695333333333333	0.15780695062915
GO_REGULATION_OF_VIRAL_LIFE_CYCLE	0.108583927	0.12817	0.757138554216867	0.120824638563706
GO_REGULATION_OF_CELLULAR_RESPONSE_TO_GROWTH_FACTOR_STIMULUS	0.108657518	0.10616	0.719811808118081	0.142781033261794
GO_VIRAL_RNA_GENOME_REPLICATION	0.108969774	0.11705	0.744282871972318	0.128261975222154
GO_DNA_DAMAGE_RESPONSE_DETECTION_OF_DNA_DAMAGE	0.109020483	0.11048	0.726172153024911	0.138960409264355
GO_INNATE_IMMUNE_RESPONSE_IN_MUCOSA	0.109064215	0.09707	0.697388671875	0.156525111422524
GO_ANIMAL_ORGAN_FORMATION	0.109085111	0.09525	0.695333333333333	0.15780695062915
GO_AUTOPHAGY_OF_MITOCHONDRION	0.109229831	0.12588	0.757138554216867	0.120824638563706
GO_REGULATION_OF_PROTEIN_TYROSINE_KINASE_ACTIVITY	0.10962754	0.15346	0.793200421940928	0.100617063444839
GO_POSTREPLICATION_REPAIR	0.109895684	0.13568	0.772089753466872	0.112332211102507
GO_POSITIVE_REGULATION_OF_VIRAL_GENOME_REPLICATION	0.109975835	0.09715	0.697388671875	0.156525111422524
GO_ALCOHOL_METABOLIC_PROCESS	0.110201417	0.10738	0.72275	0.141011899657305
GO_POSITIVE_REGULATION_OF_RESPONSE_TO_INTERFERON_GAMMA	0.110569503	0.07431	0.6509125	0.186477388269305
GO_CARDIAC_MUSCLE_CELL_CONTRACTION	0.110783889	0.13635	0.772089753466872	0.112332211102507
GO_CALCIUM_ION_REGULATED_EXOCYTOSIS_OF_NEUROTRANSMITTER	0.111150695	0.11021	0.726172153024911	0.138960409264355
GO_POSITIVE_REGULATION_OF_EPITHELIAL_CELL_MIGRATION	0.111437585	0.17372	0.826970207253886	0.0825101362253309
GO_BRANCHED_CHAIN_AMINO_ACID_CATABOLIC_PROCESS	0.111591443	0.09233	0.692947394789579	0.159299733670687
GO_CARDIAC_MUSCLE_TISSUE_MORPHOGENESIS	0.111640469	0.09835	0.700529069767442	0.154573838140318
GO_MODULATION_OF_EXCITATORY_POSTSYNAPTIC_POTENTIAL	0.111664523	0.07083	0.647684889434889	0.188636234969569
GO_POSITIVE_REGULATION_OF_G1_S_TRANSITION_OF_MITOTIC_CELL_CYCLE	0.111700572	0.13188	0.765654028436019	0.115967428126026
GO_POSITIVE_REGULATION_OF_CELL_CYCLE_G1_S_PHASE_TRANSITION	0.111700572	0.13178	0.765654028436019	0.115967428126026
GO_REGULATION_OF_PHOSPHOLIPASE_C_ACTIVITY	0.111767165	0.1465	0.785946428571429	0.104607055193054
GO_DOPAMINERGIC_NEURON_AXON_GUIDANCE	0.111863199	0.11327	0.732220316622691	0.135358225092954
GO_POSITIVE_REGULATION_OF_CD4_POSITIVE_ALPHA_BETA_T_CELL_ACTIVATION	0.111874255	0.11312	0.731894366197183	0.135551595837981
GO_CELL_CELL_ADHESION_VIA_PLASMA_MEMBRANE_ADHESION_MOLECULES	0.112088746	0.0903	0.688081865284974	0.162359888034222
GO_MAINTENANCE_OF_PROTEIN_LOCATION_IN_NUCLEUS	0.112107029	0.12899	0.757854916067146	0.120413927853844
GO_GENERATION_OF_PRECURSOR_METABOLITES_AND_ENERGY	0.11213288	0.14049	0.776976297968397	0.109592229356795
GO_POSITIVE_REGULATION_OF_GTPASE_ACTIVITY	0.112194966	0.16961	0.819075886990802	0.0866758591985961
GO_HISTONE_H3_DEACETYLATION	0.112251954	0.13779	0.774503440366972	0.110976648751679
GO_ORGANIC_ACID_BIOSYNTHETIC_PROCESS	0.112629414	0.1267	0.757138554216867	0.120824638563706
GO_POSITIVE_REGULATION_OF_STEROID_METABOLIC_PROCESS	0.11287556	0.0809	0.6615	0.17947015147648
GO_NUCLEOSIDE_BISPHOSPHATE_BIOSYNTHETIC_PROCESS	0.112981838	0.13402	0.767768511301637	0.114769703690838
GO_THIOESTER_BIOSYNTHETIC_PROCESS	0.112981838	0.13424	0.768429906542056	0.114395741164014
GO_SYNAPSIS	0.113017368	0.09672	0.697388671875	0.156525111422524
GO_TRIGLYCERIDE_RICH_LIPOPROTEIN_PARTICLE_CLEARANCE	0.11308137	0.08795	0.680203470031546	0.167361156861238
GO_PH_REDUCTION	0.113081531	0.09661	0.697388671875	0.156525111422524
GO_NEGATIVE_REGULATION_OF_OXIDATIVE_STRESS_INDUCED_NEURON_DEATH	0.113412763	0.12271	0.756823185988324	0.121005571383563
GO_POSITIVE_REGULATION_OF_TOLL_LIKE_RECEPTOR_SIGNALING_PATHWAY	0.1134284	0.15826	0.806465397923875	0.0934142616452643
GO_SYNAPTIC_MEMBRANE_ADHESION	0.114114595	0.14037	0.776976297968397	0.109592229356795
GO_REGULATION_OF_INTERFERON_GAMMA_SECRETION	0.114912951	0.15326	0.793200421940928	0.100617063444839
GO_REGULATION_OF_MEMBRANE_LIPID_DISTRIBUTION	0.115061446	0.11493	0.738405157342657	0.13170527867007
GO_TRANSMISSION_OF_NERVE_IMPULSE	0.115558645	0.15847	0.806465397923875	0.0934142616452643
GO_LIPID_CATABOLIC_PROCESS	0.115579133	0.12187	0.755265177065767	0.121900538812461
GO_POSITIVE_REGULATION_OF_STEROID_BIOSYNTHETIC_PROCESS	0.115904007	0.09055	0.688967391304348	0.161801332681221
GO_RELAXATION_OF_SMOOTH_MUSCLE	0.116138226	0.11741	0.745218911917098	0.127716132255372
GO_POSITIVE_REGULATION_OF_THE_FORCE_OF_HEART_CONTRACTION	0.116138226	0.11676	0.744282871972318	0.128261975222154
GO_NEGATIVE_REGULATION_OF_CELLULAR_RESPONSE_TO_TRANSFORMING_GROWTH_FACTOR_BETA_STIMULUS	0.116224126	0.13929	0.776381886792453	0.109924605377763
GO_LIPID_LOCALIZATION	0.116841515	0.10472	0.716659217877095	0.144687308736643
GO_IMMUNE_RESPONSE_INHIBITING_SIGNAL_TRANSDUCTION	0.11685073	0.11959	0.749850383631714	0.125025382001832
GO_IMMUNE_RESPONSE_INHIBITING_CELL_SURFACE_RECEPTOR_SIGNALING_PATHWAY	0.11685073	0.11827	0.745580976863753	0.12750518132534
GO_OVULATION_CYCLE	0.117122361	0.15247	0.79296088794926	0.100748233321385
GO_OVULATION_CYCLE_PROCESS	0.117122361	0.15166	0.792253731343284	0.101135706700007
GO_LEARNING	0.117307256	0.13125	0.764819334389857	0.116441141766618
GO_PROSTANOID_METABOLIC_PROCESS	0.117408923	0.10995	0.726172153024911	0.138960409264355
GO_T_HELPER_1_TYPE_IMMUNE_RESPONSE	0.117417371	0.07695	0.653709677419355	0.184615085756561
GO_NEGATIVE_REGULATION_OF_OSSIFICATION	0.117468775	0.11068	0.726172153024911	0.138960409264355
GO_NUCLEOBASE_BIOSYNTHETIC_PROCESS	0.117624911	0.08356	0.665401950162513	0.176915930633446
GO_REGULATION_OF_GENERATION_OF_PRECURSOR_METABOLITES_AND_ENERGY	0.117643626	0.14758	0.787713197969543	0.1036318779567
GO_POSITIVE_REGULATION_OF_LIPID_BIOSYNTHETIC_PROCESS	0.117853793	0.13911	0.776381886792453	0.109924605377763
GO_POSITIVE_REGULATION_OF_PRODUCTION_OF_MOLECULAR_MEDIATOR_OF_IMMUNE_RESPONSE	0.118075859	0.16534	0.814707104557641	0.0889984964588104
GO_CELLULAR_RESPONSE_TO_EPINEPHRINE_STIMULUS	0.118137256	0.08217	0.6615	0.17947015147648
GO_RESPONSE_TO_EPINEPHRINE	0.118137256	0.08189	0.6615	0.17947015147648
GO_POSTSYNAPTIC_MODULATION_OF_CHEMICAL_SYNAPTIC_TRANSMISSION	0.118234243	0.15715	0.802881514940931	0.095348540903215
GO_CIRCULATORY_SYSTEM_DEVELOPMENT	0.11824886	0.15952	0.807844200411805	0.0926723885146439
GO_REGULATION_OF_NEURON_MIGRATION	0.118384808	0.10667	0.720610753676471	0.142299261187217
GO_POSITIVE_REGULATION_OF_CYTOPLASMIC_TRANSPORT	0.118738391	0.10819	0.72409872611465	0.140202216560126
GO_PROTEIN_STABILIZATION	0.118754818	0.1316	0.765654028436019	0.115967428126026
GO_CELL_CELL_SIGNALING_BY_WNT	0.118813935	0.09907	0.702861486486486	0.153130253332469
GO_MULTICELLULAR_ORGANISM_AGING	0.118887842	0.12982	0.759090692124105	0.119706333806658
GO_POSITIVE_REGULATION_OF_TRANSPORT	0.119902816	0.12092	0.753576923076923	0.122872409490399
GO_ORGANIC_ANION_TRANSPORT	0.119981866	0.11723	0.744719533275713	0.128007254881484
GO_NEURON_DEVELOPMENT	0.120000295	0.11651	0.744282871972318	0.128261975222154
GO_DNA_REPLICATION_DEPENDENT_NUCLEOSOME_ORGANIZATION	0.120047605	0.11078	0.726172153024911	0.138960409264355
GO_POSITIVE_REGULATION_OF_CYCLIN_DEPENDENT_PROTEIN_KINASE_ACTIVITY	0.12024554	0.08113	0.6615	0.17947015147648
GO_POSTSYNAPTIC_DENSITY_PROTEIN_95_CLUSTERING	0.120287377	0.10902	0.7258125	0.139175556617307
GO_BRANCH_ELONGATION_OF_AN_EPITHELIUM	0.120396905	0.11832	0.745580976863753	0.12750518132534
GO_REGULATION_OF_RIBONUCLEASE_ACTIVITY	0.120769505	0.12106	0.753576923076923	0.122872409490399
GO_HISTONE_SERINE_PHOSPHORYLATION	0.121069606	0.10805	0.72394484958979	0.140294517271256
GO_ANTIMICROBIAL_HUMORAL_IMMUNE_RESPONSE_MEDIATED_BY_ANTIMICROBIAL_PEPTIDE	0.121278389	0.10373	0.71228431372549	0.147346619796206
GO_REGULATION_OF_SHORT_TERM_NEURONAL_SYNAPTIC_PLASTICITY	0.121482009	0.12149	0.753979746835443	0.122640319854022
GO_CELLULAR_PROTEIN_CONTAINING_COMPLEX_ASSEMBLY	0.121748903	0.09357	0.692947394789579	0.159299733670687
GO_PROTEIN_DE_ADP_RIBOSYLATION	0.121838261	0.12037	0.751673322005098	0.123970863232122
GO_REGULATION_OF_OSTEOBLAST_DIFFERENTIATION	0.121849718	0.1021	0.707957547169811	0.149992784093665
GO_ORGANIC_HYDROXY_COMPOUND_TRANSPORT	0.12213147	0.09032	0.688081865284974	0.162359888034222
GO_REGULATION_OF_MITOCHONDRIAL_FISSION	0.122185734	0.12515	0.757138554216867	0.120824638563706
GO_RESPONSE_TO_ISOLATION_STRESS	0.122550766	0.12313	0.756823185988324	0.121005571383563
GO_PURINE_NUCLEOSIDE_MONOPHOSPHATE_BIOSYNTHETIC_PROCESS	0.122845173	0.1332	0.766836591086787	0.115297172100796
GO_ACTIVATION_OF_PROTEIN_KINASE_ACTIVITY	0.123087918	0.09228	0.692947394789579	0.159299733670687
GO_GLYCOPROTEIN_BIOSYNTHETIC_PROCESS	0.123408605	0.13008	0.760006359300477	0.119182773775062
GO_ESTABLISHMENT_OF_PLANAR_POLARITY_OF_EMBRYONIC_EPITHELIUM	0.123561289	0.11211	0.728631299734748	0.137492176753012
GO_ESTABLISHMENT_OF_PLANAR_POLARITY_INVOLVED_IN_NEURAL_TUBE_CLOSURE	0.123561289	0.11062	0.726172153024911	0.138960409264355
GO_REGULATION_OF_EPITHELIAL_TUBE_FORMATION	0.123561289	0.1108	0.726172153024911	0.138960409264355
GO_REGULATION_OF_PROTEASOMAL_UBIQUITIN_DEPENDENT_PROTEIN_CATABOLIC_PROCESS	0.123891189	0.11285	0.731435185185185	0.135824152058912
GO_NEGATIVE_REGULATION_OF_PEPTIDYL_SERINE_PHOSPHORYLATION	0.123969766	0.22039	0.877229750778816	0.0568866478791795
GO_CARDIOBLAST_PROLIFERATION	0.123975775	0.12298	0.756823185988324	0.121005571383563
GO_CELL_PROLIFERATION_INVOLVED_IN_HEART_MORPHOGENESIS	0.123975775	0.12518	0.757138554216867	0.120824638563706
GO_POSITIVE_REGULATION_OF_CELL_PROLIFERATION_INVOLVED_IN_HEART_MORPHOGENESIS	0.123975775	0.12487	0.757138554216867	0.120824638563706
GO_POSITIVE_REGULATION_OF_CARDIAC_MUSCLE_CELL_DIFFERENTIATION	0.124019444	0.11178	0.727838795394154	0.137964799290368
GO_REGULATION_OF_GROWTH	0.124135591	0.09392	0.692947394789579	0.159299733670687
GO_AXIS_ELONGATION	0.124313402	0.12463	0.757138554216867	0.120824638563706
GO_REGULATION_OF_RECEPTOR_SIGNALING_PATHWAY_VIA_STAT	0.124683849	0.14086	0.777851990984223	0.109103032334168
GO_MITOTIC_NUCLEAR_ENVELOPE_REASSEMBLY	0.124967011	0.1279	0.757138554216867	0.120824638563706
GO_SECONDARY_METABOLIC_PROCESS	0.124971721	0.15507	0.797038111888112	0.0985209114935135
GO_REGULATION_OF_VASCULATURE_DEVELOPMENT	0.125038463	0.12112	0.753576923076923	0.122872409490399
GO_POSITIVE_REGULATION_OF_SMALL_GTPASE_MEDIATED_SIGNAL_TRANSDUCTION	0.125152822	0.12658	0.757138554216867	0.120824638563706
GO_REGULATION_OF_VOLTAGE_GATED_CALCIUM_CHANNEL_ACTIVITY	0.125276927	0.109	0.7258125	0.139175556617307
GO_PROTEIN_TARGETING_TO_MITOCHONDRION	0.126019749	0.10709	0.721458753437214	0.14178849293731
GO_TORC1_SIGNALING	0.126087896	0.11838	0.745580976863753	0.12750518132534
GO_REGULATION_OF_LIPASE_ACTIVITY	0.126148526	0.15218	0.79296088794926	0.100748233321385
GO_RESPONSE_TO_PARATHYROID_HORMONE	0.12646954	0.12688	0.757138554216867	0.120824638563706
GO_MUSCLE_HYPERTROPHY_IN_RESPONSE_TO_STRESS	0.12646954	0.12493	0.757138554216867	0.120824638563706
GO_MALE_MATING_BEHAVIOR	0.12646954	0.12625	0.757138554216867	0.120824638563706
GO_CELLULAR_RESPONSE_TO_PARATHYROID_HORMONE_STIMULUS	0.12646954	0.12864	0.757854916067146	0.120413927853844
GO_NEGATIVE_REGULATION_OF_WNT_SIGNALING_PATHWAY	0.126516125	0.09246	0.692947394789579	0.159299733670687
GO_FAT_CELL_DIFFERENTIATION	0.126709585	0.10777	0.72394484958979	0.140294517271256
GO_INTERLEUKIN_6_PRODUCTION	0.126723848	0.14172	0.779638743455497	0.108106587139271
GO_POSITIVE_REGULATION_OF_CELL_CYCLE	0.126930456	0.09941	0.704593539054966	0.152061343507375
GO_SODIUM_ION_TRANSPORT	0.127005033	0.09774	0.698821984435798	0.155633440882909
GO_REGULATION_OF_BONE_MINERALIZATION	0.12700543	0.09133	0.691671296296296	0.160100246757037
GO_GLUTAMINE_FAMILY_AMINO_ACID_METABOLIC_PROCESS	0.127092542	0.12797	0.757138554216867	0.120824638563706
GO_DEFENSE_RESPONSE_TO_VIRUS	0.127207395	0.10887	0.7258125	0.139175556617307
GO_DEFENSE_RESPONSE_TO_GRAM_POSITIVE_BACTERIUM	0.127797683	0.14083	0.777851990984223	0.109103032334168
GO_POSITIVE_REGULATION_OF_HISTONE_H4_ACETYLATION	0.127822102	0.1297	0.758992834394905	0.119762324232902
GO_REGULATION_OF_HEPATOCYTE_PROLIFERATION	0.128250802	0.12706	0.757138554216867	0.120824638563706
GO_NEGATIVE_REGULATION_OF_KERATINOCYTE_PROLIFERATION	0.128250802	0.12779	0.757138554216867	0.120824638563706
GO_POSITIVE_REGULATION_OF_MAMMARY_GLAND_EPITHELIAL_CELL_PROLIFERATION	0.128250802	0.12722	0.757138554216867	0.120824638563706
GO_ENUCLEATE_ERYTHROCYTE_DIFFERENTIATION	0.128250802	0.12887	0.757854916067146	0.120413927853844
GO_DEVELOPMENT_OF_SECONDARY_FEMALE_SEXUAL_CHARACTERISTICS	0.128250802	0.12917	0.758306309904153	0.120155330212628
GO_MAMMARY_GLAND_BRANCHING_INVOLVED_IN_THELARCHE	0.128250802	0.12941	0.758543426294821	0.120019550987545
GO_REGULATION_OF_VITAMIN_D_RECEPTOR_SIGNALING_PATHWAY	0.128250802	0.12825	0.757138554216867	0.120824638563706
GO_LIVER_MORPHOGENESIS	0.128250802	0.12771	0.757138554216867	0.120824638563706
GO_POSITIVE_REGULATION_OF_HEPATOCYTE_PROLIFERATION	0.128250802	0.12873	0.757854916067146	0.120413927853844
GO_POSITIVE_REGULATION_OF_REPRODUCTIVE_PROCESS	0.128560572	0.12709	0.757138554216867	0.120824638563706
GO_POSITIVE_REGULATION_OF_COMPLEMENT_ACTIVATION	0.128963306	0.12952	0.758543426294821	0.120019550987545
GO_PROTEIN_K11_LINKED_UBIQUITINATION	0.129427532	0.1244	0.757138554216867	0.120824638563706
GO_FATTY_ACID_DERIVATIVE_TRANSPORT	0.129544877	0.17948	0.829829773869347	0.0810109869628336
GO_NEGATIVE_REGULATION_OF_CHEMOKINE_MEDIATED_SIGNALING_PATHWAY	0.129611181	0.12717	0.757138554216867	0.120824638563706
GO_CHONDROCYTE_DIFFERENTIATION	0.129644388	0.17896	0.829829773869347	0.0810109869628336
GO_MUSCLE_FILAMENT_SLIDING	0.12967581	0.13066	0.7623	0.117874080229968
GO_DEVELOPMENTAL_GROWTH	0.129731822	0.12024	0.751673322005098	0.123970863232122
GO_PIGMENT_METABOLIC_PROCESS	0.130373609	0.12584	0.757138554216867	0.120824638563706
GO_NEGATIVE_REGULATION_OF_MEGAKARYOCYTE_DIFFERENTIATION	0.131016147	0.17181	0.823746575342466	0.0842063779371887
GO_VACUOLAR_ACIDIFICATION	0.131316202	0.14651	0.785946428571429	0.104607055193054
GO_POSITIVE_REGULATION_OF_SECRETION	0.131835327	0.13132	0.764819334389857	0.116441141766618
GO_SPECIFICATION_OF_ANIMAL_ORGAN_IDENTITY	0.131994913	0.16203	0.809799116247451	0.0916227015229832
GO_POSITIVE_REGULATION_OF_P38MAPK_CASCADE	0.132284932	0.14858	0.78881155234657	0.103026737666706
GO_ERK1_AND_ERK2_CASCADE	0.132403918	0.20195	0.865937937062937	0.062513233337127
GO_POSITIVE_REGULATION_OF_CATABOLIC_PROCESS	0.132858614	0.15015	0.790532165832738	0.102080454435808
GO_TRANSFERRIN_TRANSPORT	0.133070957	0.11229	0.729091431095406	0.137218005933973
GO_POSITIVE_REGULATION_OF_UBIQUITIN_PROTEIN_LIGASE_ACTIVITY	0.133238333	0.13295	0.766836591086787	0.115297172100796
GO_POSITIVE_REGULATION_OF_VASCULAR_ENDOTHELIAL_GROWTH_FACTOR_SIGNALING_PATHWAY	0.133295673	0.1084	0.724309090909091	0.140076063871662
GO_ACID_SECRETION	0.13330692	0.17169	0.823708550913838	0.0842264255843388
GO_REGULATION_OF_DEOXYRIBONUCLEASE_ACTIVITY	0.133594585	0.13293	0.766836591086787	0.115297172100796
GO_REGULATION_OF_ENDODEOXYRIBONUCLEASE_ACTIVITY	0.133594585	0.13506	0.77089402173913	0.113005322257003
GO_DEFENSE_RESPONSE_TO_FUNGUS	0.13364564	0.14153	0.779638743455497	0.108106587139271
GO_NEURONAL_ION_CHANNEL_CLUSTERING	0.133686126	0.1459	0.785946428571429	0.104607055193054
GO_NEGATIVE_REGULATION_OF_PROTEOLYSIS_INVOLVED_IN_CELLULAR_PROTEIN_CATABOLIC_PROCESS	0.13408451	0.16465	0.814534320323015	0.0890906120149132
GO_CELL_MORPHOGENESIS_INVOLVED_IN_NEURON_DIFFERENTIATION	0.134138591	0.12334	0.756823185988324	0.121005571383563
GO_CYTOKINE_SECRETION	0.135086267	0.14999	0.790532165832738	0.102080454435808
GO_POSITIVE_REGULATION_OF_BIOMINERAL_TISSUE_DEVELOPMENT	0.135257067	0.10378	0.71228431372549	0.147346619796206
GO_MUSCLE_CELL_APOPTOTIC_PROCESS	0.135346421	0.11132	0.726971136767318	0.138482831770294
GO_RESPONSE_TO_INSULIN	0.135807645	0.18099	0.831136533665836	0.080327627302489
GO_QUATERNARY_AMMONIUM_GROUP_TRANSPORT	0.135812398	0.16007	0.807844200411805	0.0926723885146439
GO_CELLULAR_RESPONSE_TO_BRAIN_DERIVED_NEUROTROPHIC_FACTOR_STIMULUS	0.135831736	0.15028	0.790532165832738	0.102080454435808
GO_EGG_ACTIVATION	0.135873178	0.20535	0.867233067729084	0.0618641707751642
GO_NEGATIVE_REGULATION_OF_TUMOR_NECROSIS_FACTOR_SUPERFAMILY_CYTOKINE_PRODUCTION	0.135943094	0.17513	0.829506653992396	0.0811801258776078
GO_REGULATION_OF_PHOSPHOLIPASE_ACTIVITY	0.136075546	0.17049	0.820565729234794	0.0858866252133916
GO_POSITIVE_REGULATION_OF_NEURAL_PRECURSOR_CELL_PROLIFERATION	0.136416136	0.11967	0.749850383631714	0.125025382001832
GO_RETROGRADE_AXONAL_TRANSPORT	0.136613609	0.14682	0.785962855061908	0.104597978417127
GO_RESPONSE_TO_CAFFEINE	0.136649752	0.13238	0.766836591086787	0.115297172100796
GO_INSULIN_RECEPTOR_SIGNALING_PATHWAY	0.136853459	0.17824	0.829679544015199	0.0810896174304644
GO_RESPONSE_TO_DOPAMINE	0.13720192	0.11159	0.727760869565217	0.138011299380128
GO_POSITIVE_REGULATION_OF_CELL_DIVISION	0.13732712	0.11862	0.746452910958904	0.12699758399487
GO_PEPTIDYL_CYSTEINE_MODIFICATION	0.137360927	0.17433	0.827729651162791	0.0821114871042431
GO_RESPONSE_TO_MANGANESE_ION	0.137411309	0.1019	0.707237960339943	0.150434437016864
GO_POSITIVE_REGULATION_OF_TOR_SIGNALING	0.137605274	0.12777	0.757138554216867	0.120824638563706
GO_GLYCOPROTEIN_CATABOLIC_PROCESS	0.13780186	0.10898	0.7258125	0.139175556617307
GO_POSITIVE_REGULATION_OF_OSSIFICATION	0.137829206	0.09343	0.692947394789579	0.159299733670687
GO_REGULATION_OF_LIPID_CATABOLIC_PROCESS	0.138122522	0.18036	0.830453350031309	0.0806847586286152
GO_POSITIVE_REGULATION_OF_DNA_METABOLIC_PROCESS	0.138129786	0.15681	0.802716225626741	0.0954379583650241
GO_DEVELOPMENTAL_PIGMENTATION	0.13816431	0.17627	0.829506653992396	0.0811801258776078
GO_MECHANORECEPTOR_DIFFERENTIATION	0.138227266	0.13254	0.766836591086787	0.115297172100796
GO_MITOCHONDRIAL_FISSION	0.138495242	0.13552	0.772089753466872	0.112332211102507
GO_STRAND_INVASION	0.138582116	0.14016	0.776904977375566	0.109632096160554
GO_DOUBLE_STRAND_BREAK_REPAIR_VIA_SYNTHESIS_DEPENDENT_STRAND_ANNEALING	0.138582116	0.13983	0.776381886792453	0.109924605377763
GO_REGULATION_OF_DNA_LIGATION	0.138582116	0.13916	0.776381886792453	0.109924605377763
GO_POSITIVE_REGULATION_OF_DNA_LIGATION	0.138582116	0.1397	0.776381886792453	0.109924605377763
GO_DNA_REPAIR_COMPLEX_ASSEMBLY	0.138582116	0.13907	0.776381886792453	0.109924605377763
GO_RNA_STABILIZATION	0.138898874	0.17772	0.829506653992396	0.0811801258776078
GO_NEGATIVE_REGULATION_OF_RNA_CATABOLIC_PROCESS	0.138898874	0.18044	0.830453350031309	0.0806847586286152
GO_T_CELL_MIGRATION	0.139252654	0.16906	0.819075886990802	0.0866758591985961
GO_NEURON_CELL_CELL_ADHESION	0.139292592	0.11961	0.749850383631714	0.125025382001832
GO_ACTIVATION_OF_NF_KAPPAB_INDUCING_KINASE_ACTIVITY	0.139511342	0.11473	0.738279527559055	0.131779174366925
GO_TRANSCRIPTION_PREINITIATION_COMPLEX_ASSEMBLY	0.139759164	0.12441	0.757138554216867	0.120824638563706
GO_REGULATION_OF_OXIDATIVE_STRESS_INDUCED_INTRINSIC_APOPTOTIC_SIGNALING_PATHWAY	0.140180559	0.13719	0.773865310821182	0.111334620528045
GO_NEURON_INTRINSIC_APOPTOTIC_SIGNALING_PATHWAY_IN_RESPONSE_TO_OXIDATIVE_STRESS	0.140180559	0.13605	0.772089753466872	0.112332211102507
GO_CELLULAR_RESPONSE_TO_INSULIN_STIMULUS	0.140186567	0.20541	0.867233067729084	0.0618641707751642
GO_ERYTHROCYTE_DEVELOPMENT	0.140186576	0.12675	0.757138554216867	0.120824638563706
GO_PIGMENT_CELL_DIFFERENTIATION	0.140521662	0.19462	0.856154328358209	0.0674479433681524
GO_REGULATION_OF_MITOCHONDRION_ORGANIZATION	0.140708431	0.12281	0.756823185988324	0.121005571383563
GO_REGULATION_OF_PROTEIN_TARGETING_TO_MITOCHONDRION	0.140983712	0.10035	0.706471319311664	0.150905464555004
GO_NEGATIVE_REGULATION_OF_STEM_CELL_DIFFERENTIATION	0.141445612	0.106	0.719811808118081	0.142781033261794
GO_REGULATION_OF_POSTSYNAPTIC_MEMBRANE_POTENTIAL	0.141497101	0.08753	0.677919388830348	0.168821944875607
GO_PERIPHERAL_NERVOUS_SYSTEM_NEURON_DIFFERENTIATION	0.141825453	0.16236	0.809846336499322	0.0915973780859401
GO_REGULATION_OF_LIPID_BIOSYNTHETIC_PROCESS	0.142141023	0.19356	0.856154328358209	0.0674479433681524
GO_REGULATION_OF_SKELETAL_MUSCLE_CONTRACTION	0.142144638	0.14416	0.783891592920354	0.105743993248991
GO_REGULATION_OF_SKELETAL_MUSCLE_CONTRACTION_BY_CALCIUM_ION_SIGNALING	0.142144638	0.14437	0.783891592920354	0.105743993248991
GO_REGULATION_OF_SYNAPSE_STRUCTURAL_PLASTICITY	0.142144638	0.14476	0.784072218128224	0.10564393413938
GO_REGULATION_OF_STRIATED_MUSCLE_CELL_DIFFERENTIATION	0.142175171	0.11816	0.745580976863753	0.12750518132534
GO_REGULATION_OF_SYNAPSE_MATURATION	0.142203682	0.13992	0.776381886792453	0.109924605377763
GO_WNT_SIGNALING_PATHWAY_CALCIUM_MODULATING_PATHWAY	0.142213219	0.18866	0.846551282051282	0.0723467282375015
GO_REGULATION_OF_NEURONAL_SYNAPTIC_PLASTICITY	0.142301987	0.10275	0.709855263157895	0.148830193280526
GO_CHEMICAL_SYNAPTIC_TRANSMISSION_POSTSYNAPTIC	0.142392526	0.09409	0.692947394789579	0.159299733670687
GO_REGULATION_OF_TORC1_SIGNALING	0.142468083	0.16508	0.814707104557641	0.0889984964588104
GO_HISTONE_H4_K16_ACETYLATION	0.14315674	0.15306	0.79296088794926	0.100748233321385
GO_REGULATION_OF_HISTONE_H4_K16_ACETYLATION	0.14315674	0.15573	0.799165038381019	0.0973635237439379
GO_ORGANIC_ACID_TRANSPORT	0.14327146	0.15075	0.790543803418803	0.102074061144771
GO_ESTABLISHMENT_OF_ENDOTHELIAL_BARRIER	0.143414477	0.13315	0.766836591086787	0.115297172100796
GO_REGULATION_OF_JUN_KINASE_ACTIVITY	0.143528496	0.13842	0.776381886792453	0.109924605377763
GO_REGULATION_OF_TRANSLATIONAL_TERMINATION	0.1439259	0.14652	0.785946428571429	0.104607055193054
GO_POSITIVE_CHEMOTAXIS	0.144005334	0.2146	0.87317349197565	0.0588994571858096
GO_RESPONSE_TO_ISCHEMIA	0.144338327	0.22958	0.877229750778816	0.0568866478791795
GO_POSITIVE_REGULATION_OF_LYMPHOCYTE_CHEMOTAXIS	0.144450859	0.13668	0.772767692307692	0.111951043095917
GO_REGULATION_OF_LYMPHOCYTE_CHEMOTAXIS	0.144538641	0.13445	0.769033073929961	0.114054982023798
GO_NEGATIVE_REGULATION_OF_MULTICELLULAR_ORGANISM_GROWTH	0.144638404	0.14416	0.783891592920354	0.105743993248991
GO_CELLULAR_RESPONSE_TO_ESTROGEN_STIMULUS	0.144651309	0.15433	0.796017894736842	0.0990771690737492
GO_GAMMA_DELTA_T_CELL_ACTIVATION	0.144870023	0.16158	0.80900068119891	0.0920511127007028
GO_POSITIVE_REGULATION_OF_MRNA_3_END_PROCESSING	0.144994656	0.14388	0.783891592920354	0.105743993248991
GO_PRO_B_CELL_DIFFERENTIATION	0.144994656	0.14452	0.783891592920354	0.105743993248991
GO_MRNA_CLEAVAGE_INVOLVED_IN_MRNA_PROCESSING	0.144994656	0.14309	0.783891592920354	0.105743993248991
GO_REGULATION_OF_LYMPHOID_PROGENITOR_CELL_DIFFERENTIATION	0.144994656	0.1444	0.783891592920354	0.105743993248991
GO_POSITIVE_REGULATION_OF_PROTEIN_IMPORT	0.145286492	0.20443	0.867233067729084	0.0618641707751642
GO_REGULATION_OF_DNA_METHYLATION	0.145350908	0.14458	0.783891592920354	0.105743993248991
GO_NEGATIVE_REGULATION_OF_DNA_TEMPLATED_TRANSCRIPTION_INITIATION	0.145350908	0.14413	0.783891592920354	0.105743993248991
GO_PHOSPHOLIPID_TRANSPORT	0.145388361	0.12067	0.752907045840407	0.123258638633952
GO_POSITIVE_REGULATION_OF_MUSCLE_CELL_APOPTOTIC_PROCESS	0.145420391	0.15939	0.807844200411805	0.0926723885146439
GO_QUINONE_BIOSYNTHETIC_PROCESS	0.145514638	0.14773	0.787713197969543	0.1036318779567
GO_PYRIMIDINE_NUCLEOSIDE_CATABOLIC_PROCESS	0.145638168	0.13608	0.772089753466872	0.112332211102507
GO_NUCLEOSIDE_CATABOLIC_PROCESS	0.145638168	0.13783	0.774503440366972	0.110976648751679
GO_T_HELPER_1_CELL_DIFFERENTIATION	0.145810418	0.11481	0.738279527559055	0.131779174366925
GO_CELLULAR_RESPONSE_TO_MECHANICAL_STIMULUS	0.146334861	0.15413	0.796017894736842	0.0990771690737492
GO_NUCLEOSIDE_MONOPHOSPHATE_BIOSYNTHETIC_PROCESS	0.146353933	0.1484	0.78881155234657	0.103026737666706
GO_INOSITOL_LIPID_MEDIATED_SIGNALING	0.146381622	0.16997	0.819785433070866	0.0862998030153059
GO_REGULATION_OF_MULTI_ORGANISM_PROCESS	0.146471968	0.14667	0.785946428571429	0.104607055193054
GO_CELLULAR_RESPONSE_TO_LIPID	0.146541892	0.15485	0.797022058823529	0.0985296586631551
GO_REGULATION_OF_DENDRITE_EXTENSION	0.147001376	0.12127	0.753576923076923	0.122872409490399
GO_LOW_DENSITY_LIPOPROTEIN_PARTICLE_RECEPTOR_BIOSYNTHETIC_PROCESS	0.147180885	0.14613	0.785946428571429	0.104607055193054
GO_FOREBRAIN_NEURON_DIFFERENTIATION	0.147323177	0.15707	0.802881514940931	0.095348540903215
GO_PERIPHERAL_NERVOUS_SYSTEM_DEVELOPMENT	0.147495027	0.15093	0.790543803418803	0.102074061144771
GO_NEGATIVE_REGULATION_OF_MYOTUBE_DIFFERENTIATION	0.147642743	0.11915	0.749146706586826	0.12543312539517
GO_CELLULAR_RESPONSE_TO_MANGANESE_ION	0.147657014	0.12298	0.756823185988324	0.121005571383563
GO_NEGATIVE_REGULATION_OF_CELLULAR_RESPONSE_TO_GROWTH_FACTOR_STIMULUS	0.147661909	0.13965	0.776381886792453	0.109924605377763
GO_REGULATION_OF_PEPTIDASE_ACTIVITY	0.148055454	0.15719	0.802881514940931	0.095348540903215
GO_MIDDLE_EAR_MORPHOGENESIS	0.148175345	0.13996	0.776381886792453	0.109924605377763
GO_C21_STEROID_HORMONE_BIOSYNTHETIC_PROCESS	0.148209297	0.12378	0.757138554216867	0.120824638563706
GO_SECONDARY_PALATE_DEVELOPMENT	0.148228487	0.11706	0.744282871972318	0.128261975222154
GO_REGULATION_OF_NUCLEOBASE_CONTAINING_COMPOUND_METABOLIC_PROCESS	0.148312127	0.14214	0.780230769230769	0.107776926821405
GO_NUCLEOBASE_CONTAINING_SMALL_MOLECULE_METABOLIC_PROCESS	0.148464016	0.12817	0.757138554216867	0.120824638563706
GO_REACTIVE_NITROGEN_SPECIES_METABOLIC_PROCESS	0.148557178	0.14801	0.788314130434783	0.103300688691648
GO_HEPARAN_SULFATE_PROTEOGLYCAN_BIOSYNTHETIC_PROCESS_POLYSACCHARIDE_CHAIN_BIOSYNTHETIC_PROCESS	0.148745355	0.1177	0.745436746987952	0.127589202109775
GO_WHITE_FAT_CELL_DIFFERENTIATION	0.148913431	0.14727	0.787225090909091	0.103901072262555
GO_SYNAPTIC_VESICLE_DOCKING	0.148913431	0.14814	0.788435191889935	0.10323399917886
GO_POSITIVE_REGULATION_OF_CHROMATIN_BINDING	0.148913431	0.14633	0.785946428571429	0.104607055193054
GO_CARDIAC_VENTRICLE_DEVELOPMENT	0.149077168	0.13993	0.776381886792453	0.109924605377763
GO_POSITIVE_REGULATION_OF_NEURON_DEATH	0.149290651	0.10688	0.721366391184573	0.14184409554011
GO_PLATELET_DEGRANULATION	0.14961953	0.16838	0.817972901520159	0.0872610837555753
GO_REGULATION_OF_GLYCOPROTEIN_BIOSYNTHETIC_PROCESS	0.150128456	0.18696	0.844076167076167	0.073618362084817
GO_PROTEIN_O_LINKED_FUCOSYLATION	0.15033844	0.14976	0.790532165832738	0.102080454435808
GO_MATURE_B_CELL_DIFFERENTIATION_INVOLVED_IN_IMMUNE_RESPONSE	0.15033844	0.14979	0.790532165832738	0.102080454435808
GO_MARGINAL_ZONE_B_CELL_DIFFERENTIATION	0.15033844	0.15088	0.790543803418803	0.102074061144771
GO_COMPARTMENT_PATTERN_SPECIFICATION	0.15033844	0.15012	0.790532165832738	0.102080454435808
GO_REGULATION_OF_SOMITOGENESIS	0.15033844	0.14988	0.790532165832738	0.102080454435808
GO_ACTIVATION_OF_MAPKKK_ACTIVITY	0.150694692	0.15259	0.79296088794926	0.100748233321385
GO_REGULATION_OF_PROTEIN_LOCALIZATION_TO_CELL_SURFACE	0.150990018	0.12948	0.758543426294821	0.120019550987545
GO_URATE_METABOLIC_PROCESS	0.151407196	0.15047	0.790532165832738	0.102080454435808
GO_NEGATIVE_REGULATION_OF_PHOSPHORUS_METABOLIC_PROCESS	0.151768852	0.1355	0.772089753466872	0.112332211102507
GO_PROTEIN_PROCESSING	0.151793863	0.21125	0.872750561797753	0.0591098629542472
GO_RESPONSE_TO_FUNGICIDE	0.151911865	0.14878	0.788984848484848	0.10293133681923
GO_REGULATION_OF_CD4_POSITIVE_ALPHA_BETA_T_CELL_ACTIVATION	0.152047739	0.1446	0.783891592920354	0.105743993248991
GO_MATERNAL_PROCESS_INVOLVED_IN_FEMALE_PREGNANCY	0.152805159	0.14388	0.783891592920354	0.105743993248991
GO_RESPONSE_TO_CORTISOL	0.152812797	0.15038	0.790532165832738	0.102080454435808
GO_REGULATION_OF_ESTABLISHMENT_OF_PROTEIN_LOCALIZATION_TO_MITOCHONDRION	0.152825977	0.10701	0.721458753437214	0.14178849293731
GO_REPRODUCTIVE_SYSTEM_DEVELOPMENT	0.153137161	0.16367	0.813370182555781	0.0897117524979981
GO_CELL_MORPHOGENESIS_INVOLVED_IN_DIFFERENTIATION	0.153181312	0.15295	0.79296088794926	0.100748233321385
GO_POSTSYNAPTIC_NEUROTRANSMITTER_RECEPTOR_INTERNALIZATION	0.154068242	0.13964	0.776381886792453	0.109924605377763
GO_ACROSOME_REACTION	0.154171105	0.26427	0.915235986811116	0.0384669118834115
GO_CELLULAR_RESPONSE_TO_ALCOHOL	0.15458478	0.16633	0.816051034022682	0.0882826805826728
GO_NEGATIVE_REGULATION_OF_CELL_DIFFERENTIATION	0.154618928	0.09773	0.698821984435798	0.155633440882909
GO_PEPTIDYL_THREONINE_MODIFICATION	0.154644819	0.11096	0.726172153024911	0.138960409264355
GO_REGULATION_OF_NEUROBLAST_PROLIFERATION	0.154650252	0.13572	0.772089753466872	0.112332211102507
GO_REGULATION_OF_AUTOPHAGY_OF_MITOCHONDRION	0.15466906	0.13335	0.766836591086787	0.115297172100796
GO_POSITIVE_REGULATION_OF_EPITHELIAL_CELL_DIFFERENTIATION	0.155124767	0.13624	0.772089753466872	0.112332211102507
GO_ELASTIN_METABOLIC_PROCESS	0.1553274	0.14553	0.785946428571429	0.104607055193054
GO_ELASTIN_CATABOLIC_PROCESS	0.1553274	0.14555	0.785946428571429	0.104607055193054
GO_RESPONSE_TO_PAIN	0.156088482	0.1385	0.776381886792453	0.109924605377763
GO_CELLULAR_RESPONSE_TO_EXTRACELLULAR_STIMULUS	0.156319027	0.16515	0.814707104557641	0.0889984964588104
GO_MUSCLE_ORGAN_MORPHOGENESIS	0.156758434	0.14325	0.783891592920354	0.105743993248991
GO_PHOTORECEPTOR_CELL_MAINTENANCE	0.156944307	0.10657	0.720597516099356	0.142307239224556
GO_CARDIAC_MYOFIBRIL_ASSEMBLY	0.157056987	0.19051	0.852090328467153	0.0695143640649124
GO_STEM_CELL_DIFFERENTIATION	0.157233296	0.15505	0.797038111888112	0.0985209114935135
GO_CARDIAC_RIGHT_VENTRICLE_MORPHOGENESIS	0.15795373	0.15616	0.800401673640167	0.0966920119249698
GO_REGULATION_OF_TYPE_I_INTERFERON_MEDIATED_SIGNALING_PATHWAY	0.157999523	0.12472	0.757138554216867	0.120824638563706
GO_UTERUS_DEVELOPMENT	0.158257517	0.18128	0.831136533665836	0.080327627302489
GO_NEGATIVE_REGULATION_OF_PROTEIN_LOCALIZATION_TO_CELL_SURFACE	0.158462301	0.17556	0.829506653992396	0.0811801258776078
GO_REGULATION_OF_CHEMOKINE_MEDIATED_SIGNALING_PATHWAY	0.158753402	0.14375	0.783891592920354	0.105743993248991
GO_POSITIVE_REGULATION_OF_PROTEIN_KINASE_A_SIGNALING	0.158888493	0.15779	0.804827550312283	0.094297165558763
GO_SELF_PROTEOLYSIS	0.158888493	0.1573	0.802885416666667	0.0953464303877679
GO_REGULATION_OF_TOLL_LIKE_RECEPTOR_4_SIGNALING_PATHWAY	0.159053608	0.19854	0.863984014209591	0.0634942929433171
GO_POSITIVE_REGULATION_OF_ACTIVATION_OF_JANUS_KINASE_ACTIVITY	0.159244745	0.16036	0.807845099383139	0.0926719052307727
GO_NK_T_CELL_ACTIVATION	0.159244745	0.15835	0.806465397923875	0.0934142616452643
GO_REGULATION_OF_NK_T_CELL_ACTIVATION	0.159244745	0.16014	0.807844200411805	0.0926723885146439
GO_POSITIVE_REGULATION_OF_NK_T_CELL_ACTIVATION	0.159244745	0.15887	0.807281767955801	0.0929748557236951
GO_POSITIVE_REGULATION_OF_NEUROBLAST_PROLIFERATION	0.159500176	0.16276	0.810491869918699	0.0912513372215802
GO_STEROID_CATABOLIC_PROCESS	0.159506754	0.15962	0.807844200411805	0.0926723885146439
GO_NEGATIVE_REGULATION_OF_MITOCHONDRION_ORGANIZATION	0.159509889	0.12698	0.757138554216867	0.120824638563706
GO_POSITIVE_REGULATION_OF_CALCIUM_ION_TRANSMEMBRANE_TRANSPORT	0.159847104	0.18519	0.839721639950678	0.0758646547335861
GO_FOREBRAIN_NEURON_DEVELOPMENT	0.159885143	0.17193	0.823774592833876	0.0841916068469561
GO_MUSCLE_ORGAN_DEVELOPMENT	0.159929852	0.11002	0.726172153024911	0.138960409264355
GO_PROGESTERONE_METABOLIC_PROCESS	0.160818002	0.16759	0.817419429708223	0.0875550435087182
GO_CELL_CYCLE_PROCESS	0.160864666	0.15683	0.802716225626741	0.0954379583650241
GO_SODIUM_ION_IMPORT_ACROSS_PLASMA_MEMBRANE	0.161079926	0.12627	0.757138554216867	0.120824638563706
GO_INTESTINAL_EPITHELIAL_CELL_DEVELOPMENT	0.161382259	0.16241	0.809846336499322	0.0915973780859401
GO_REPLICATIVE_SENESCENCE	0.161382259	0.16106	0.808700682593857	0.092212190317577
GO_CELLULAR_RESPONSE_TO_UV_B	0.161382259	0.16115	0.808700682593857	0.092212190317577
GO_STRESS_INDUCED_PREMATURE_SENESCENCE	0.161382259	0.16027	0.807845099383139	0.0926719052307727
GO_REGULATION_OF_CARDIAC_MUSCLE_TISSUE_REGENERATION	0.161382259	0.16395	0.813661377447671	0.0895562984316295
GO_MITOTIC_DNA_REPLICATION	0.161466205	0.12491	0.757138554216867	0.120824638563706
GO_VASODILATION	0.161774523	0.20601	0.867233067729084	0.0618641707751642
GO_REGULATION_OF_VIRAL_ENTRY_INTO_HOST_CELL	0.161777154	0.16324	0.811782138024357	0.0905605088733788
GO_RESPONSE_TO_FLUID_SHEAR_STRESS	0.162092956	0.20244	0.866084982537835	0.0624394917742785
GO_RESPONSE_TO_BRONCHODILATOR	0.162682155	0.16144	0.808850715746421	0.0921316258662525
GO_RENAL_ABSORPTION	0.162739663	0.1416	0.779638743455497	0.108106587139271
GO_REGULATION_OF_PROTEIN_KINASE_A_SIGNALING	0.16274842	0.10379	0.71228431372549	0.147346619796206
GO_PROTEIN_KINASE_A_SIGNALING	0.16274842	0.10357	0.71228431372549	0.147346619796206
GO_PHAGOSOME_MATURATION	0.162763867	0.14667	0.785946428571429	0.104607055193054
GO_PHAGOSOME_ACIDIFICATION	0.162763867	0.1501	0.790532165832738	0.102080454435808
GO_CATECHOLAMINE_METABOLIC_PROCESS	0.162856863	0.15855	0.806465397923875	0.0934142616452643
GO_HAIR_CELL_DIFFERENTIATION	0.162899222	0.1704	0.820565729234794	0.0858866252133916
GO_MUSCULAR_SEPTUM_MORPHOGENESIS	0.163519772	0.16643	0.816051034022682	0.0882826805826728
GO_VASCULOGENESIS_INVOLVED_IN_CORONARY_VASCULAR_MORPHOGENESIS	0.163519772	0.16429	0.814298718813216	0.0892162485091254
GO_NEUROBLAST_PROLIFERATION	0.163775108	0.1414	0.779638743455497	0.108106587139271
GO_B_CELL_ACTIVATION	0.163971325	0.19643	0.85989309112567	0.0655555404079917
GO_CELLULAR_EXTRAVASATION	0.164027039	0.22358	0.877229750778816	0.0568866478791795
GO_PROTEIN_LIPID_COMPLEX_ASSEMBLY	0.164185076	0.16119	0.808700682593857	0.092212190317577
GO_LIPOXYGENASE_PATHWAY	0.164232276	0.16468	0.814534320323015	0.0890906120149132
GO_THROMBIN_ACTIVATED_RECEPTOR_SIGNALING_PATHWAY	0.164232276	0.16625	0.816051034022682	0.0882826805826728
GO_LIPOXIN_BIOSYNTHETIC_PROCESS	0.164232276	0.16389	0.813661377447671	0.0895562984316295
GO_INTRINSIC_APOPTOTIC_SIGNALING_PATHWAY_IN_RESPONSE_TO_DNA_DAMAGE_BY_P53_CLASS_MEDIATOR	0.164250285	0.22505	0.877229750778816	0.0568866478791795
GO_LONG_TERM_SYNAPTIC_DEPRESSION	0.16427732	0.12691	0.757138554216867	0.120824638563706
GO_NEGATIVE_REGULATION_OF_TOR_SIGNALING	0.164638431	0.14563	0.785946428571429	0.104607055193054
GO_HISTONE_PHOSPHORYLATION	0.164650252	0.13215	0.766616022099447	0.115422108331517
GO_EXCITATORY_CHEMICAL_SYNAPTIC_TRANSMISSION	0.164803399	0.15577	0.799165038381019	0.0973635237439379
GO_POSITIVE_REGULATION_OF_MYOBLAST_DIFFERENTIATION	0.165000119	0.22409	0.877229750778816	0.0568866478791795
GO_ENDOCRINE_SYSTEM_DEVELOPMENT	0.165014723	0.13903	0.776381886792453	0.109924605377763
GO_TANGENTIAL_MIGRATION_FROM_THE_SUBVENTRICULAR_ZONE_TO_THE_OLFACTORY_BULB	0.165221558	0.13281	0.766836591086787	0.115297172100796
GO_T_CELL_HOMEOSTASIS	0.165461601	0.17585	0.829506653992396	0.0811801258776078
GO_REGULATION_OF_CELLULAR_RESPONSE_TO_VASCULAR_ENDOTHELIAL_GROWTH_FACTOR_STIMULUS	0.165469919	0.12525	0.757138554216867	0.120824638563706
GO_REGULATION_OF_MITOTIC_SPINDLE_ASSEMBLY	0.166031222	0.14779	0.787713197969543	0.1036318779567
GO_NEGATIVE_REGULATION_OF_VIRAL_PROCESS	0.166395235	0.19729	0.861605169340463	0.0646917040818208
GO_REGULATION_OF_STEROID_BIOSYNTHETIC_PROCESS	0.166845706	0.20184	0.865937937062937	0.062513233337127
GO_REGULATION_OF_PRODUCTION_OF_SMALL_RNA_INVOLVED_IN_GENE_SILENCING_BY_RNA	0.167074452	0.20137	0.865937937062937	0.062513233337127
GO_COCHLEA_MORPHOGENESIS	0.167221059	0.15101	0.790543803418803	0.102074061144771
GO_POSITIVE_REGULATION_OF_MACROPHAGE_ACTIVATION	0.167381843	0.16998	0.819785433070866	0.0862998030153059
GO_REGULATION_OF_DIGESTIVE_SYSTEM_PROCESS	0.167608776	0.14345	0.783891592920354	0.105743993248991
GO_SEX_DETERMINATION	0.167652273	0.13631	0.772089753466872	0.112332211102507
GO_MICROTUBULE_POLYMERIZATION_OR_DEPOLYMERIZATION	0.167818912	0.19181	0.854944511825349	0.0680620712251185
GO_ADENOSINE_TO_INOSINE_EDITING	0.167890236	0.17402	0.827421733505821	0.0822730758774319
GO_BASE_CONVERSION_OR_SUBSTITUTION_EDITING	0.167890236	0.17276	0.825013636363636	0.0835388730882116
GO_RESPONSE_TO_AMYLOID_BETA	0.167983106	0.13394	0.767768511301637	0.114769703690838
GO_RETINAL_ROD_CELL_DEVELOPMENT	0.1680009	0.20588	0.867233067729084	0.0618641707751642
GO_RESPONSE_TO_MUSCLE_STRETCH	0.168046594	0.13912	0.776381886792453	0.109924605377763
GO_REGULATION_OF_DNA_BINDING	0.168715157	0.11521	0.738908892763731	0.13140910667851
GO_NEGATIVE_REGULATION_OF_SODIUM_ION_TRANSPORT	0.169173718	0.19292	0.856154328358209	0.0674479433681524
GO_NEGATIVE_REGULATION_OF_SODIUM_ION_TRANSMEMBRANE_TRANSPORT	0.169173718	0.1925	0.855515114873035	0.0677723131270121
GO_SPINDLE_ASSEMBLY	0.169377027	0.19427	0.856154328358209	0.0674479433681524
GO_POSITIVE_REGULATION_OF_LIPID_METABOLIC_PROCESS	0.16949382	0.2194	0.877229750778816	0.0568866478791795
GO_NON_CANONICAL_WNT_SIGNALING_PATHWAY	0.169715366	0.16763	0.817419429708223	0.0875550435087182
GO_TRANSCRIPTION_COUPLED_NUCLEOTIDE_EXCISION_REPAIR	0.169922512	0.18823	0.845137751985339	0.0730724980901881
GO_VENTRICULAR_SEPTUM_DEVELOPMENT	0.169927457	0.16837	0.817972901520159	0.0872610837555753
GO_OLFACTORY_LOBE_DEVELOPMENT	0.17022708	0.16304	0.811336492890995	0.0907989895654035
GO_POST_TRANSLATIONAL_PROTEIN_MODIFICATION	0.170284691	0.19503	0.856154328358209	0.0674479433681524
GO_REGULATION_OF_RYANODINE_SENSITIVE_CALCIUM_RELEASE_CHANNEL_ACTIVITY	0.170362525	0.17641	0.829506653992396	0.0811801258776078
GO_NEGATIVE_REGULATION_OF_HYDROLASE_ACTIVITY	0.170571868	0.16883	0.819075886990802	0.0866758591985961
GO_NEGATIVE_REGULATION_OF_I_KAPPAB_KINASE_NF_KAPPAB_SIGNALING	0.170605187	0.21284	0.872924916573971	0.0590231099255255
GO_PYRIMIDINE_NUCLEOTIDE_METABOLIC_PROCESS	0.170644817	0.17067	0.820565729234794	0.0858866252133916
GO_EMBRYONIC_DIGIT_MORPHOGENESIS	0.17069357	0.19544	0.857090692124105	0.0669732212446825
GO_MODIFICATION_DEPENDENT_MACROMOLECULE_CATABOLIC_PROCESS	0.17075319	0.19294	0.856154328358209	0.0674479433681524
GO_EXTRACELLULAR_STRUCTURE_ORGANIZATION	0.170907103	0.1857	0.840970425138632	0.0752192770022565
GO_MUSCLE_CELL_MIGRATION	0.170938468	0.13392	0.767768511301637	0.114769703690838
GO_SMOOTH_MUSCLE_CELL_MIGRATION	0.170938468	0.13168	0.765654028436019	0.115967428126026
GO_LONG_CHAIN_FATTY_ACID_TRANSPORT	0.170955649	0.22226	0.877229750778816	0.0568866478791795
GO_DOSAGE_COMPENSATION	0.171001069	0.16958	0.819075886990802	0.0866758591985961
GO_POSITIVE_REGULATION_OF_DOUBLE_STRAND_BREAK_REPAIR_VIA_NONHOMOLOGOUS_END_JOINING	0.171001069	0.17268	0.825013636363636	0.0835388730882116
GO_GLUCAN_METABOLIC_PROCESS	0.171262453	0.216	0.873761538461538	0.0586070761308532
GO_POSTSYNAPTIC_DENSITY_ASSEMBLY	0.171319019	0.17956	0.829829773869347	0.0810109869628336
GO_REGULATION_OF_POSTSYNAPTIC_SPECIALIZATION_ASSEMBLY	0.171319019	0.18009	0.830453350031309	0.0806847586286152
GO_REGULATION_OF_EXCITATORY_SYNAPSE_ASSEMBLY	0.171319019	0.17696	0.829506653992396	0.0811801258776078
GO_REGULATION_OF_POSTSYNAPTIC_DENSITY_ORGANIZATION	0.171319019	0.1804	0.830453350031309	0.0806847586286152
GO_NEGATIVE_REGULATION_OF_CD4_POSITIVE_ALPHA_BETA_T_CELL_DIFFERENTIATION	0.171472214	0.15902	0.807281767955801	0.0929748557236951
GO_NEGATIVE_REGULATION_OF_CD4_POSITIVE_ALPHA_BETA_T_CELL_ACTIVATION	0.171472214	0.1655	0.814752176825184	0.0889744705290929
GO_NEGATIVE_REGULATION_OF_INTERLEUKIN_1_PRODUCTION	0.171488517	0.17653	0.829506653992396	0.0811801258776078
GO_NEGATIVE_REGULATION_OF_INTERLEUKIN_1_BETA_PRODUCTION	0.171488517	0.17973	0.829829773869347	0.0810109869628336
GO_BETA_CATENIN_TCF_COMPLEX_ASSEMBLY	0.171647297	0.23413	0.883090281329923	0.0539948947473266
GO_RESPONSE_TO_TESTOSTERONE	0.171812338	0.13244	0.766836591086787	0.115297172100796
GO_GLUTAMATE_SECRETION	0.171819437	0.18117	0.831136533665836	0.080327627302489
GO_REGULATION_OF_INNATE_IMMUNE_RESPONSE	0.171861816	0.12887	0.757854916067146	0.120413927853844
GO_BIOTIN_METABOLIC_PROCESS	0.172352429	0.17612	0.829506653992396	0.0811801258776078
GO_POSITIVE_REGULATION_OF_CELLULAR_CARBOHYDRATE_METABOLIC_PROCESS	0.17247193	0.25859	0.911526845637584	0.0402305362897738
GO_REGULATION_OF_NEUROTROPHIN_TRK_RECEPTOR_SIGNALING_PATHWAY	0.172478368	0.24837	0.901807996051333	0.0448859182581294
GO_INDUCTION_OF_BACTERIAL_AGGLUTINATION	0.173138582	0.17143	0.823536274509804	0.0843172665944329
GO_PYRIMIDINE_NUCLEOSIDE_BIOSYNTHETIC_PROCESS	0.173271746	0.17769	0.829506653992396	0.0811801258776078
GO_GLYCOSYL_COMPOUND_BIOSYNTHETIC_PROCESS	0.173271746	0.17724	0.829506653992396	0.0811801258776078
GO_UMP_BIOSYNTHETIC_PROCESS	0.173271746	0.17895	0.829829773869347	0.0810109869628336
GO_PYRIMIDINE_RIBONUCLEOSIDE_TRIPHOSPHATE_BIOSYNTHETIC_PROCESS	0.173271746	0.1778	0.829506653992396	0.0811801258776078
GO_DEFENSE_RESPONSE_TO_BACTERIUM	0.173297613	0.16931	0.819075886990802	0.0866758591985961
GO_PROTEIN_MODIFICATION_BY_SMALL_PROTEIN_REMOVAL	0.173464421	0.13703	0.773865310821182	0.111334620528045
GO_RESPONSE_TO_INTERLEUKIN_12	0.173944103	0.21064	0.872434647887324	0.0592670951709688
GO_PRIMARY_AMINO_COMPOUND_METABOLIC_PROCESS	0.174472943	0.17431	0.827729651162791	0.0821114871042431
GO_CHOLESTEROL_CATABOLIC_PROCESS	0.174821791	0.21821	0.877229750778816	0.0568866478791795
GO_NEGATIVE_REGULATION_OF_SYNAPTIC_TRANSMISSION	0.174893683	0.13509	0.77089402173913	0.113005322257003
GO_HEART_TRABECULA_MORPHOGENESIS	0.17490444	0.15241	0.79296088794926	0.100748233321385
GO_TRABECULA_MORPHOGENESIS	0.17490444	0.1503	0.790532165832738	0.102080454435808
GO_ORGANOPHOSPHATE_BIOSYNTHETIC_PROCESS	0.175440756	0.12034	0.751673322005098	0.123970863232122
GO_NEGATIVE_REGULATION_OF_APOPTOTIC_SIGNALING_PATHWAY	0.175516217	0.20708	0.867233067729084	0.0618641707751642
GO_POSITIVE_REGULATION_OF_COLLAGEN_BIOSYNTHETIC_PROCESS	0.175661981	0.1945	0.856154328358209	0.0674479433681524
GO_AORTIC_VALVE_DEVELOPMENT	0.17574103	0.21055	0.872434647887324	0.0592670951709688
GO_RESPONSE_TO_OSMOTIC_STRESS	0.176043876	0.21401	0.87317349197565	0.0588994571858096
GO_PROTEIN_LOCALIZATION_TO_MITOCHONDRION	0.17620581	0.16226	0.809846336499322	0.0915973780859401
GO_REGULATION_OF_CARDIAC_MUSCLE_CELL_DIFFERENTIATION	0.176476944	0.16531	0.814707104557641	0.0889984964588104
GO_MUSCLE_CELL_DIFFERENTIATION	0.176604484	0.19999	0.865937937062937	0.062513233337127
GO_INTERLEUKIN_1_BETA_PRODUCTION	0.176890503	0.13466	0.769635303265941	0.113715019372082
GO_NEURAL_PRECURSOR_CELL_PROLIFERATION	0.176934261	0.1874	0.844394301470588	0.0734547062599632
GO_REGULATION_OF_RECEPTOR_BIOSYNTHETIC_PROCESS	0.176952182	0.15959	0.807844200411805	0.0926723885146439
GO_RECEPTOR_BIOSYNTHETIC_PROCESS	0.176952182	0.15995	0.807844200411805	0.0926723885146439
GO_RESPONSE_TO_LEUCINE	0.177057357	0.1769	0.829506653992396	0.0811801258776078
GO_CELLULAR_RESPONSE_TO_LEUCINE	0.177057357	0.17728	0.829506653992396	0.0811801258776078
GO_MONOCARBOXYLIC_ACID_TRANSPORT	0.177347956	0.19511	0.856154328358209	0.0674479433681524
GO_INTERMEMBRANE_LIPID_TRANSFER	0.177391757	0.13301	0.766836591086787	0.115297172100796
GO_POSITIVE_REGULATION_OF_DNA_REPLICATION	0.177769861	0.17745	0.829506653992396	0.0811801258776078
GO_NOTOCHORD_DEVELOPMENT	0.177769861	0.17674	0.829506653992396	0.0811801258776078
GO_REGULATION_OF_CEREBELLAR_GRANULE_CELL_PRECURSOR_PROLIFERATION	0.177769861	0.17928	0.829829773869347	0.0810109869628336
GO_CEREBELLAR_PURKINJE_CELL_GRANULE_CELL_PRECURSOR_CELL_SIGNALING_INVOLVED_IN_REGULATION_OF_GRANULE_CELL_PRECURSOR_CELL_PROLIFERATION	0.177769861	0.17587	0.829506653992396	0.0811801258776078
GO_POSITIVE_REGULATION_OF_CEREBELLAR_GRANULE_CELL_PRECURSOR_PROLIFERATION	0.177769861	0.17649	0.829506653992396	0.0811801258776078
GO_FLOOR_PLATE_DEVELOPMENT	0.177769861	0.17654	0.829506653992396	0.0811801258776078
GO_NOTOCHORD_MORPHOGENESIS	0.177769861	0.17632	0.829506653992396	0.0811801258776078
GO_PROSTATIC_BUD_FORMATION	0.177769861	0.17788	0.829506653992396	0.0811801258776078
GO_LATERAL_SPROUTING_FROM_AN_EPITHELIUM	0.177769861	0.17628	0.829506653992396	0.0811801258776078
GO_REGULATION_OF_PHOSPHOPROTEIN_PHOSPHATASE_ACTIVITY	0.17789087	0.19401	0.856154328358209	0.0674479433681524
GO_NEURONAL_ACTION_POTENTIAL_PROPAGATION	0.177939586	0.22803	0.877229750778816	0.0568866478791795
GO_POST_EMBRYONIC_DEVELOPMENT	0.177993232	0.25444	0.909224854932302	0.0413287007380854
GO_OUTFLOW_TRACT_MORPHOGENESIS	0.17805639	0.20626	0.867233067729084	0.0618641707751642
GO_REGULATION_OF_EPIDERMAL_GROWTH_FACTOR_ACTIVATED_RECEPTOR_ACTIVITY	0.178166238	0.22542	0.877229750778816	0.0568866478791795
GO_REGULATION_OF_PROTEIN_BINDING	0.178437208	0.12422	0.757138554216867	0.120824638563706
GO_ESTABLISHMENT_OF_EPITHELIAL_CELL_APICAL_BASAL_POLARITY	0.178735627	0.18749	0.844394301470588	0.0734547062599632
GO_REGULATION_OF_MYOBLAST_DIFFERENTIATION	0.178910997	0.19409	0.856154328358209	0.0674479433681524
GO_IMMUNE_EFFECTOR_PROCESS	0.178959554	0.17024	0.820500983606557	0.0859208939836556
GO_REGULATION_OF_CARDIAC_MUSCLE_CELL_ACTION_POTENTIAL_INVOLVED_IN_REGULATION_OF_CONTRACTION	0.178978322	0.23392	0.883090281329923	0.0539948947473266
GO_MITOCHONDRIAL_TRANSLATIONAL_TERMINATION	0.179285437	0.19498	0.856154328358209	0.0674479433681524
GO_ORGANOPHOSPHATE_ESTER_TRANSPORT	0.179679028	0.15423	0.796017894736842	0.0990771690737492
GO_REGULATION_OF_DNA_METABOLIC_PROCESS	0.180235982	0.17451	0.828049386701098	0.0819437601569808
GO_REGULATION_OF_TRIGLYCERIDE_METABOLIC_PROCESS	0.180263627	0.17945	0.829829773869347	0.0810109869628336
GO_REGULATION_OF_CHOLESTEROL_METABOLIC_PROCESS	0.180263627	0.18083	0.831136533665836	0.080327627302489
GO_INTERLEUKIN_17_PRODUCTION	0.180448847	0.15164	0.792253731343284	0.101135706700007
GO_FOREBRAIN_GENERATION_OF_NEURONS	0.180603487	0.18356	0.837991304347826	0.0767604879250331
GO_RESPONSE_TO_MUSCLE_ACTIVITY	0.180616891	0.18749	0.844394301470588	0.0734547062599632
GO_NEGATIVE_REGULATION_OF_PROTEIN_MODIFICATION_PROCESS	0.180914225	0.16207	0.809799116247451	0.0916227015229832
GO_MICROTUBULE_CYTOSKELETON_ORGANIZATION	0.180926156	0.17731	0.829506653992396	0.0811801258776078
GO_REGULATION_OF_ENDOTHELIAL_TUBE_MORPHOGENESIS	0.180976131	0.18137	0.831136533665836	0.080327627302489
GO_POSITIVE_REGULATION_OF_OSTEOBLAST_DIFFERENTIATION	0.181123712	0.15031	0.790532165832738	0.102080454435808
GO_POSITIVE_REGULATION_OF_INTERLEUKIN_2_PRODUCTION	0.181307709	0.1263	0.757138554216867	0.120824638563706
GO_RESPONSE_TO_ALCOHOL	0.181367139	0.15246	0.79296088794926	0.100748233321385
GO_POSITIVE_REGULATION_OF_MITOCHONDRION_ORGANIZATION	0.182025719	0.16099	0.808700682593857	0.092212190317577
GO_POSITIVE_REGULATION_OF_KERATINOCYTE_DIFFERENTIATION	0.182037487	0.14978	0.790532165832738	0.102080454435808
GO_POSITIVE_REGULATION_OF_EPIDERMAL_CELL_DIFFERENTIATION	0.182037487	0.15063	0.790543803418803	0.102074061144771
GO_REGULATION_OF_KERATINOCYTE_DIFFERENTIATION	0.182037487	0.15156	0.792253731343284	0.101135706700007
GO_KERATAN_SULFATE_BIOSYNTHETIC_PROCESS	0.182106817	0.33159	0.955274798927614	0.019871679211264
GO_NEGATIVE_REGULATION_OF_DNA_BINDING	0.18222479	0.13617	0.772089753466872	0.112332211102507
GO_GLUCOCORTICOID_BIOSYNTHETIC_PROCESS	0.182375542	0.2086	0.869090651558074	0.0609349215741925
GO_REGULATION_OF_MYOTUBE_DIFFERENTIATION	0.182388109	0.16006	0.807844200411805	0.0926723885146439
GO_MITOCHONDRIAL_FUSION	0.182592957	0.20168	0.865937937062937	0.062513233337127
GO_PEPTIDYL_LYSINE_TRIMETHYLATION	0.182766675	0.19391	0.856154328358209	0.0674479433681524
GO_OLIGODENDROCYTE_DIFFERENTIATION	0.183466692	0.20139	0.865937937062937	0.062513233337127
GO_MESENCHYMAL_TO_EPITHELIAL_TRANSITION	0.183516223	0.21311	0.872924916573971	0.0590231099255255
GO_MEIOTIC_CELL_CYCLE	0.183632323	0.17799	0.829506653992396	0.0811801258776078
GO_ANTIMICROBIAL_HUMORAL_RESPONSE	0.183722403	0.17204	0.823774592833876	0.0841916068469561
GO_CELLULAR_RESPONSE_TO_REACTIVE_OXYGEN_SPECIES	0.184108965	0.17897	0.829829773869347	0.0810109869628336
GO_NEURON_DEATH_IN_RESPONSE_TO_OXIDATIVE_STRESS	0.184197591	0.19243	0.855515114873035	0.0677723131270121
GO_TOLL_LIKE_RECEPTOR_2_SIGNALING_PATHWAY	0.184340443	0.16913	0.819075886990802	0.0866758591985961
GO_REGULATION_OF_PH	0.184366025	0.1376	0.774503440366972	0.110976648751679
GO_TOR_SIGNALING	0.184398425	0.15475	0.797022058823529	0.0985296586631551
GO_NEURONAL_ACTION_POTENTIAL	0.18464248	0.2176	0.876361643835616	0.0573166386821563
GO_CEREBELLAR_CORTEX_MORPHOGENESIS	0.184658646	0.17273	0.825013636363636	0.0835388730882116
GO_REGULATION_OF_CHROMATIN_ORGANIZATION	0.18489163	0.18431	0.838810216718266	0.0763362884626018
GO_CELL_ADHESION_MEDIATED_BY_INTEGRIN	0.184910225	0.17852	0.829829773869347	0.0810109869628336
GO_TRANSITION_METAL_ION_TRANSPORT	0.184957439	0.1851	0.839721639950678	0.0758646547335861
GO_POSITIVE_REGULATION_OF_NUCLEOBASE_CONTAINING_COMPOUND_METABOLIC_PROCESS	0.184992254	0.19252	0.855515114873035	0.0677723131270121
GO_REGULATION_OF_INTRACELLULAR_ESTROGEN_RECEPTOR_SIGNALING_PATHWAY	0.185327278	0.1833	0.837324425108763	0.077106240052618
GO_PARKIN_MEDIATED_STIMULATION_OF_MITOPHAGY_IN_RESPONSE_TO_MITOCHONDRIAL_DEPOLARIZATION	0.185483572	0.2046	0.867233067729084	0.0618641707751642
GO_GTP_METABOLIC_PROCESS	0.185535373	0.15309	0.79296088794926	0.100748233321385
GO_INTERLEUKIN_8_PRODUCTION	0.186056255	0.24354	0.897813189568706	0.0468140187663641
GO_REGULATION_OF_CELL_CYCLE_G1_S_PHASE_TRANSITION	0.186651455	0.22449	0.877229750778816	0.0568866478791795
GO_ACTIVATION_OF_JNKK_ACTIVITY	0.186676167	0.18766	0.844440330477356	0.0734310329609041
GO_RESPONSE_TO_INTERLEUKIN_18	0.186676167	0.18531	0.839721639950678	0.0758646547335861
GO_REGULATION_OF_XENOPHAGY	0.186676167	0.186	0.841789846153846	0.0747963171077759
GO_OOCYTE_DIFFERENTIATION	0.186829943	0.1599	0.807844200411805	0.0926723885146439
GO_MULTI_ORGANISM_BEHAVIOR	0.187011698	0.22619	0.877229750778816	0.0568866478791795
GO_CELL_PROLIFERATION_INVOLVED_IN_KIDNEY_DEVELOPMENT	0.187069844	0.1849	0.839721639950678	0.0758646547335861
GO_REGULATION_OF_METAL_ION_TRANSPORT	0.187180433	0.18724	0.844394301470588	0.0734547062599632
GO_NEGATIVE_REGULATION_OF_STEROID_METABOLIC_PROCESS	0.187246662	0.22589	0.877229750778816	0.0568866478791795
GO_REGULATION_OF_MUSCLE_CELL_DIFFERENTIATION	0.187305093	0.18803	0.845137751985339	0.0730724980901881
GO_REGULATION_OF_ANIMAL_ORGAN_MORPHOGENESIS	0.1876906	0.14863	0.78881155234657	0.103026737666706
GO_CELLULAR_ALDEHYDE_METABOLIC_PROCESS	0.188059533	0.23223	0.881203149199793	0.0549239594585727
GO_EMBRYONIC_ORGAN_DEVELOPMENT	0.188217268	0.2286	0.877229750778816	0.0568866478791795
GO_PROTEIN_LIPID_COMPLEX_SUBUNIT_ORGANIZATION	0.188236199	0.16838	0.817972901520159	0.0872610837555753
GO_REGULATION_OF_CELL_CYCLE_PROCESS	0.188941861	0.16076	0.808700682593857	0.092212190317577
GO_MOTOR_NEURON_APOPTOTIC_PROCESS	0.189169932	0.18813	0.845137751985339	0.0730724980901881
GO_REGULATION_OF_MOTOR_NEURON_APOPTOTIC_PROCESS	0.189169932	0.18897	0.84742495424039	0.0718987514167691
GO_PIGMENTATION	0.189175871	0.18917	0.847804573170732	0.0717042451192286
GO_INTERFERON_GAMMA_SECRETION	0.189272308	0.26845	0.924172131147541	0.0342471319775911
GO_PEPTIDYL_SERINE_MODIFICATION	0.189337285	0.18633	0.842266605166052	0.0745504182086413
GO_OXIDATIVE_DEMETHYLATION	0.189526185	0.19109	0.853806382978723	0.0686406027739604
GO_OXIDATIVE_RNA_DEMETHYLATION	0.189526185	0.19148	0.854392900485437	0.0683423690383759
GO_RECOGNITION_OF_APOPTOTIC_CELL	0.189526185	0.19206	0.855515114873035	0.0677723131270121
GO_POSITIVE_REGULATION_OF_RELEASE_OF_SEQUESTERED_CALCIUM_ION_INTO_CYTOSOL	0.189777118	0.23471	0.883090281329923	0.0539948947473266
GO_REGULATION_OF_TYPE_2_IMMUNE_RESPONSE	0.189920588	0.1643	0.814298718813216	0.0892162485091254
GO_RECEPTOR_SIGNALING_PATHWAY_VIA_STAT	0.190100734	0.23285	0.881734930448222	0.0546619540354178
GO_POSITIVE_REGULATION_OF_CELL_CYCLE_PROCESS	0.190391206	0.16131	0.80875068212824	0.0921853400241326
GO_NEGATIVE_REGULATION_OF_NEUROTRANSMITTER_TRANSPORT	0.19062501	0.22216	0.877229750778816	0.0568866478791795
GO_POSITIVE_REGULATION_OF_PROTEIN_BINDING	0.190730641	0.14761	0.787713197969543	0.1036318779567
GO_HISTONE_DEACETYLATION	0.190837039	0.19811	0.863134854771784	0.063921345527172
GO_FEMALE_GENITALIA_DEVELOPMENT	0.190975329	0.17321	0.82561186770428	0.0832240729341142
GO_POSITIVE_REGULATION_OF_INTERFERON_ALPHA_PRODUCTION	0.191152586	0.17909	0.829829773869347	0.0810109869628336
GO_REGULATION_OF_SODIUM_ION_TRANSMEMBRANE_TRANSPORTER_ACTIVITY	0.191180689	0.1734	0.82598185353208	0.0830294938387619
GO_SYNAPTIC_TRANSMISSION_DOPAMINERGIC	0.191279517	0.22417	0.877229750778816	0.0568866478791795
GO_RESPONSE_TO_AMINE	0.19130062	0.18414	0.838810216718266	0.0763362884626018
GO_DNA_DEMETHYLATION	0.191575976	0.1659	0.815083556149733	0.088797868419887
GO_REGULATION_OF_DNA_DEMETHYLATION	0.191575976	0.16698	0.817112516644474	0.0877181368662681
GO_POSITIVE_REGULATION_OF_NEUROLOGICAL_SYSTEM_PROCESS	0.191950342	0.15466	0.797022058823529	0.0985296586631551
GO_REGULATION_OF_OXIDATIVE_STRESS_INDUCED_CELL_DEATH	0.191963956	0.17316	0.82561186770428	0.0832240729341142
GO_NEGATIVE_REGULATION_OF_LIPID_TRANSPORT	0.192325778	0.20196	0.865937937062937	0.062513233337127
GO_HEMIDESMOSOME_ASSEMBLY	0.192376202	0.19337	0.856154328358209	0.0674479433681524
GO_POSTSYNAPTIC_SPECIALIZATION_ASSEMBLY	0.192797502	0.19014	0.851382460414129	0.0698753010978319
GO_CYCLIC_NUCLEOTIDE_CATABOLIC_PROCESS	0.192900463	0.16771	0.817419429708223	0.0875550435087182
GO_CAMP_CATABOLIC_PROCESS	0.192900463	0.16686	0.817069287141905	0.0877411139112723
GO_PITUITARY_GLAND_DEVELOPMENT	0.193383394	0.17254	0.825013636363636	0.0835388730882116
GO_PLASMA_LIPOPROTEIN_PARTICLE_CLEARANCE	0.193651509	0.28125	0.94220031905196	0.0258567530350785
GO_ANDROGEN_METABOLIC_PROCESS	0.193737141	0.21636	0.873761538461538	0.0586070761308532
GO_TRIGLYCERIDE_RICH_LIPOPROTEIN_PARTICLE_REMODELING	0.193900923	0.16672	0.816928	0.0878162183520558
GO_VERY_LOW_DENSITY_LIPOPROTEIN_PARTICLE_REMODELING	0.193900923	0.16565	0.814944779116466	0.0888718181772063
GO_OSTEOBLAST_PROLIFERATION	0.194058438	0.15228	0.79296088794926	0.100748233321385
GO_ANDROGEN_CATABOLIC_PROCESS	0.194157463	0.19418	0.856154328358209	0.0674479433681524
GO_CELLULAR_RESPONSE_TO_TESTOSTERONE_STIMULUS	0.194157463	0.19157	0.854392900485437	0.0683423690383759
GO_GASTRIC_ACID_SECRETION	0.194382924	0.18368	0.838018621973929	0.0767463306171436
GO_ERBB2_SIGNALING_PATHWAY	0.19446605	0.2032	0.867233067729084	0.0618641707751642
GO_INTERLEUKIN_1_MEDIATED_SIGNALING_PATHWAY	0.194742204	0.19899	0.864677790903721	0.0631456956581575
GO_MYOBLAST_DIFFERENTIATION	0.194834191	0.2267	0.877229750778816	0.0568866478791795
GO_REGULATION_OF_ACTIN_FILAMENT_BASED_PROCESS	0.195402422	0.28366	0.943117208672087	0.0254343306812058
GO_NEGATIVE_REGULATION_OF_PHOSPHORYLATION	0.19549806	0.1867	0.843420405654579	0.0739558959035855
GO_GLUCOSE_METABOLIC_PROCESS	0.195612672	0.24164	0.896544169611307	0.0474283093969233
GO_POSITIVE_REGULATION_OF_CELL_ADHESION	0.195711077	0.21611	0.873761538461538	0.0586070761308532
GO_GLUTAMINE_FAMILY_AMINO_ACID_BIOSYNTHETIC_PROCESS	0.1960056	0.16538	0.814707104557641	0.0889984964588104
GO_UREA_CYCLE	0.1960056	0.16584	0.815083556149733	0.088797868419887
GO_ARGININE_BIOSYNTHETIC_PROCESS	0.1960056	0.1646	0.814534320323015	0.0890906120149132
GO_NEGATIVE_REGULATION_BY_HOST_OF_VIRAL_PROCESS	0.196238327	0.24313	0.897813189568706	0.0468140187663641
GO_NEGATIVE_REGULATION_BY_HOST_OF_VIRAL_GENOME_REPLICATION	0.196238327	0.24491	0.9004485	0.0455411210514529
GO_RESPONSE_TO_MECHANICAL_STIMULUS	0.196331194	0.22816	0.877229750778816	0.0568866478791795
GO_PHENOL_CONTAINING_COMPOUND_METABOLIC_PROCESS	0.196919739	0.15226	0.79296088794926	0.100748233321385
GO_PROTEIN_K29_LINKED_UBIQUITINATION	0.19696698	0.24624	0.900786176031825	0.045378287367467
GO_PROLACTIN_SECRETION	0.197007481	0.19826	0.863276658767772	0.0638500013631357
GO_CELLULAR_RESPONSE_TO_LEAD_ION	0.197007481	0.19638	0.85989309112567	0.0655555404079917
GO_RESPONSE_TO_GONADOTROPIN_RELEASING_HORMONE	0.197007481	0.19681	0.860531528851874	0.0652332130115605
GO_FERTILIZATION	0.197019714	0.2432	0.897813189568706	0.0468140187663641
GO_ERBB_SIGNALING_PATHWAY	0.197228396	0.1931	0.856154328358209	0.0674479433681524
GO_PURINE_NUCLEOSIDE_METABOLIC_PROCESS	0.197457765	0.14046	0.776976297968397	0.109592229356795
GO_REGULATION_OF_NUCLEASE_ACTIVITY	0.197639206	0.16826	0.817972901520159	0.0872610837555753
GO_NEGATIVE_REGULATION_OF_NUCLEASE_ACTIVITY	0.197639206	0.1707	0.820565729234794	0.0858866252133916
GO_CELL_ACTIVATION	0.197807635	0.16258	0.810144406779661	0.0914375620129549
GO_CORPUS_CALLOSUM_DEVELOPMENT	0.198323203	0.15346	0.793200421940928	0.100617063444839
GO_INTRA_S_DNA_DAMAGE_CHECKPOINT	0.198649314	0.28268	0.943117208672087	0.0254343306812058
GO_MRNA_TRANSCRIPTION_BY_RNA_POLYMERASE_II	0.199036609	0.16925	0.819075886990802	0.0866758591985961
GO_EXCRETION	0.199343898	0.25365	0.908984641638225	0.0414434546307484
GO_REGULATION_OF_BINDING	0.199769175	0.11785	0.745436746987952	0.127589202109775
GO_REGULATION_OF_CD8_POSITIVE_ALPHA_BETA_T_CELL_DIFFERENTIATION	0.19981223	0.2812	0.94220031905196	0.0258567530350785
GO_MOTILE_CILIUM_ASSEMBLY	0.199857499	0.19771	0.861903024911032	0.0645415950978063
GO_DETERMINATION_OF_PANCREATIC_LEFT_RIGHT_ASYMMETRY	0.199857499	0.20147	0.865937937062937	0.062513233337127
GO_DETERMINATION_OF_LIVER_LEFT_RIGHT_ASYMMETRY	0.199857499	0.20008	0.865937937062937	0.062513233337127
GO_HOMOLOGOUS_CHROMOSOME_SEGREGATION	0.200115598	0.20573	0.867233067729084	0.0618641707751642
GO_HEMOGLOBIN_METABOLIC_PROCESS	0.200385486	0.23822	0.89014590747331	0.0505388005271256
GO_MITOTIC_CELL_CYCLE	0.200460893	0.19756	0.861760237388724	0.0646135486336518
GO_CYTOPLASMIC_SEQUESTERING_OF_TRANSCRIPTION_FACTOR	0.200532578	0.19224	0.855515114873035	0.0677723131270121
GO_RNA_POLYMERASE_I_PREINITIATION_COMPLEX_ASSEMBLY	0.200926256	0.19892	0.864677790903721	0.0631456956581575
GO_POSITIVE_REGULATION_OF_T_CELL_CYTOKINE_PRODUCTION	0.201395367	0.16805	0.817972901520159	0.0872610837555753
GO_REGULATION_OF_T_CELL_CYTOKINE_PRODUCTION	0.201395367	0.16947	0.819075886990802	0.0866758591985961
GO_REGULATION_OF_MICROVILLUS_ORGANIZATION	0.20163381	0.22708	0.877229750778816	0.0568866478791795
GO_MICROVILLUS_ORGANIZATION	0.20163381	0.22562	0.877229750778816	0.0568866478791795
GO_MICROVILLUS_ASSEMBLY	0.20163381	0.22961	0.877229750778816	0.0568866478791795
GO_REGULATION_OF_MICROVILLUS_ASSEMBLY	0.20163381	0.22688	0.877229750778816	0.0568866478791795
GO_MEIOTIC_CELL_CYCLE_PROCESS	0.202435517	0.17974	0.829829773869347	0.0810109869628336
GO_TOLL_LIKE_RECEPTOR_9_SIGNALING_PATHWAY	0.202503015	0.21136	0.872750561797753	0.0591098629542472
GO_CELL_PROJECTION_ASSEMBLY	0.202537095	0.2288	0.877229750778816	0.0568866478791795
GO_NEGATIVE_REGULATION_OF_CELLULAR_RESPONSE_TO_INSULIN_STIMULUS	0.20311194	0.29263	0.947155719878208	0.0235786136849929
GO_CONTACT_INHIBITION	0.203420021	0.20402	0.867233067729084	0.0618641707751642
GO_MAINTENANCE_OF_PROTEIN_LOCATION_IN_MITOCHONDRION	0.203420021	0.20173	0.865937937062937	0.062513233337127
GO_NEGATIVE_REGULATION_OF_AUTOPHAGY_OF_MITOCHONDRION	0.203420021	0.20229	0.865947291788002	0.0625085416804191
GO_GOLGI_LOCALIZATION	0.203776274	0.20485	0.867233067729084	0.0618641707751642
GO_REGULATION_OF_PHOSPHATIDYLINOSITOL_3_KINASE_SIGNALING	0.203941533	0.24285	0.897813189568706	0.0468140187663641
GO_POSITIVE_REGULATION_OF_PROTEOLYSIS	0.20406166	0.20132	0.865937937062937	0.062513233337127
GO_CELLULAR_RESPONSE_TO_STARVATION	0.204079371	0.17286	0.825013636363636	0.0835388730882116
GO_REGULATION_OF_NEURAL_PRECURSOR_CELL_PROLIFERATION	0.204197634	0.18611	0.841789846153846	0.0747963171077759
GO_NUCLEAR_ENVELOPE_REASSEMBLY	0.204316413	0.23489	0.883090281329923	0.0539948947473266
GO_POSITIVE_REGULATION_OF_TRANSCRIPTION_INITIATION_FROM_RNA_POLYMERASE_II_PROMOTER	0.204362036	0.21058	0.872434647887324	0.0592670951709688
GO_REGULATION_OF_TRANSCRIPTION_INITIATION_FROM_RNA_POLYMERASE_II_PROMOTER	0.204362036	0.21069	0.872434647887324	0.0592670951709688
GO_REGULATION_OF_LYMPHOCYTE_DIFFERENTIATION	0.204456672	0.208	0.868143100511073	0.0614086819203205
GO_DIGESTIVE_TRACT_MORPHOGENESIS	0.205000009	0.22156	0.877229750778816	0.0568866478791795
GO_SEX_DIFFERENTIATION	0.205167754	0.23398	0.883090281329923	0.0539948947473266
GO_WOUND_HEALING_SPREADING_OF_EPIDERMAL_CELLS	0.205267103	0.21947	0.877229750778816	0.0568866478791795
GO_ACTIVATION_OF_PROTEIN_KINASE_B_ACTIVITY	0.205313734	0.21832	0.877229750778816	0.0568866478791795
GO_CENTRAL_NERVOUS_SYSTEM_NEURON_DIFFERENTIATION	0.205565678	0.21177	0.87285369955157	0.0590585430091686
GO_ANATOMICAL_STRUCTURE_REGRESSION	0.205655214	0.18412	0.838810216718266	0.0763362884626018
GO_TOLL_LIKE_RECEPTOR_4_SIGNALING_PATHWAY	0.20582054	0.24739	0.901807996051333	0.0448859182581294
GO_REGULATION_OF_HISTONE_H3_K9_METHYLATION	0.205913787	0.20691	0.867233067729084	0.0618641707751642
GO_HISTONE_H3_K4_DEMETHYLATION	0.205913787	0.20456	0.867233067729084	0.0618641707751642
GO_HISTONE_H3_K4_DEMETHYLATION_TRIMETHYL_H3_K4_SPECIFIC	0.205913787	0.20708	0.867233067729084	0.0618641707751642
GO_POSITIVE_REGULATION_OF_HISTONE_H3_K9_METHYLATION	0.205913787	0.20387	0.867233067729084	0.0618641707751642
GO_PLATELET_DENSE_GRANULE_ORGANIZATION	0.206270039	0.20726	0.867233067729084	0.0618641707751642
GO_ICOSANOID_METABOLIC_PROCESS	0.206493053	0.20215	0.865937937062937	0.062513233337127
GO_NEGATIVE_REGULATION_OF_FIBROBLAST_PROLIFERATION	0.206626291	0.20763	0.867918419556566	0.0615210946408929
GO_ORGANIC_HYDROXY_COMPOUND_CATABOLIC_PROCESS	0.206767534	0.18013	0.830453350031309	0.0806847586286152
GO_HEPARAN_SULFATE_PROTEOGLYCAN_METABOLIC_PROCESS	0.206834719	0.15904	0.807281767955801	0.0929748557236951
GO_NEGATIVE_REGULATION_OF_NIK_NF_KAPPAB_SIGNALING	0.20705861	0.17774	0.829506653992396	0.0811801258776078
GO_PULMONARY_VALVE_DEVELOPMENT	0.207212741	0.26418	0.915235986811116	0.0384669118834115
GO_PULMONARY_VALVE_MORPHOGENESIS	0.207212741	0.26416	0.915235986811116	0.0384669118834115
GO_GLUCOSAMINE_CONTAINING_COMPOUND_METABOLIC_PROCESS	0.207338796	0.2087	0.869090651558074	0.0609349215741925
GO_N_ACETYLGLUCOSAMINE_METABOLIC_PROCESS	0.207338796	0.21001	0.872075423728814	0.0594459523464598
GO_NUCLEOSIDE_PHOSPHATE_METABOLIC_PROCESS	0.207547891	0.20429	0.867233067729084	0.0618641707751642
GO_AMMONIUM_TRANSPORT	0.207648909	0.20908	0.869687606112054	0.0606367189968562
GO_REGULATION_OF_ADENYLATE_CYCLASE_ACTIVATING_G_PROTEIN_COUPLED_RECEPTOR_SIGNALING_PATHWAY	0.207695048	0.20665	0.867233067729084	0.0618641707751642
GO_POSITIVE_REGULATION_OF_ADENYLATE_CYCLASE_ACTIVATING_G_PROTEIN_COUPLED_RECEPTOR_SIGNALING_PATHWAY	0.207695048	0.20703	0.867233067729084	0.0618641707751642
GO_NEGATIVE_REGULATION_OF_ADENYLATE_CYCLASE_ACTIVATING_G_PROTEIN_COUPLED_RECEPTOR_SIGNALING_PATHWAY	0.207695048	0.20706	0.867233067729084	0.0618641707751642
GO_REGULATION_OF_ACTIN_CYTOSKELETON_REORGANIZATION	0.207837704	0.27902	0.939439761795694	0.0271310622462187
GO_MORPHOGENESIS_OF_AN_EPITHELIAL_FOLD	0.207910319	0.20404	0.867233067729084	0.0618641707751642
GO_HUMORAL_IMMUNE_RESPONSE	0.208516761	0.25455	0.909224854932302	0.0413287007380854
GO_POSITIVE_REGULATION_OF_MULTI_ORGANISM_PROCESS	0.208563331	0.2232	0.877229750778816	0.0568866478791795
GO_POSITIVE_REGULATION_OF_GLIAL_CELL_MIGRATION	0.208910534	0.19917	0.864677790903721	0.0631456956581575
GO_POSITIVE_REGULATION_OF_MICROGLIAL_CELL_MIGRATION	0.208910534	0.2013	0.865937937062937	0.062513233337127
GO_ENDOTHELIUM_DEVELOPMENT	0.20936227	0.22889	0.877229750778816	0.0568866478791795
GO_RESPONSE_TO_PEPTIDE	0.209414893	0.25062	0.902670749632533	0.0444706302986511
GO_NEGATIVE_REGULATION_OF_CARTILAGE_DEVELOPMENT	0.209416463	0.22203	0.877229750778816	0.0568866478791795
GO_NEGATIVE_REGULATION_OF_CHONDROCYTE_DIFFERENTIATION	0.209416463	0.22118	0.877229750778816	0.0568866478791795
GO_POSITIVE_REGULATION_OF_CYSTEINE_TYPE_ENDOPEPTIDASE_ACTIVITY	0.209522029	0.19059	0.852090328467153	0.0695143640649124
GO_NEGATIVE_REGULATION_OF_CYTOKINE_PRODUCTION	0.2096346	0.21703	0.875310855263158	0.0578376855486686
GO_LEUKOCYTE_PROLIFERATION	0.209917513	0.26125	0.914744075829384	0.0387003944600372
GO_REGULATION_OF_MORPHOGENESIS_OF_A_BRANCHING_STRUCTURE	0.2101061	0.19915	0.864677790903721	0.0631456956581575
GO_POSITIVE_REGULATION_OF_VIRAL_TRANSCRIPTION	0.210186278	0.2038	0.867233067729084	0.0618641707751642
GO_SPLICEOSOMAL_SNRNP_ASSEMBLY	0.210188814	0.21038	0.872434647887324	0.0592670951709688
GO_MEDIUM_CHAIN_FATTY_ACID_BIOSYNTHETIC_PROCESS	0.210545066	0.21179	0.87285369955157	0.0590585430091686
GO_MEDIUM_CHAIN_FATTY_ACID_CATABOLIC_PROCESS	0.210545066	0.21106	0.872492125984252	0.0592384837464564
GO_POSITIVE_REGULATION_OF_T_CELL_PROLIFERATION	0.210559517	0.2062	0.867233067729084	0.0618641707751642
GO_REGULATION_OF_CELL_CELL_ADHESION	0.210567617	0.22974	0.877229750778816	0.0568866478791795
GO_KERATINOCYTE_DEVELOPMENT	0.210739718	0.25235	0.905926061493411	0.0429072464686318
GO_ATP_HYDROLYSIS_COUPLED_CATION_TRANSMEMBRANE_TRANSPORT	0.210753681	0.14602	0.785946428571429	0.104607055193054
GO_NEGATIVE_REGULATION_OF_SECRETION	0.211185118	0.21339	0.872924916573971	0.0590231099255255
GO_RESPONSE_TO_TYPE_I_INTERFERON	0.211299198	0.17567	0.829506653992396	0.0811801258776078
GO_NEGATIVE_REGULATION_OF_FATTY_ACID_BIOSYNTHETIC_PROCESS	0.211613823	0.21339	0.872924916573971	0.0590231099255255
GO_POSITIVE_REGULATION_OF_CHOLESTEROL_ESTERIFICATION	0.211613823	0.21354	0.872924916573971	0.0590231099255255
GO_VERY_LOW_DENSITY_LIPOPROTEIN_PARTICLE_ASSEMBLY	0.211613823	0.21416	0.87317349197565	0.0588994571858096
GO_POSITIVE_REGULATION_OF_ERYTHROCYTE_DIFFERENTIATION	0.211708039	0.24992	0.902360510805501	0.0446199185851556
GO_REGULATION_OF_GENE_EXPRESSION_EPIGENETIC	0.211797234	0.21549	0.873761538461538	0.0586070761308532
GO_METANEPHRIC_NEPHRON_MORPHOGENESIS	0.212081856	0.21989	0.877229750778816	0.0568866478791795
GO_REGULATION_OF_MITOPHAGY	0.212359914	0.21458	0.87317349197565	0.0588994571858096
GO_MITOPHAGY	0.212359914	0.21342	0.872924916573971	0.0590231099255255
GO_RESPONSE_TO_MITOCHONDRIAL_DEPOLARISATION	0.212359914	0.21467	0.87317349197565	0.0588994571858096
GO_POSITIVE_REGULATION_OF_MITOPHAGY	0.212359914	0.21081	0.872440033783784	0.0592644141015062
GO_REGULATION_OF_AUTOPHAGY_OF_MITOCHONDRION_IN_RESPONSE_TO_MITOCHONDRIAL_DEPOLARIZATION	0.212359914	0.21153	0.87285369955157	0.0590585430091686
GO_LEUKOTRIENE_METABOLIC_PROCESS	0.212541713	0.21636	0.873761538461538	0.0586070761308532
GO_MICROTUBULE_BASED_PROCESS	0.212559788	0.21974	0.877229750778816	0.0568866478791795
GO_CELL_PROJECTION_ORGANIZATION	0.212591873	0.19559	0.857237030411449	0.0668990768322652
GO_POSITIVE_REGULATION_OF_TRIGLYCERIDE_LIPASE_ACTIVITY	0.212682579	0.21268	0.872924916573971	0.0590231099255255
GO_REGULATION_OF_VERY_LOW_DENSITY_LIPOPROTEIN_PARTICLE_REMODELING	0.212682579	0.20993	0.872075423728814	0.0594459523464598
GO_CHYLOMICRON_REMODELING	0.212682579	0.21247	0.872924916573971	0.0590231099255255
GO_CHYLOMICRON_ASSEMBLY	0.212682579	0.21245	0.872924916573971	0.0590231099255255
GO_MAINTENANCE_OF_PROTEIN_LOCATION	0.212687372	0.16188	0.809799116247451	0.0916227015229832
GO_EXCITATORY_SYNAPSE_ASSEMBLY	0.212917965	0.20122	0.865937937062937	0.062513233337127
GO_REGULATION_OF_CYTOPLASMIC_TRANSPORT	0.213010921	0.19479	0.856154328358209	0.0674479433681524
GO_PLATELET_AGGREGATION	0.213026861	0.28227	0.942882833787466	0.0255422709964974
GO_REGULATION_OF_VERY_LOW_DENSITY_LIPOPROTEIN_PARTICLE_CLEARANCE	0.213114754	0.21437	0.87317349197565	0.0588994571858096
GO_VERY_LOW_DENSITY_LIPOPROTEIN_PARTICLE_CLEARANCE	0.213114754	0.21317	0.872924916573971	0.0590231099255255
GO_REGULATION_OF_PHOSPHOLIPID_CATABOLIC_PROCESS	0.213114754	0.21345	0.872924916573971	0.0590231099255255
GO_POSITIVE_REGULATION_OF_CALCIUM_ION_TRANSMEMBRANE_TRANSPORTER_ACTIVITY	0.213181344	0.19353	0.856154328358209	0.0674479433681524
GO_NEGATIVE_REGULATION_OF_DIGESTIVE_SYSTEM_PROCESS	0.213214055	0.21431	0.87317349197565	0.0588994571858096
GO_REGULATION_OF_RESPONSE_TO_OXIDATIVE_STRESS	0.213325671	0.18138	0.831136533665836	0.080327627302489
GO_VERY_LONG_CHAIN_FATTY_ACID_METABOLIC_PROCESS	0.213644858	0.21982	0.877229750778816	0.0568866478791795
GO_DEVELOPMENTAL_MATURATION	0.213826363	0.29597	0.947155719878208	0.0235786136849929
GO_NEUROEPITHELIAL_CELL_DIFFERENTIATION	0.214173083	0.18773	0.844440330477356	0.0734310329609041
GO_REGULATION_OF_OSSIFICATION	0.214225748	0.18056	0.830485607008761	0.0806678898240721
GO_POSITIVE_REGULATION_OF_DNA_BINDING	0.214896294	0.1797	0.829829773869347	0.0810109869628336
GO_POSITIVE_REGULATION_OF_GONAD_DEVELOPMENT	0.214898117	0.26071	0.914744075829384	0.0387003944600372
GO_POSITIVE_REGULATION_OF_NEURON_APOPTOTIC_PROCESS	0.214952911	0.17404	0.827421733505821	0.0822730758774319
GO_REGULATION_OF_HISTONE_H4_ACETYLATION	0.214965779	0.21887	0.877229750778816	0.0568866478791795
GO_NEGATIVE_REGULATION_OF_TYPE_I_INTERFERON_MEDIATED_SIGNALING_PATHWAY	0.215144565	0.23579	0.8842125	0.0534433498207224
GO_POSITIVE_REGULATION_OF_CHROMATIN_ORGANIZATION	0.215201278	0.21635	0.873761538461538	0.0586070761308532
GO_RHYTHMIC_PROCESS	0.215232801	0.27191	0.930203437064561	0.0314220601207665
GO_BARBED_END_ACTIN_FILAMENT_CAPPING	0.215366595	0.20132	0.865937937062937	0.062513233337127
GO_INTERLEUKIN_1_PRODUCTION	0.215419312	0.16747	0.817419429708223	0.0875550435087182
GO_REGULATION_OF_ORGAN_GROWTH	0.215500648	0.15581	0.799165038381019	0.0973635237439379
GO_REGULATION_OF_PRODUCTION_OF_MOLECULAR_MEDIATOR_OF_IMMUNE_RESPONSE	0.216394939	0.26175	0.914744075829384	0.0387003944600372
GO_RESPONSE_TO_VITAMIN_D	0.216552667	0.19426	0.856154328358209	0.0674479433681524
GO_HYPOTONIC_RESPONSE	0.216828277	0.20048	0.865937937062937	0.062513233337127
GO_CELLULAR_HYPOTONIC_RESPONSE	0.216828277	0.20153	0.865937937062937	0.062513233337127
GO_ANIMAL_ORGAN_REGENERATION	0.217092683	0.18427	0.838810216718266	0.0763362884626018
GO_LOW_DENSITY_LIPOPROTEIN_PARTICLE_REMODELING	0.21721167	0.22344	0.877229750778816	0.0568866478791795
GO_REGULATION_OF_VIRAL_TRANSCRIPTION	0.217275056	0.20128	0.865937937062937	0.062513233337127
GO_POSITIVE_REGULATION_OF_CELL_CELL_ADHESION	0.217464305	0.2347	0.883090281329923	0.0539948947473266
GO_CHROMOSOME_ORGANIZATION_INVOLVED_IN_MEIOTIC_CELL_CYCLE	0.217494146	0.17559	0.829506653992396	0.0811801258776078
GO_CELLULAR_MONOVALENT_INORGANIC_CATION_HOMEOSTASIS	0.217619819	0.1693	0.819075886990802	0.0866758591985961
GO_POSITIVE_REGULATION_OF_CALCIUM_ION_DEPENDENT_EXOCYTOSIS	0.217877008	0.1677	0.817419429708223	0.0875550435087182
GO_NEGATIVE_REGULATION_OF_PRI_MIRNA_TRANSCRIPTION_BY_RNA_POLYMERASE_II	0.218458728	0.14201	0.780099775784753	0.107849846922964
GO_GLYCEROPHOSPHOLIPID_CATABOLIC_PROCESS	0.218595385	0.2049	0.867233067729084	0.0618641707751642
GO_PHOSPHATIDYLCHOLINE_CATABOLIC_PROCESS	0.218595385	0.20504	0.867233067729084	0.0618641707751642
GO_POSITIVE_REGULATION_OF_NUCLEOCYTOPLASMIC_TRANSPORT	0.21893904	0.29577	0.947155719878208	0.0235786136849929
GO_POSITIVE_REGULATION_OF_VESICLE_FUSION	0.219046922	0.20102	0.865937937062937	0.062513233337127
GO_PRESYNAPTIC_MODULATION_OF_CHEMICAL_SYNAPTIC_TRANSMISSION	0.219046922	0.20374	0.867233067729084	0.0618641707751642
GO_REGULATION_OF_COAGULATION	0.21914359	0.23518	0.883728527607362	0.0536811253364035
GO_REGULATION_OF_PHOSPHATASE_ACTIVITY	0.219187357	0.26589	0.91923400752587	0.0365739170790981
GO_PARTURITION	0.219456321	0.19404	0.856154328358209	0.0674479433681524
GO_PHOSPHOLIPID_CATABOLIC_PROCESS	0.219581578	0.20513	0.867233067729084	0.0618641707751642
GO_MULTI_ORGANISM_CELLULAR_PROCESS	0.219759193	0.31183	0.955274798927614	0.019871679211264
GO_POSITIVE_REGULATION_OF_PROTEIN_LOCALIZATION_TO_CELL_SURFACE	0.220255282	0.22288	0.877229750778816	0.0568866478791795
GO_NEGATIVE_REGULATION_OF_MAP_KINASE_ACTIVITY	0.221031616	0.25921	0.912448994252874	0.0397914031823303
GO_PROTEIN_UFMYLATION	0.221232633	0.22107	0.877229750778816	0.0568866478791795
GO_NECROTIC_CELL_DEATH	0.221311163	0.17957	0.829829773869347	0.0810109869628336
GO_REGULATION_OF_PROTEIN_IMPORT	0.221892212	0.30209	0.952381054436348	0.0211892525317406
GO_REGULATION_OF_VACUOLAR_TRANSPORT	0.221945137	0.21936	0.877229750778816	0.0568866478791795
GO_REGULATION_OF_ER_TO_GOLGI_VESICLE_MEDIATED_TRANSPORT	0.221945137	0.22209	0.877229750778816	0.0568866478791795
GO_REGULATION_OF_LYSOSOMAL_LUMEN_PH	0.221945137	0.22574	0.877229750778816	0.0568866478791795
GO_PROTEIN_LOCALIZATION_TO_ENDOPLASMIC_RETICULUM_EXIT_SITE	0.221945137	0.22281	0.877229750778816	0.0568866478791795
GO_CALMODULIN_DEPENDENT_KINASE_SIGNALING_PATHWAY	0.221945137	0.22235	0.877229750778816	0.0568866478791795
GO_REGULATION_OF_PROTEIN_AUTOUBIQUITINATION	0.221945137	0.22204	0.877229750778816	0.0568866478791795
GO_LATE_ENDOSOME_TO_LYSOSOME_TRANSPORT	0.221945137	0.22543	0.877229750778816	0.0568866478791795
GO_NEGATIVE_REGULATION_OF_PROTEIN_TARGETING_TO_MITOCHONDRION	0.221945137	0.22296	0.877229750778816	0.0568866478791795
GO_NEGATIVE_REGULATION_OF_ESTABLISHMENT_OF_PROTEIN_LOCALIZATION_TO_MITOCHONDRION	0.221945137	0.22229	0.877229750778816	0.0568866478791795
GO_POSITIVE_REGULATION_OF_TUMOR_NECROSIS_FACTOR_SECRETION	0.221945137	0.22391	0.877229750778816	0.0568866478791795
GO_REGULATION_OF_BRANCHING_MORPHOGENESIS_OF_A_NERVE	0.221945137	0.22378	0.877229750778816	0.0568866478791795
GO_REGULATION_OF_STEROID_METABOLIC_PROCESS	0.222283008	0.25408	0.909224854932302	0.0413287007380854
GO_RESPONSE_TO_REDOX_STATE	0.222934306	0.26219	0.914744075829384	0.0387003944600372
GO_IRON_ION_TRANSPORT	0.223160175	0.21305	0.872924916573971	0.0590231099255255
GO_REGULATION_OF_SYSTEMIC_ARTERIAL_BLOOD_PRESSURE_BY_HORMONE	0.223259486	0.32456	0.955274798927614	0.019871679211264
GO_PROTEIN_O_LINKED_MANNOSYLATION	0.223680967	0.18486	0.839721639950678	0.0758646547335861
GO_POSITIVE_REGULATION_OF_LONG_TERM_SYNAPTIC_POTENTIATION	0.224217683	0.19705	0.861068668252081	0.0649622131760766
GO_TYPE_I_INTERFERON_PRODUCTION	0.224941494	0.22889	0.877229750778816	0.0568866478791795
GO_POSITIVE_REGULATION_OF_LYMPHOCYTE_DIFFERENTIATION	0.224949369	0.24821	0.901807996051333	0.0448859182581294
GO_ISOPRENOID_BIOSYNTHETIC_PROCESS	0.225047619	0.22336	0.877229750778816	0.0568866478791795
GO_EPITHELIAL_CELL_PROLIFERATION_INVOLVED_IN_LUNG_MORPHOGENESIS	0.225151407	0.22477	0.877229750778816	0.0568866478791795
GO_TYPE_II_PNEUMOCYTE_DIFFERENTIATION	0.225151407	0.22583	0.877229750778816	0.0568866478791795
GO_MESENCHYMAL_CELL_PROLIFERATION_INVOLVED_IN_LUNG_DEVELOPMENT	0.225151407	0.2266	0.877229750778816	0.0568866478791795
GO_NEGATIVE_REGULATION_OF_MESENCHYMAL_CELL_PROLIFERATION	0.225151407	0.22546	0.877229750778816	0.0568866478791795
GO_REGULATION_OF_EPITHELIAL_CELL_PROLIFERATION_INVOLVED_IN_LUNG_MORPHOGENESIS	0.225151407	0.22949	0.877229750778816	0.0568866478791795
GO_ORGAN_OR_TISSUE_SPECIFIC_IMMUNE_RESPONSE	0.225430338	0.21461	0.87317349197565	0.0588994571858096
GO_REGULATION_OF_MORPHOGENESIS_OF_AN_EPITHELIUM	0.225484504	0.19749	0.861760237388724	0.0646135486336518
GO_TERMINATION_OF_RNA_POLYMERASE_II_TRANSCRIPTION	0.225542766	0.18196	0.832755915317559	0.0794822737005496
GO_PEPTIDE_BIOSYNTHETIC_PROCESS	0.226124566	0.1902	0.851382460414129	0.0698753010978319
GO_NEGATIVE_REGULATION_OF_STRIATED_MUSCLE_CELL_DIFFERENTIATION	0.226340333	0.19668	0.860475	0.0652617430235441
GO_REGULATION_OF_RELEASE_OF_CYTOCHROME_C_FROM_MITOCHONDRIA	0.226509384	0.20813	0.86819267877412	0.0613838807656976
GO_POSITIVE_REGULATION_OF_ORGANELLE_ORGANIZATION	0.226596865	0.24357	0.897813189568706	0.0468140187663641
GO_POSITIVE_REGULATION_OF_CARDIOCYTE_DIFFERENTIATION	0.226641873	0.21569	0.873761538461538	0.0586070761308532
GO_POSITIVE_REGULATION_OF_PROTEIN_LOCALIZATION_TO_NUCLEUS	0.226727495	0.2892	0.947155719878208	0.0235786136849929
GO_NEGATIVE_REGULATION_OF_PROTEIN_SERINE_THREONINE_KINASE_ACTIVITY	0.22696659	0.19961	0.865937937062937	0.062513233337127
GO_AMINO_SUGAR_METABOLIC_PROCESS	0.226994294	0.20512	0.867233067729084	0.0618641707751642
GO_SPERM_AXONEME_ASSEMBLY	0.227049434	0.17809	0.829506653992396	0.0811801258776078
GO_KILLING_OF_CELLS_OF_OTHER_ORGANISM	0.227079553	0.29975	0.950619016817594	0.021993502037541
GO_REGULATION_OF_WOUND_HEALING	0.22710988	0.21498	0.873508291873963	0.0587329680731339
GO_NEGATIVE_REGULATION_OF_MICROTUBULE_POLYMERIZATION	0.227455025	0.25248	0.905926061493411	0.0429072464686318
GO_NEGATIVE_REGULATION_OF_RESPONSE_TO_CYTOKINE_STIMULUS	0.227681791	0.20831	0.868450652297221	0.0612548542967859
GO_REGULATION_OF_HISTONE_DEACETYLATION	0.227979222	0.21711	0.875310855263158	0.0578376855486686
GO_NEGATIVE_REGULATION_OF_LEUKOCYTE_MEDIATED_IMMUNITY	0.228001425	0.22778	0.877229750778816	0.0568866478791795
GO_NEGATIVE_REGULATION_OF_LYMPHOCYTE_MEDIATED_IMMUNITY	0.228001425	0.22782	0.877229750778816	0.0568866478791795
GO_NEGATIVE_REGULATION_OF_IMMUNOGLOBULIN_PRODUCTION	0.228001425	0.22871	0.877229750778816	0.0568866478791795
GO_NEGATIVE_REGULATION_OF_B_CELL_MEDIATED_IMMUNITY	0.228001425	0.23218	0.881203149199793	0.0549239594585727
GO_NEGATIVE_REGULATION_OF_ISOTYPE_SWITCHING	0.228001425	0.22786	0.877229750778816	0.0568866478791795
GO_IMMUNOLOGICAL_MEMORY_FORMATION_PROCESS	0.228001425	0.22785	0.877229750778816	0.0568866478791795
GO_REGULATION_OF_CELL_ADHESION_MEDIATED_BY_INTEGRIN	0.228355911	0.24041	0.894690379746835	0.0483272324290545
GO_HEART_GROWTH	0.228405183	0.16759	0.817419429708223	0.0875550435087182
GO_PROSTATE_GLAND_MORPHOGENESIS	0.228810486	0.24834	0.901807996051333	0.0448859182581294
GO_TROPHOBLAST_GIANT_CELL_DIFFERENTIATION	0.228824676	0.23119	0.880211030554117	0.0554131932841296
GO_POSITIVE_REGULATION_OF_EPITHELIAL_CELL_PROLIFERATION_INVOLVED_IN_WOUND_HEALING	0.228854541	0.28049	0.941370547945206	0.0262393933089668
GO_MUSCLE_HYPERTROPHY	0.229005503	0.19459	0.856154328358209	0.0674479433681524
GO_NEGATIVE_REGULATION_OF_SMALL_MOLECULE_METABOLIC_PROCESS	0.229610241	0.20116	0.865937937062937	0.062513233337127
GO_REGULATION_OF_G_PROTEIN_COUPLED_RECEPTOR_SIGNALING_PATHWAY	0.22976893	0.24347	0.897813189568706	0.0468140187663641
GO_VASCULAR_WOUND_HEALING	0.229782686	0.22884	0.877229750778816	0.0568866478791795
GO_REGULATION_OF_VASCULAR_WOUND_HEALING	0.229782686	0.22755	0.877229750778816	0.0568866478791795
GO_REGULATION_OF_PROTEIN_LOCALIZATION_TO_NUCLEUS	0.230202729	0.22751	0.877229750778816	0.0568866478791795
GO_POSITIVE_REGULATION_OF_HISTONE_H3_K4_METHYLATION	0.230318657	0.24443	0.900080410821643	0.0457186900982754
GO_NEGATIVE_REGULATION_OF_PLASMA_MEMBRANE_BOUNDED_CELL_PROJECTION_ASSEMBLY	0.230347338	0.26491	0.916276941176471	0.0379732426566681
GO_POSITIVE_REGULATION_OF_PEPTIDYL_THREONINE_PHOSPHORYLATION	0.230366654	0.17501	0.829506653992396	0.0811801258776078
GO_LIPOPOLYSACCHARIDE_MEDIATED_SIGNALING_PATHWAY	0.230375243	0.25648	0.909371924746744	0.0412584579995964
GO_ANATOMICAL_STRUCTURE_FORMATION_INVOLVED_IN_MORPHOGENESIS	0.230701418	0.22348	0.877229750778816	0.0568866478791795
GO_ENDOCARDIAL_CUSHION_MORPHOGENESIS	0.230944077	0.29847	0.950088566478995	0.0222359082477151
GO_REGULATION_OF_ALPHA_BETA_T_CELL_DIFFERENTIATION	0.230948676	0.26237	0.914744075829384	0.0387003944600372
GO_CELLULAR_RESPONSE_TO_ESTRADIOL_STIMULUS	0.230997716	0.21102	0.872492125984252	0.0592384837464564
GO_NEGATIVE_REGULATION_OF_BLOOD_PRESSURE	0.231189981	0.36575	0.976130174291939	0.0104922620393615
GO_MODULATION_OF_SIGNAL_TRANSDUCTION_IN_OTHER_ORGANISM	0.231563947	0.23328	0.882643077714874	0.0542148804721937
GO_NEGATIVE_REGULATION_OF_TRANSFERASE_ACTIVITY	0.231754811	0.18175	0.832313084112149	0.0797132781256206
GO_POSITIVE_REGULATION_OF_STRESS_ACTIVATED_PROTEIN_KINASE_SIGNALING_CASCADE	0.231983581	0.24458	0.900181772658988	0.0456697851253387
GO_AORTA_DEVELOPMENT	0.232202414	0.22503	0.877229750778816	0.0568866478791795
GO_NEGATIVE_REGULATION_OF_LYMPHOCYTE_DIFFERENTIATION	0.232403484	0.24955	0.902360510805501	0.0446199185851556
GO_RESPONSE_TO_OLEIC_ACID	0.232521537	0.18528	0.839721639950678	0.0758646547335861
GO_NEGATIVE_REGULATION_OF_CELL_FATE_COMMITMENT	0.232758092	0.20596	0.867233067729084	0.0618641707751642
GO_HISTONE_H3_K9_METHYLATION	0.233120058	0.23407	0.883090281329923	0.0539948947473266
GO_MYOFIBRIL_ASSEMBLY	0.233285824	0.27666	0.936626092959043	0.0284337476106536
GO_DENTINOGENESIS	0.233701461	0.23428	0.883090281329923	0.0539948947473266
GO_NEGATIVE_REGULATION_OF_LIPID_BIOSYNTHETIC_PROCESS	0.233936735	0.22021	0.877229750778816	0.0568866478791795
GO_POSITIVE_REGULATION_OF_MUSCLE_HYPERTROPHY	0.234054478	0.25045	0.902670749632533	0.0444706302986511
GO_MEMBRANE_REPOLARIZATION_DURING_ATRIAL_CARDIAC_MUSCLE_CELL_ACTION_POTENTIAL	0.234057713	0.23333	0.882643077714874	0.0542148804721937
GO_REGULATION_OF_DOUBLE_STRAND_BREAK_REPAIR_VIA_NONHOMOLOGOUS_END_JOINING	0.234152883	0.21499	0.873508291873963	0.0587329680731339
GO_NEGATIVE_REGULATION_OF_CELL_ACTIVATION	0.234279788	0.34868	0.962372512204281	0.0166567900411188
GO_REGULATION_OF_CELLULAR_RESPONSE_TO_TRANSFORMING_GROWTH_FACTOR_BETA_STIMULUS	0.23439951	0.27232	0.930203437064561	0.0314220601207665
GO_ANION_TRANSPORT	0.234607478	0.22602	0.877229750778816	0.0568866478791795
GO_SISTER_CHROMATID_COHESION	0.234747297	0.18297	0.836336753731343	0.0776188172508741
GO_NEGATIVE_REGULATION_OF_NEURON_PROJECTION_REGENERATION	0.234770217	0.2319	0.881203149199793	0.0549239594585727
GO_POSITIVE_REGULATION_OF_BINDING	0.234922599	0.16488	0.814707104557641	0.0889984964588104
GO_REGULATION_OF_MICROTUBULE_BASED_PROCESS	0.235060939	0.22857	0.877229750778816	0.0568866478791795
GO_MITOTIC_SPINDLE_ASSEMBLY	0.23518286	0.21982	0.877229750778816	0.0568866478791795
GO_RENAL_SYSTEM_PROCESS	0.235307464	0.25168	0.905013698630137	0.0433448470992686
GO_MITOCHONDRIAL_FRAGMENTATION_INVOLVED_IN_APOPTOTIC_PROCESS	0.235335738	0.24926	0.902360510805501	0.0446199185851556
GO_TUMOR_NECROSIS_FACTOR_SUPERFAMILY_CYTOKINE_PRODUCTION	0.235477865	0.2403	0.894690379746835	0.0483272324290545
GO_POSITIVE_REGULATION_OF_RYANODINE_SENSITIVE_CALCIUM_RELEASE_CHANNEL_ACTIVITY	0.235482722	0.23264	0.881734930448222	0.0546619540354178
GO_RNA_CAPPING	0.235659734	0.27764	0.937681818181818	0.0279445049580243
GO_ANGIOGENESIS_INVOLVED_IN_WOUND_HEALING	0.235823289	0.22858	0.877229750778816	0.0568866478791795
GO_DNA_METHYLATION_OR_DEMETHYLATION	0.236068342	0.19501	0.856154328358209	0.0674479433681524
GO_REGULATION_OF_TOLL_LIKE_RECEPTOR_SIGNALING_PATHWAY	0.236187628	0.26244	0.914744075829384	0.0387003944600372
GO_POSITIVE_REGULATION_OF_T_CELL_MIGRATION	0.236222336	0.2549	0.909224854932302	0.0413287007380854
GO_AMIDE_BIOSYNTHETIC_PROCESS	0.236345782	0.21274	0.872924916573971	0.0590231099255255
GO_NEGATIVE_REGULATION_OF_TRANSMEMBRANE_RECEPTOR_PROTEIN_SERINE_THREONINE_KINASE_SIGNALING_PATHWAY	0.236421194	0.25562	0.909224854932302	0.0413287007380854
GO_RESPONSE_TO_FOLLICLE_STIMULATING_HORMONE	0.236457874	0.18235	0.834021468574985	0.0788227700293494
GO_REGULATION_OF_ALCOHOL_BIOSYNTHETIC_PROCESS	0.23655588	0.31603	0.955274798927614	0.019871679211264
GO_CANONICAL_WNT_SIGNALING_PATHWAY	0.236598185	0.20525	0.867233067729084	0.0618641707751642
GO_REGULATION_OF_VASCULAR_PERMEABILITY	0.236770095	0.36395	0.975977479113694	0.0105602036545122
GO_POSTSYNAPTIC_MEMBRANE_ASSEMBLY	0.237092153	0.26952	0.926361150070126	0.0332196667685808
GO_BODY_FLUID_SECRETION	0.237355533	0.21687	0.875310855263158	0.0578376855486686
GO_COLUMNAR_CUBOIDAL_EPITHELIAL_CELL_MATURATION	0.237697495	0.20566	0.867233067729084	0.0618641707751642
GO_UNSATURATED_FATTY_ACID_METABOLIC_PROCESS	0.237714864	0.21722	0.875310855263158	0.0578376855486686
GO_POSITIVE_REGULATION_OF_LYMPHOCYTE_MIGRATION	0.238224027	0.23793	0.889514496439471	0.0508469698146053
GO_ACTIN_FILAMENT_NETWORK_FORMATION	0.238306665	0.20795	0.868143100511073	0.0614086819203205
GO_VESICLE_TETHERING	0.239599489	0.24992	0.902360510805501	0.0446199185851556
GO_DETECTION_OF_CALCIUM_ION	0.239644766	0.23488	0.883090281329923	0.0539948947473266
GO_PATHWAY_RESTRICTED_SMAD_PROTEIN_PHOSPHORYLATION	0.239737665	0.20504	0.867233067729084	0.0618641707751642
GO_POSITIVE_REGULATION_OF_COLD_INDUCED_THERMOGENESIS	0.240416915	0.35189	0.964488814317673	0.0157028047316367
GO_HEPARIN_BIOSYNTHETIC_PROCESS	0.240826505	0.24085	0.894961849418898	0.0481954774662031
GO_DNA_REPLICATION_INDEPENDENT_NUCLEOSOME_ORGANIZATION	0.241065268	0.28012	0.941324040219378	0.0262608498413472
GO_PENILE_ERECTION	0.241182757	0.24	0.894523326572008	0.0484083298093914
GO_REGULATION_OF_PENILE_ERECTION	0.241182757	0.24028	0.894690379746835	0.0483272324290545
GO_POSITIVE_REGULATION_OF_PENILE_ERECTION	0.241182757	0.24064	0.894961849418898	0.0481954774662031
GO_PYRIMIDINE_NUCLEOSIDE_TRIPHOSPHATE_BIOSYNTHETIC_PROCESS	0.24138774	0.23617	0.884734709480122	0.0531869343652611
GO_RIBONUCLEOSIDE_TRIPHOSPHATE_BIOSYNTHETIC_PROCESS	0.241632803	0.20731	0.867233067729084	0.0618641707751642
GO_INSULIN_SECRETION_INVOLVED_IN_CELLULAR_RESPONSE_TO_GLUCOSE_STIMULUS	0.241806336	0.29511	0.947155719878208	0.0235786136849929
GO_POSITIVE_REGULATION_OF_MORPHOGENESIS_OF_AN_EPITHELIUM	0.242431795	0.2587	0.911526845637584	0.0402305362897738
GO_REGULATION_OF_DNA_TEMPLATED_TRANSCRIPTION_INITIATION	0.242533328	0.2396	0.893485540334855	0.0489124714779745
GO_RENAL_SYSTEM_PROCESS_INVOLVED_IN_REGULATION_OF_SYSTEMIC_ARTERIAL_BLOOD_PRESSURE	0.242634439	0.28098	0.942154653284672	0.0258778025624131
GO_ENERGY_COUPLED_PROTON_TRANSMEMBRANE_TRANSPORT_AGAINST_ELECTROCHEMICAL_GRADIENT	0.243125649	0.23016	0.877880643487286	0.0565645266889885
GO_SHORT_TERM_MEMORY	0.243676523	0.24569	0.900786176031825	0.045378287367467
GO_NEGATIVE_REGULATION_OF_CELLULAR_AMINE_METABOLIC_PROCESS	0.243676523	0.24482	0.9004485	0.0455411210514529
GO_NEUROTRANSMITTER_CATABOLIC_PROCESS	0.243676523	0.24779	0.901807996051333	0.0448859182581294
GO_DOPAMINE_CATABOLIC_PROCESS	0.243676523	0.24641	0.900786176031825	0.045378287367467
GO_RESPONSE_TO_IMMOBILIZATION_STRESS	0.243738675	0.22972	0.877229750778816	0.0568866478791795
GO_CELL_MIGRATION_INVOLVED_IN_SPROUTING_ANGIOGENESIS	0.243882247	0.26727	0.922269718309859	0.0351420506995668
GO_POSITIVE_REGULATION_OF_LAMELLIPODIUM_ASSEMBLY	0.244205607	0.25712	0.910323699421965	0.040804150672956
GO_REGULATION_OF_MICROGLIAL_CELL_ACTIVATION	0.244827075	0.2235	0.877229750778816	0.0568866478791795
GO_POSITIVE_REGULATION_OF_MICROGLIAL_CELL_ACTIVATION	0.244827075	0.22533	0.877229750778816	0.0568866478791795
GO_PROTEIN_DEPOLYMERIZATION	0.245477716	0.3232	0.955274798927614	0.019871679211264
GO_POSITIVE_REGULATION_OF_CELL_AGING	0.245501862	0.19138	0.854392900485437	0.0683423690383759
GO_PROTEIN_FOLDING	0.245533019	0.21963	0.877229750778816	0.0568866478791795
GO_REGULATION_OF_LIPOPROTEIN_LIPASE_ACTIVITY	0.245634731	0.22824	0.877229750778816	0.0568866478791795
GO_EPOXYGENASE_P450_PATHWAY	0.245803755	0.29827	0.949895147313692	0.0223243309808849
GO_DENTATE_GYRUS_DEVELOPMENT	0.245814036	0.24616	0.900786176031825	0.045378287367467
GO_REGULATION_OF_GRANULOCYTE_DIFFERENTIATION	0.245814036	0.24645	0.900786176031825	0.045378287367467
[truncated: 5,351 more rows]
