# Supplementary material for: Polygenic risk scores indicates genetic overlap between peripheral pain syndromes and chronic postsurgical pain
Source: Neurogenetics. 2020 May 6;21(3):205–15. doi: 10.1007/s10048-020-00614-5 (PMC7283206; doi:10.1007/s10048-020-00614-5)
Supplement: Supplementary file 5 — (TXT 57 kb) [file 10048_2020_614_MOESM5_ESM.txt]

Name	chi2Pvalue	empPvalue	FDR	FDR_log
GO_NEURON_PART	5.11773274e-06	1.6e-06	0.0016016	2.79544593986476
GO_INTRINSIC_COMPONENT_OF_PLASMA_MEMBRANE	0.000378650471	9e-05	0.045045	1.34635340874534
GO_ENDOPLASMIC_RETICULUM	0.000747935813	0.00064	0.162162	0.79005090797805
GO_NEURON_PROJECTION	0.00156618077	0.00169	0.275275	0.560233228690419
GO_MICROTUBULE_END	0.001637502	0.00275	0.275275	0.560233228690419
GO_ORGANELLE_ENVELOPE_LUMEN	0.00170279791	0.00257	0.275275	0.560233228690419
GO_GOLGI_APPARATUS	0.00170355058	0.00227	0.275275	0.560233228690419
GO_MICROTUBULE_PLUS_END	0.00180949976	0.00387	0.31185	0.50605425161285
GO_PLATELET_DENSE_TUBULAR_NETWORK	0.00200233729	0.00075	0.162162	0.79005090797805
GO_PLATELET_DENSE_TUBULAR_NETWORK_MEMBRANE	0.00200233729	0.00081	0.162162	0.79005090797805
GO_SOMATODENDRITIC_COMPARTMENT	0.0035978127	0.0039	0.31185	0.50605425161285
GO_CELL_BODY	0.00464624623	0.00553	0.369035333333333	0.432932050271664
GO_NUCLEAR_OUTER_MEMBRANE	0.00502022286	0.00267	0.275275	0.560233228690419
GO_VARICOSITY	0.00570003562	0.00616	0.376258235294118	0.424513985740555
GO_SYNAPSE	0.00593400653	0.00683	0.379823888888889	0.420417723942455
GO_NUCLEOLUS	0.00610845013	0.00405	0.31185	0.50605425161285
GO_MEMBRANE_ATTACK_COMPLEX	0.00613069716	0.00492	0.35178	0.453728855431559
GO_CELL_JUNCTION	0.00793073868	0.00639	0.376258235294118	0.424513985740555
GO_PLATELET_DENSE_GRANULE_LUMEN	0.00968954544	0.01042	0.46350652173913	0.333944150763518
GO_CLATHRIN_COMPLEX	0.00997506234	0.01003	0.46350652173913	0.333944150763518
GO_CYTOSKELETAL_PART	0.0102982549	0.0121	0.504670833333333	0.296991793915837
GO_SYNAPSE_PART	0.0121941599	0.0162	0.570325853658536	0.243876940800055
GO_ACTIN_CYTOSKELETON	0.0125291052	0.01665	0.570325853658536	0.243876940800055
GO_POSTSYNAPSE	0.0125492349	0.02213	0.570325853658536	0.243876940800055
GO_SODIUM_CHANNEL_COMPLEX	0.0134160644	0.01065	0.46350652173913	0.333944150763518
GO_VOLTAGE_GATED_SODIUM_CHANNEL_COMPLEX	0.0134160644	0.01065	0.46350652173913	0.333944150763518
GO_GLUTAMATERGIC_SYNAPSE	0.0153184745	0.02243	0.570325853658536	0.243876940800055
GO_POLYMERIC_CYTOSKELETAL_FIBER	0.0154721965	0.01951	0.570325853658536	0.243876940800055
GO_NUCLEOID	0.0155284651	0.01284	0.5141136	0.288940907459884
GO_INSULIN_RESPONSIVE_COMPARTMENT	0.0155563127	0.01966	0.570325853658536	0.243876940800055
GO_MYOSIN_COMPLEX	0.0161263768	0.02317	0.570325853658536	0.243876940800055
GO_CD40_RECEPTOR_COMPLEX	0.0195127221	0.01892	0.570325853658536	0.243876940800055
GO_MESSENGER_RIBONUCLEOPROTEIN_COMPLEX	0.0199501247	0.02042	0.570325853658536	0.243876940800055
GO_SARCOPLASM	0.0200110189	0.00947	0.46350652173913	0.333944150763518
GO_GAMMA_TUBULIN_COMPLEX	0.0205441402	0.01952	0.570325853658536	0.243876940800055
GO_PLATELET_DENSE_GRANULE	0.0210878971	0.02414	0.575336666666667	0.240077947157251
GO_MISMATCH_REPAIR_COMPLEX	0.0228001425	0.02336	0.570325853658536	0.243876940800055
GO_PORE_COMPLEX	0.0228614862	0.02023	0.570325853658536	0.243876940800055
GO_MITOTIC_SPINDLE_POLE	0.0238365973	0.02262	0.570325853658536	0.243876940800055
GO_SPINDLE_POLE	0.0247983425	0.02099	0.570325853658536	0.243876940800055
GO_GABA_ERGIC_SYNAPSE	0.0255303601	0.02593	0.5899075	0.229216082237517
GO_EXTRACELLULAR_MATRIX	0.0266247104	0.02959	0.658213111111111	0.181633471135392
GO_LEWY_BODY	0.0279804702	0.02247	0.570325853658536	0.243876940800055
GO_UNCONVENTIONAL_MYOSIN_COMPLEX	0.0288824924	0.0319	0.679402127659574	0.167873097399218
GO_MICROTUBULE	0.0294373191	0.03071	0.668276304347826	0.175043937759187
GO_OUTER_MEMBRANE	0.0324422975	0.01961	0.570325853658536	0.243876940800055
GO_MICROTUBULE_CYTOSKELETON	0.0330784738	0.03713	0.711451481481482	0.147854711944197
GO_BETA_CATENIN_TCF_COMPLEX	0.0345222864	0.03732	0.711451481481482	0.147854711944197
GO_RECYCLING_ENDOSOME	0.0357350075	0.04122	0.712795416666667	0.14703510151155
GO_MITOTIC_SPINDLE	0.037599167	0.04492	0.712795416666667	0.14703510151155
GO_TRAPP_COMPLEX	0.0388314927	0.03838	0.711451481481482	0.147854711944197
GO_CLUSTER_OF_ACTIN_BASED_CELL_PROJECTIONS	0.0391541621	0.0253	0.588960465116279	0.22991385692445
GO_FILOPODIUM_TIP	0.0403402342	0.04997	0.712795416666667	0.14703510151155
GO_AXON	0.04043356	0.07666	0.862209662921348	0.0643871142472608
GO_PLASMA_MEMBRANE_PROTEIN_COMPLEX	0.0430865315	0.03774	0.711451481481482	0.147854711944197
GO_MITOCHONDRIAL_MATRIX	0.0432501405	0.03605	0.711451481481482	0.147854711944197
GO_NUCLEAR_EUCHROMATIN	0.0441752761	0.04371	0.712795416666667	0.14703510151155
GO_RNA_POLYMERASE_II_CORE_COMPLEX	0.045600285	0.04602	0.712795416666667	0.14703510151155
GO_INTERMEDIATE_FILAMENT_CYTOSKELETON	0.0471563222	0.06466	0.80905825	0.0920202092370877
GO_SUPRAMOLECULAR_COMPLEX	0.0480162853	0.04498	0.712795416666667	0.14703510151155
GO_GOLGI_APPARATUS_PART	0.0482330494	0.07517	0.862209662921348	0.0643871142472608
GO_ACTIN_FILAMENT	0.0507981858	0.04448	0.712795416666667	0.14703510151155
GO_COHESIN_COMPLEX	0.0508675096	0.03598	0.711451481481482	0.147854711944197
GO_MITOCHONDRION	0.0551434735	0.04466	0.712795416666667	0.14703510151155
GO_SPINDLE_POLE_CENTROSOME	0.0552190951	0.05546	0.754402297297297	0.122396997760097
GO_FIBRILLAR_CENTER	0.0564085625	0.04748	0.712795416666667	0.14703510151155
GO_SCAR_COMPLEX	0.0578315588	0.04719	0.712795416666667	0.14703510151155
GO_SMOOTH_ENDOPLASMIC_RETICULUM	0.0580492607	0.08354	0.904792777777778	0.0434508746871286
GO_NEURON_TO_NEURON_SYNAPSE	0.05840562	0.05739	0.760496578947368	0.118902735256771
GO_WHOLE_MEMBRANE	0.0610543727	0.04389	0.712795416666667	0.14703510151155
GO_RUFFLE	0.0638040177	0.05953	0.77389	0.11132076514141
GO_PROTON_TRANSPORTING_TWO_SECTOR_ATPASE_COMPLEX_CATALYTIC_DOMAIN	0.0670720625	0.0469	0.712795416666667	0.14703510151155
GO_MYELIN_SHEATH	0.0680557529	0.03664	0.711451481481482	0.147854711944197
GO_CULLIN_RING_UBIQUITIN_LIGASE_COMPLEX	0.0692695449	0.05085	0.712795416666667	0.14703510151155
GO_SPERM_PLASMA_MEMBRANE	0.0697655703	0.11733	0.904792777777778	0.0434508746871286
GO_INTRINSIC_COMPONENT_OF_POSTSYNAPTIC_DENSITY_MEMBRANE	0.0701855396	0.06056	0.777186666666667	0.109474658719145
GO_NUCLEOLAR_PART	0.0711575937	0.06685	0.816059146341463	0.0882783633063948
GO_STEREOCILIA_COUPLING_LINK	0.0716511547	0.05093	0.712795416666667	0.14703510151155
GO_STEREOCILIUM_MEMBRANE	0.0716511547	0.05093	0.712795416666667	0.14703510151155
GO_PERICILIARY_MEMBRANE_COMPARTMENT	0.0716511547	0.05127	0.712795416666667	0.14703510151155
GO_FILOPODIUM_MEMBRANE	0.0744567154	0.07527	0.862209662921348	0.0643871142472608
GO_POSTSYNAPTIC_DENSITY_MEMBRANE	0.0749979465	0.05577	0.754402297297297	0.122396997760097
GO_NUCLEAR_ENVELOPE	0.0763692369	0.05774	0.760496578947368	0.118902735256771
GO_MEMBRANE_PROTEIN_COMPLEX	0.0768202112	0.07655	0.862209662921348	0.0643871142472608
GO_NUCLEAR_MEMBRANE_PROTEIN_COMPLEX	0.0772193032	0.09526	0.904792777777778	0.0434508746871286
GO_MEIOTIC_COHESIN_COMPLEX	0.0784956234	0.06852	0.826367710843374	0.0828266606032824
GO_SPINDLE	0.079152819	0.08951	0.904792777777778	0.0434508746871286
GO_MON1_CCZ1_COMPLEX	0.0805130032	0.08299	0.904792777777778	0.0434508746871286
GO_RECEPTOR_COMPLEX	0.080790827	0.07528	0.862209662921348	0.0643871142472608
GO_NEUROFILAMENT	0.0838556137	0.12798	0.904792777777778	0.0434508746871286
GO_FASCIA_ADHERENS	0.0838599248	0.10175	0.904792777777778	0.0434508746871286
GO_GOLGI_CIS_CISTERNA	0.0855005344	0.08486	0.904792777777778	0.0434508746871286
GO_SYNAPTONEMAL_STRUCTURE	0.0857216527	0.06147	0.778879367088608	0.108529800690265
GO_CILIARY_BASE	0.0863445815	0.09435	0.904792777777778	0.0434508746871286
GO_VOLTAGE_GATED_CALCIUM_CHANNEL_COMPLEX	0.0867427169	0.07589	0.862209662921348	0.0643871142472608
GO_SECRETORY_GRANULE	0.0869590686	0.0487	0.712795416666667	0.14703510151155
GO_SCHAFFER_COLLATERAL__CA1_SYNAPSE	0.0883852757	0.11307	0.904792777777778	0.0434508746871286
GO_ORGANELLE_INNER_MEMBRANE	0.0894885073	0.08736	0.904792777777778	0.0434508746871286
GO_SECRETORY_VESICLE	0.0920290235	0.04791	0.712795416666667	0.14703510151155
GO_ANCHORED_COMPONENT_OF_PRESYNAPTIC_MEMBRANE	0.0926255789	0.09351	0.904792777777778	0.0434508746871286
GO_NEUROMUSCULAR_JUNCTION	0.0954094378	0.10081	0.904792777777778	0.0434508746871286
GO_CUTICULAR_PLATE	0.0973130253	0.12252	0.904792777777778	0.0434508746871286
GO_NUCLEAR_MEMBRANE	0.0977330708	0.06555	0.810068518518519	0.091478245373228
GO_CUL3_RING_UBIQUITIN_LIGASE_COMPLEX	0.0977815081	0.1059	0.904792777777778	0.0434508746871286
GO_CATION_CHANNEL_COMPLEX	0.0978091536	0.08772	0.904792777777778	0.0434508746871286
GO_PIGMENT_GRANULE	0.0978565115	0.08787	0.904792777777778	0.0434508746871286
GO_ORGANELLE_SUBCOMPARTMENT	0.0998808623	0.11906	0.904792777777778	0.0434508746871286
GO_LUBAC_COMPLEX	0.100827837	0.08751	0.904792777777778	0.0434508746871286
GO_TRANS_GOLGI_NETWORK	0.101226265	0.11616	0.904792777777778	0.0434508746871286
GO_MITOCHONDRIAL_PART	0.103106575	0.10063	0.904792777777778	0.0434508746871286
GO_PLASMA_MEMBRANE_REGION	0.104553815	0.10841	0.904792777777778	0.0434508746871286
GO_GUANYL_NUCLEOTIDE_EXCHANGE_FACTOR_COMPLEX	0.104941331	0.08839	0.904792777777778	0.0434508746871286
GO_OUTER_DYNEIN_ARM	0.106190808	0.15227	0.921402409638554	0.0355506563210653
GO_CHROMAFFIN_GRANULE	0.111150695	0.11218	0.904792777777778	0.0434508746871286
GO_CHROMAFFIN_GRANULE_MEMBRANE	0.111150695	0.11	0.904792777777778	0.0434508746871286
GO_STEREOCILIUM_BUNDLE	0.112450941	0.09316	0.904792777777778	0.0434508746871286
GO_AXON_PART	0.113010191	0.17528	0.966473529411765	0.014810036294335
GO_ENVELOPE	0.113528818	0.1023	0.904792777777778	0.0434508746871286
GO_PROTON_TRANSPORTING_ATP_SYNTHASE_COMPLEX_CATALYTIC_CORE_F_1_	0.114356965	0.11602	0.904792777777778	0.0434508746871286
GO_CELL_LEADING_EDGE	0.115665957	0.10003	0.904792777777778	0.0434508746871286
GO_CYTOPLASMIC_SIDE_OF_MEMBRANE	0.116351299	0.09556	0.904792777777778	0.0434508746871286
GO_PHAGOPHORE_ASSEMBLY_SITE_MEMBRANE	0.116568456	0.17914	0.966473529411765	0.014810036294335
GO_MITOCHONDRIAL_ENVELOPE	0.118029146	0.12276	0.904792777777778	0.0434508746871286
GO_CELL_PROJECTION_PART	0.119663514	0.14192	0.904792777777778	0.0434508746871286
GO_NUCLEAR_OUTER_MEMBRANE_ENDOPLASMIC_RETICULUM_MEMBRANE_NETWORK	0.119843723	0.10435	0.904792777777778	0.0434508746871286
GO_PERIKARYON	0.120040419	0.13816	0.904792777777778	0.0434508746871286
GO_COLLAGEN_CONTAINING_EXTRACELLULAR_MATRIX	0.120261374	0.11972	0.904792777777778	0.0434508746871286
GO_EUCHROMATIN	0.122286972	0.13622	0.904792777777778	0.0434508746871286
GO_CELL_SURFACE	0.126778156	0.22129	0.980286666666667	0.00864690436242936
GO_POSTSYNAPTIC_SPECIALIZATION_MEMBRANE	0.127075109	0.09506	0.904792777777778	0.0434508746871286
GO_CORTICAL_ENDOPLASMIC_RETICULUM	0.127182045	0.12805	0.904792777777778	0.0434508746871286
GO_NUCLEAR_CYCLIN_DEPENDENT_PROTEIN_KINASE_HOLOENZYME_COMPLEX	0.128607054	0.1282	0.904792777777778	0.0434508746871286
GO_CYCLIN_CDK_POSITIVE_TRANSCRIPTION_ELONGATION_FACTOR_COMPLEX	0.128607054	0.12753	0.904792777777778	0.0434508746871286
GO_POSTSYNAPTIC_MEMBRANE	0.129019751	0.15615	0.93596497005988	0.0287404051020472
GO_TRANS_GOLGI_NETWORK_MEMBRANE	0.129154364	0.12992	0.904792777777778	0.0434508746871286
GO_ORGANELLAR_SMALL_RIBOSOMAL_SUBUNIT	0.129767448	0.16113	0.948771352941177	0.0228384368037931
GO_FICOLIN_1_RICH_GRANULE_MEMBRANE	0.130430221	0.14482	0.904792777777778	0.0434508746871286
GO_ACTIN_BASED_CELL_PROJECTION	0.131655722	0.1799	0.966473529411765	0.014810036294335
GO_INTRINSIC_COMPONENT_OF_SYNAPTIC_MEMBRANE	0.133463593	0.13879	0.904792777777778	0.0434508746871286
GO_CYTOPLASMIC_VESICLE_PART	0.133701638	0.08872	0.904792777777778	0.0434508746871286
GO_INTRINSIC_COMPONENT_OF_POSTSYNAPTIC_SPECIALIZATION_MEMBRANE	0.134464345	0.11595	0.904792777777778	0.0434508746871286
GO_MICROTUBULE_MINUS_END	0.135732098	0.13772	0.904792777777778	0.0434508746871286
GO_TERMINAL_BOUTON	0.135789757	0.13956	0.904792777777778	0.0434508746871286
GO_INCLUSION_BODY	0.135858351	0.12328	0.904792777777778	0.0434508746871286
GO_CHROMOSOME_PASSENGER_COMPLEX	0.135983298	0.14977	0.91414493902439	0.0389849407780575
GO_TRNA_SPLICING_LIGASE_COMPLEX	0.136444603	0.13748	0.904792777777778	0.0434508746871286
GO_PARANODAL_JUNCTION	0.137877333	0.1528	0.921402409638554	0.0355506563210653
GO_EXCITATORY_SYNAPSE	0.140589262	0.10686	0.904792777777778	0.0434508746871286
GO_RAGULATOR_COMPLEX	0.140719629	0.14003	0.904792777777778	0.0434508746871286
GO_AGGRESOME	0.140784497	0.13285	0.904792777777778	0.0434508746871286
GO_NUCLEAR_STRESS_GRANULE	0.142857143	0.14515	0.904792777777778	0.0434508746871286
GO_SYNAPTIC_MEMBRANE	0.143893834	0.20271	0.980286666666667	0.00864690436242936
GO_DERLIN_1_RETROTRANSLOCATION_COMPLEX	0.144282152	0.14491	0.904792777777778	0.0434508746871286
GO_BBSOME	0.144638404	0.14574	0.904792777777778	0.0434508746871286
GO_MRNA_CLEAVAGE_FACTOR_COMPLEX	0.144994656	0.1425	0.904792777777778	0.0434508746871286
GO_PARASPECKLES	0.144994656	0.14526	0.904792777777778	0.0434508746871286
GO_SECRETORY_GRANULE_MEMBRANE	0.145538751	0.1188	0.904792777777778	0.0434508746871286
GO_LAMELLIPODIUM	0.145984049	0.13716	0.904792777777778	0.0434508746871286
GO_CLATHRIN_SCULPTED_MONOAMINE_TRANSPORT_VESICLE	0.14668697	0.12122	0.904792777777778	0.0434508746871286
GO_JUXTAPARANODE_REGION_OF_AXON	0.147419485	0.13765	0.904792777777778	0.0434508746871286
GO_EQUATORIAL_MICROTUBULE_ORGANIZING_CENTER	0.147488422	0.14835	0.91103282208589	0.0404659762717785
GO_DENDRITIC_TREE	0.14984319	0.1691	0.966473529411765	0.014810036294335
GO_ANCHORED_COMPONENT_OF_SYNAPTIC_MEMBRANE	0.1525267	0.13735	0.904792777777778	0.0434508746871286
GO_BRUSH_BORDER	0.152959862	0.11081	0.904792777777778	0.0434508746871286
GO_9PLUS0_NON_MOTILE_CILIUM	0.155473984	0.16054	0.948771352941177	0.0228384368037931
GO_TRANSCRIPTIONAL_PREINITIATION_COMPLEX	0.155485964	0.17357	0.966473529411765	0.014810036294335
GO_OLIGOSACCHARYLTRANSFERASE_COMPLEX	0.155682223	0.15811	0.942072083333333	0.0259158655763416
GO_SARCOPLASMIC_RETICULUM_MEMBRANE	0.157205086	0.1319	0.904792777777778	0.0434508746871286
GO_F_ACTIN_CAPPING_PROTEIN_COMPLEX	0.161131761	0.20684	0.980286666666667	0.00864690436242936
GO_MAIN_AXON	0.161165506	0.17488	0.966473529411765	0.014810036294335
GO_AXOLEMMA	0.161786799	0.2064	0.980286666666667	0.00864690436242936
GO_EXTRINSIC_COMPONENT_OF_CYTOPLASMIC_SIDE_OF_PLASMA_MEMBRANE	0.161830531	0.11545	0.904792777777778	0.0434508746871286
GO_PROTON_TRANSPORTING_TWO_SECTOR_ATPASE_COMPLEX	0.162617643	0.12725	0.904792777777778	0.0434508746871286
GO_ENDOPLASMIC_RETICULUM_PART	0.163540604	0.14643	0.904792777777778	0.0434508746871286
GO_UBIQUITIN_LIGASE_COMPLEX	0.166700527	0.13211	0.904792777777778	0.0434508746871286
GO_MITOTIC_SPINDLE_MIDZONE	0.167057853	0.19495	0.980286666666667	0.00864690436242936
GO_PHOTORECEPTOR_INNER_SEGMENT	0.168777545	0.17109	0.966473529411765	0.014810036294335
GO_X_CHROMOSOME	0.171001069	0.17219	0.966473529411765	0.014810036294335
GO_LATERAL_ELEMENT	0.171147906	0.13925	0.904792777777778	0.0434508746871286
GO_ANAPHASE_PROMOTING_COMPLEX	0.171190571	0.14222	0.904792777777778	0.0434508746871286
GO_NUCLEAR_UBIQUITIN_LIGASE_COMPLEX	0.171190571	0.14246	0.904792777777778	0.0434508746871286
GO_CILIARY_PART	0.171477225	0.21108	0.980286666666667	0.00864690436242936
GO_MHC_PROTEIN_COMPLEX	0.173494834	0.1705	0.966473529411765	0.014810036294335
GO_MHC_CLASS_I_PROTEIN_COMPLEX	0.173494834	0.17316	0.966473529411765	0.014810036294335
GO_CYCLIN_DEPENDENT_PROTEIN_KINASE_HOLOENZYME_COMPLEX	0.175405656	0.12196	0.904792777777778	0.0434508746871286
GO_MKS_COMPLEX	0.176701104	0.17901	0.966473529411765	0.014810036294335
GO_MALE_GERM_CELL_NUCLEUS	0.17753306	0.14538	0.904792777777778	0.0434508746871286
GO_SEH1_ASSOCIATED_COMPLEX	0.177814778	0.18642	0.980286666666667	0.00864690436242936
GO_GATOR2_COMPLEX	0.177814778	0.18637	0.980286666666667	0.00864690436242936
GO_VACUOLE	0.178265968	0.16655	0.963679479768786	0.0160673886222811
GO_ENDOSOME	0.178915169	0.19784	0.980286666666667	0.00864690436242936
GO_PHAGOPHORE_ASSEMBLY_SITE	0.180014817	0.26958	1	0
GO_TRANSCRIPTIONAL_REPRESSOR_COMPLEX	0.183523235	0.16574	0.963679479768786	0.0160673886222811
GO_MICROVILLUS_MEMBRANE	0.19032244	0.21005	0.980286666666667	0.00864690436242936
GO_PROTEIN_PHOSPHATASE_TYPE_2A_COMPLEX	0.190765662	0.20993	0.980286666666667	0.00864690436242936
GO_PHOTORECEPTOR_OUTER_SEGMENT	0.191800181	0.19034	0.980286666666667	0.00864690436242936
GO_INTRINSIC_COMPONENT_OF_PRESYNAPTIC_MEMBRANE	0.192245743	0.22934	0.981065555555556	0.00830197175888215
GO_HIGH_DENSITY_LIPOPROTEIN_PARTICLE	0.194165148	0.1633	0.955925730994152	0.019575848176167
GO_LATE_ENDOSOME	0.195623298	0.22163	0.980286666666667	0.00864690436242936
GO_NUCLEAR_CHROMOSOME_TELOMERIC_REGION	0.196011701	0.20419	0.980286666666667	0.00864690436242936
GO_PHOTORECEPTOR_CONNECTING_CILIUM	0.196970447	0.21135	0.980286666666667	0.00864690436242936
GO_INTRINSIC_COMPONENT_OF_PRESYNAPTIC_ACTIVE_ZONE_MEMBRANE	0.202404802	0.21579	0.980286666666667	0.00864690436242936
GO_INTEGRAL_COMPONENT_OF_PRESYNAPTIC_ACTIVE_ZONE_MEMBRANE	0.202404802	0.21977	0.980286666666667	0.00864690436242936
GO_TORC1_COMPLEX	0.203578643	0.18055	0.966473529411765	0.014810036294335
GO_INTRINSIC_COMPONENT_OF_THE_CYTOPLASMIC_SIDE_OF_THE_PLASMA_MEMBRANE	0.20484503	0.20331	0.980286666666667	0.00864690436242936
GO_ESC_E_Z_COMPLEX	0.205913787	0.20651	0.980286666666667	0.00864690436242936
GO_CLATHRIN_COAT	0.206114105	0.35097	1	0
GO_CALCIUM_CHANNEL_COMPLEX	0.20665917	0.20752	0.980286666666667	0.00864690436242936
GO_DESMOSOME	0.2079633	0.25864	1	0
GO_TRANSCRIPTIONALLY_ACTIVE_CHROMATIN	0.20901765	0.21046	0.980286666666667	0.00864690436242936
GO_TETHERING_COMPLEX	0.209913181	0.21393	0.980286666666667	0.00864690436242936
GO_SMN_SM_PROTEIN_COMPLEX	0.210188814	0.21101	0.980286666666667	0.00864690436242936
GO_U12_TYPE_SPLICEOSOMAL_COMPLEX	0.210188814	0.21114	0.980286666666667	0.00864690436242936
GO_PICLN_SM_PROTEIN_COMPLEX	0.210188814	0.21007	0.980286666666667	0.00864690436242936
GO_NUCLEAR_NUCLEOSOME	0.21235057	0.25994	1	0
GO_SITE_OF_POLARIZED_GROWTH	0.212591741	0.27205	1	0
GO_LOW_DENSITY_LIPOPROTEIN_PARTICLE	0.212682579	0.21296	0.980286666666667	0.00864690436242936
GO_INTERMEDIATE_DENSITY_LIPOPROTEIN_PARTICLE	0.212682579	0.21506	0.980286666666667	0.00864690436242936
GO_SPHERICAL_HIGH_DENSITY_LIPOPROTEIN_PARTICLE	0.212682579	0.21284	0.980286666666667	0.00864690436242936
GO_CHYLOMICRON	0.213114754	0.21172	0.980286666666667	0.00864690436242936
GO_TRIGLYCERIDE_RICH_PLASMA_LIPOPROTEIN_PARTICLE	0.213114754	0.21437	0.980286666666667	0.00864690436242936
GO_NPBAF_COMPLEX	0.215176345	0.21752	0.980286666666667	0.00864690436242936
GO_CELL_CELL_ADHERENS_JUNCTION	0.216163167	0.20729	0.980286666666667	0.00864690436242936
GO_SECONDARY_LYSOSOME	0.221945137	0.22123	0.980286666666667	0.00864690436242936
GO_AUTOLYSOSOME	0.221945137	0.22575	0.980286666666667	0.00864690436242936
GO_CLATHRIN_SCULPTED_GAMMA_AMINOBUTYRIC_ACID_TRANSPORT_VESICLE_MEMBRANE	0.224996664	0.20838	0.980286666666667	0.00864690436242936
GO_CEREBELLAR_MOSSY_FIBER	0.225151407	0.22507	0.980286666666667	0.00864690436242936
GO_GERM_CELL_NUCLEUS	0.226486511	0.17742	0.966473529411765	0.014810036294335
GO_DENSE_CORE_GRANULE	0.229083713	0.17822	0.966473529411765	0.014810036294335
GO_FILOPODIUM	0.230776971	0.35303	1	0
GO_INTRINSIC_COMPONENT_OF_ENDOPLASMIC_RETICULUM_MEMBRANE	0.232192481	0.26702	1	0
GO_CLATHRIN_SCULPTED_VESICLE	0.23234028	0.19527	0.980286666666667	0.00864690436242936
GO_CONDENSED_NUCLEAR_CHROMOSOME_CENTROMERIC_REGION	0.233944749	0.25152	1	0
GO_SCF_UBIQUITIN_LIGASE_COMPLEX	0.234189379	0.23101	0.982846271186441	0.00751440566376842
GO_PERINUCLEAR_REGION_OF_CYTOPLASM	0.23855359	0.30956	1	0
GO_NURD_COMPLEX	0.238688992	0.23895	0.996620625	0.00147012937547462
GO_ANCHORING_JUNCTION	0.242937315	0.21857	0.980286666666667	0.00864690436242936
GO_CAJAL_BODY	0.243636015	0.31053	1	0
GO_EARLY_ENDOSOME	0.244330141	0.36114	1	0
GO_ARP2_3_PROTEIN_COMPLEX	0.24553537	0.22622	0.980286666666667	0.00864690436242936
GO_GOLGI_MEMBRANE	0.24561154	0.34258	1	0
GO_SMALL_RIBOSOMAL_SUBUNIT	0.2467488	0.29004	1	0
GO_DNA_REPAIR_COMPLEX	0.247099862	0.39072	1	0
GO_SPERM_MIDPIECE	0.247326617	0.42326	1	0
GO_DISTAL_AXON	0.247359087	0.32371	1	0
GO_DNA_POLYMERASE_COMPLEX	0.248307802	0.24918	1	0
GO_SPECTRIN_ASSOCIATED_CYTOSKELETON	0.249376559	0.24956	1	0
GO_GOLGI_TRANSPORT_COMPLEX	0.251317899	0.29371	1	0
GO_CILIUM	0.251721111	0.3184	1	0
GO_ELL_EAF_COMPLEX	0.253416089	0.22599	0.980286666666667	0.00864690436242936
GO_PROTON_TRANSPORTING_V_TYPE_ATPASE_COMPLEX	0.25436409	0.25438	1	0
GO_PROTON_TRANSPORTING_V_TYPE_ATPASE_V1_DOMAIN	0.25436409	0.25396	1	0
GO_TRANSPORTER_COMPLEX	0.254867716	0.23812	0.996620625	0.00147012937547462
GO_CILIARY_MEMBRANE	0.25520457	0.19371	0.980286666666667	0.00864690436242936
GO_TOR_COMPLEX	0.25722774	0.21633	0.980286666666667	0.00864690436242936
GO_PRESYNAPSE	0.257968575	0.27879	1	0
GO_COLLAGEN_TYPE_IV_TRIMER	0.25873129	0.2604	1	0
GO_PRERIBOSOME_SMALL_SUBUNIT_PRECURSOR	0.261845387	0.26012	1	0
GO_EGO_COMPLEX	0.261845387	0.26084	1	0
GO_NUCLEAR_BODY	0.266704754	0.23424	0.989342784810126	0.00465320915248742
GO_ORGANELLAR_RIBOSOME	0.26835226	0.32192	1	0
GO_SIDE_OF_MEMBRANE	0.269281819	0.30455	1	0
GO_MICROVILLUS	0.269398869	0.30927	1	0
GO_MICROTUBULE_ASSOCIATED_COMPLEX	0.271435608	0.32867	1	0
GO_PROTEIN_SERINE_THREONINE_PHOSPHATASE_COMPLEX	0.271822652	0.30431	1	0
GO_NUCLEOPLASM_PART	0.272270907	0.22763	0.981065555555556	0.00830197175888215
GO_EARLY_ENDOSOME_MEMBRANE	0.273022083	0.34838	1	0
GO_ANCHORED_COMPONENT_OF_PLASMA_MEMBRANE	0.273338305	0.21951	0.980286666666667	0.00864690436242936
GO_PRESYNAPTIC_CYTOSOL	0.278039443	0.22911	0.981065555555556	0.00830197175888215
GO_PRESYNAPTIC_ENDOCYTIC_ZONE	0.278589241	0.27729	1	0
GO_LIPID_DROPLET	0.2831693	0.33774	1	0
GO_INTERCALATED_DISC	0.287931963	0.27838	1	0
GO_CHROMOSOME_TELOMERIC_REGION	0.288028235	0.30052	1	0
GO_CUL7_RING_UBIQUITIN_LIGASE_COMPLEX	0.290345565	0.2949	1	0
GO_3M_COMPLEX	0.290345565	0.29275	1	0
GO_90S_PRERIBOSOME	0.290701817	0.28961	1	0
GO_CARBOXY_TERMINAL_DOMAIN_PROTEIN_KINASE_COMPLEX	0.292032344	0.28603	1	0
GO_NEURON_PROJECTION_MEMBRANE	0.292385813	0.31069	1	0
GO_MELANOSOME_MEMBRANE	0.292681062	0.27829	1	0
GO_APICAL_DENDRITE	0.296401853	0.29623	1	0
GO_FIBRILLAR_COLLAGEN_TRIMER	0.297114357	0.29607	1	0
GO_CUL4_RING_E3_UBIQUITIN_LIGASE_COMPLEX	0.297853444	0.29035	1	0
GO_GOLGI_LUMEN	0.297897207	0.29097	1	0
GO_TRANSCRIPTION_ELONGATION_FACTOR_COMPLEX	0.29856427	0.22345	0.980286666666667	0.00864690436242936
GO_INTRINSIC_COMPONENT_OF_POSTSYNAPTIC_MEMBRANE	0.299677074	0.27693	1	0
GO_PHOSPHATIDYLINOSITOL_3_KINASE_COMPLEX	0.300561805	0.30932	1	0
GO_EXTRACELLULAR_MEMBRANE_BOUNDED_ORGANELLE	0.301964473	0.32569	1	0
GO_CORNIFIED_ENVELOPE	0.302009231	0.32162	1	0
GO_HETEROTRIMERIC_G_PROTEIN_COMPLEX	0.302733397	0.23767	0.996620625	0.00147012937547462
GO_PALMITOYLTRANSFERASE_COMPLEX	0.302814393	0.30097	1	0
GO_ENDOPLASMIC_RETICULUM_PALMITOYLTRANSFERASE_COMPLEX	0.302814393	0.30375	1	0
GO_RIBBON_SYNAPSE	0.30743438	0.29196	1	0
GO_PHOTORECEPTOR_RIBBON_SYNAPSE	0.30743438	0.29098	1	0
GO_MYOSIN_FILAMENT	0.307666761	0.32084	1	0
GO_POTASSIUM_CHANNEL_COMPLEX	0.307850806	0.30125	1	0
GO_PHOTORECEPTOR_DISC_MEMBRANE	0.308691779	0.30042	1	0
GO_SMAD_PROTEIN_COMPLEX	0.310295689	0.30965	1	0
GO_PRESYNAPTIC_ACTIVE_ZONE_MEMBRANE	0.310436092	0.34124	1	0
GO_U4_SNRNP	0.310834966	0.28921	1	0
GO_SPINDLE_MICROTUBULE	0.31128493	0.32579	1	0
GO_ENDOPLASMIC_RETICULUM_TUBULAR_NETWORK	0.311599811	0.33895	1	0
GO_ENDOPLASMIC_RETICULUM_SUBCOMPARTMENT	0.311599811	0.3398	1	0
GO_PLATELET_ALPHA_GRANULE_MEMBRANE	0.31245781	0.34737	1	0
GO_GAMMA_TUBULIN_LARGE_COMPLEX	0.313368396	0.3069	1	0
GO_NON_MOTILE_CILIUM	0.313419068	0.33457	1	0
GO_GARP_COMPLEX	0.313501959	0.31396	1	0
GO_EARP_COMPLEX	0.313501959	0.31387	1	0
GO_INTRINSIC_COMPONENT_OF_MITOCHONDRIAL_OUTER_MEMBRANE	0.315092454	0.31129	1	0
GO_PROTEIN_LIPID_COMPLEX	0.317105106	0.30993	1	0
GO_SPANNING_COMPONENT_OF_MEMBRANE	0.317776986	0.31721	1	0
GO_ASYMMETRIC_GLUTAMATERGIC_EXCITATORY_SYNAPSE	0.317776986	0.3197	1	0
GO_EXTRINSIC_COMPONENT_OF_PLASMA_MEMBRANE	0.318907585	0.23172	0.982846271186441	0.00751440566376842
GO_INTEGRATOR_COMPLEX	0.319201995	0.3217	1	0
GO_NMDA_SELECTIVE_GLUTAMATE_RECEPTOR_COMPLEX	0.319896144	0.30926	1	0
GO_PINOSOME	0.320391233	0.27133	1	0
GO_INVADOPODIUM	0.325958586	0.35169	1	0
GO_BLOOD_MICROPARTICLE	0.326912838	0.29505	1	0
GO_NUCLEAR_TRANSCRIPTIONAL_REPRESSOR_COMPLEX	0.327407513	0.32187	1	0
GO_TORC2_COMPLEX	0.329992222	0.32274	1	0
GO_PLASMA_MEMBRANE_RECEPTOR_COMPLEX	0.330308747	0.32888	1	0
GO_MICROFIBRIL	0.330604536	0.2942	1	0
GO_CILIARY_TRANSITION_ZONE	0.331112108	0.33041	1	0
GO_TERTIARY_GRANULE_MEMBRANE	0.331374893	0.28259	1	0
GO_MLL1_2_COMPLEX	0.333095832	0.33404	1	0
GO_CONDENSED_NUCLEAR_CHROMOSOME	0.333585934	0.33507	1	0
GO_ANCHORED_COMPONENT_OF_POSTSYNAPTIC_MEMBRANE	0.334164589	0.33326	1	0
GO_CORTICAL_ACTIN_CYTOSKELETON	0.336440141	0.35365	1	0
GO_CELL_CELL_JUNCTION	0.338110793	0.31893	1	0
GO_SPINDLE_MIDZONE	0.339333744	0.40424	1	0
GO_PRESYNAPTIC_ACTIVE_ZONE_CYTOPLASMIC_COMPONENT	0.340379485	0.34384	1	0
GO_MICROTUBULE_ORGANIZING_CENTER_PART	0.342129059	0.39481	1	0
GO_NUCLEAR_CHROMOSOME	0.342750985	0.34146	1	0
GO_LAMELLIPODIUM_MEMBRANE	0.342772007	0.41586	1	0
GO_FEMALE_GERM_CELL_NUCLEUS	0.345920912	0.34595	1	0
GO_MALE_PRONUCLEUS	0.345920912	0.34686	1	0
GO_GOLGI_CISTERNA_MEMBRANE	0.347367526	0.44673	1	0
GO_NEURON_SPINE	0.350263634	0.37632	1	0
GO_INTERSTITIAL_MATRIX	0.354722124	0.36033	1	0
GO_MEDIATOR_COMPLEX	0.354950937	0.31946	1	0
GO_BASAL_PLASMA_MEMBRANE	0.355708152	0.3287	1	0
GO_BASAL_PART_OF_CELL	0.356489317	0.31664	1	0
GO_RNA_POLYMERASE_II_TRANSCRIPTION_REPRESSOR_COMPLEX	0.358033488	0.35825	1	0
GO_PROTON_TRANSPORTING_ATP_SYNTHASE_COMPLEX	0.358554481	0.33626	1	0
GO_CELL_CELL_CONTACT_ZONE	0.362190537	0.34944	1	0
GO_ACETYLCHOLINE_GATED_CHANNEL_COMPLEX	0.371927325	0.36998	1	0
GO_CILIARY_TRANSITION_FIBER	0.373708586	0.37673	1	0
GO_TIGHT_JUNCTION	0.375193286	0.35198	1	0
GO_ORGANELLAR_LARGE_RIBOSOMAL_SUBUNIT	0.376501056	0.36912	1	0
GO_EXTRINSIC_COMPONENT_OF_MEMBRANE	0.379627866	0.38619	1	0
GO_SPECIFIC_GRANULE_MEMBRANE	0.383013446	0.30209	1	0
GO_PYRUVATE_DEHYDROGENASE_COMPLEX	0.383683648	0.38353	1	0
GO_AXONEMAL_DYNEIN_COMPLEX	0.386291956	0.54918	1	0
GO_SMOOTH_ENDOPLASMIC_RETICULUM_MEMBRANE	0.386889918	0.38876	1	0
GO_LATE_ENDOSOME_MEMBRANE	0.390139194	0.38111	1	0
GO_GOLGI_STACK	0.391488233	0.45802	1	0
GO_PODOSOME	0.392303976	0.37088	1	0
GO_GLYCINERGIC_SYNAPSE	0.393302458	0.39513	1	0
GO_BASOLATERAL_PLASMA_MEMBRANE	0.394071251	0.34016	1	0
GO_RETROMER_COMPLEX	0.395796224	0.39712	1	0
GO_APICAL_JUNCTION_COMPLEX	0.397473331	0.37187	1	0
GO_PRESYNAPTIC_MEMBRANE	0.399448386	0.43295	1	0
GO_CIS_GOLGI_NETWORK	0.400794517	0.50451	1	0
GO_CYTOPLASMIC_UBIQUITIN_LIGASE_COMPLEX	0.402208764	0.40255	1	0
GO_VCB_COMPLEX	0.402208764	0.40237	1	0
GO_CUL2_RING_UBIQUITIN_LIGASE_COMPLEX	0.402208764	0.39953	1	0
GO_REGION_OF_CYTOSOL	0.402440253	0.34936	1	0
GO_CYTOPLASMIC_STRESS_GRANULE	0.404992301	0.406	1	0
GO_VACUOLAR_PART	0.405865471	0.38143	1	0
GO_COMMITMENT_COMPLEX	0.407352501	0.40212	1	0
GO_BCL_2_FAMILY_PROTEIN_COMPLEX	0.408265052	0.41133	1	0
GO_HISTONE_DEACETYLASE_COMPLEX	0.408710496	0.43272	1	0
GO_ORIGIN_RECOGNITION_COMPLEX	0.410275128	0.40707	1	0
GO_DNA_PACKAGING_COMPLEX	0.412499541	0.44006	1	0
GO_AXON_CYTOPLASM	0.412953182	0.48748	1	0
GO_MICROBODY	0.413432141	0.52033	1	0
GO_KINOCILIUM	0.414203969	0.47076	1	0
GO_VESICLE_MEMBRANE	0.415911745	0.38756	1	0
GO_BLOC_1_COMPLEX	0.416949331	0.41679	1	0
GO_BLOC_COMPLEX	0.416949331	0.41746	1	0
GO_PROTEIN_DNA_COMPLEX	0.420427796	0.41309	1	0
GO_EXON_EXON_JUNCTION_COMPLEX	0.421446384	0.42402	1	0
GO_CATALYTIC_STEP_1_SPLICEOSOME	0.421446384	0.42127	1	0
GO_GOLGI_CISTERNA	0.423725436	0.50322	1	0
GO_EARLY_PHAGOSOME	0.425721411	0.42483	1	0
GO_U2_SNRNP	0.425772408	0.3708	1	0
GO_ANCHORED_COMPONENT_OF_MEMBRANE	0.426120036	0.44244	1	0
GO_NUCLEAR_PORE_CENTRAL_TRANSPORT_CHANNEL	0.428571428	0.42957	1	0
GO_NUCLEAR_PORE_NUCLEAR_BASKET	0.428571428	0.42952	1	0
GO_FILAMENTOUS_ACTIN	0.428816386	0.39449	1	0
GO_VACUOLAR_MEMBRANE	0.42943337	0.44502	1	0
GO_CHAPERONE_COMPLEX	0.429803612	0.41883	1	0
GO_JUNCTIONAL_SARCOPLASMIC_RETICULUM_MEMBRANE	0.43162557	0.42194	1	0
GO_RESPIRATORY_CHAIN_COMPLEX_II	0.431777699	0.43575	1	0
GO_MULTIVESICULAR_BODY_MEMBRANE	0.432490203	0.43315	1	0
GO_PCG_PROTEIN_COMPLEX	0.434610108	0.4477	1	0
GO_CDC73_PAF1_COMPLEX	0.434627716	0.43452	1	0
GO_NEUROTRANSMITTER_RECEPTOR_COMPLEX	0.435263908	0.43388	1	0
GO_FILTRATION_DIAPHRAGM	0.4367784	0.48166	1	0
GO_OUTER_MITOCHONDRIAL_MEMBRANE_PROTEIN_COMPLEX	0.441585203	0.44061	1	0
GO_SAM_COMPLEX	0.441585203	0.43939	1	0
GO_CELL_DIVISION_SITE	0.442536134	0.38459	1	0
GO_APICAL_PART_OF_CELL	0.445245161	0.37365	1	0
GO_NUCLEAR_PORE	0.447918794	0.5429	1	0
GO_CYTOPLASMIC_DYNEIN_COMPLEX	0.449946562	0.45042	1	0
GO_PARALLEL_FIBER_TO_PURKINJE_CELL_SYNAPSE	0.451163787	0.49919	1	0
GO_ANCHORED_COMPONENT_OF_EXTERNAL_SIDE_OF_PLASMA_MEMBRANE	0.451638696	0.41731	1	0
GO_INTRINSIC_COMPONENT_OF_EXTERNAL_SIDE_OF_PLASMA_MEMBRANE	0.451638696	0.41546	1	0
GO_KINESIN_COMPLEX	0.455041368	0.49974	1	0
GO_METHYLOSOME	0.455510482	0.48999	1	0
GO_GOLGI_MEDIAL_CISTERNA	0.45627703	0.44129	1	0
GO_APICAL_CORTEX	0.459921624	0.45974	1	0
GO_ENDOPLASMIC_RETICULUM_GOLGI_INTERMEDIATE_COMPARTMENT_MEMBRANE	0.461407846	0.50488	1	0
GO_PERICENTRIC_HETEROCHROMATIN	0.462059138	0.46542	1	0
GO_NUCLEAR_PERICENTRIC_HETEROCHROMATIN	0.462059138	0.4646	1	0
GO_SET1C_COMPASS_COMPLEX	0.463296256	0.44766	1	0
GO_RIBOSOMAL_SUBUNIT	0.46396795	0.47485	1	0
GO_MAST_CELL_GRANULE	0.469326405	0.50385	1	0
GO_SYNAPTIC_VESICLE_MEMBRANE	0.470593809	0.3807	1	0
GO_ACTOMYOSIN	0.471249099	0.59511	1	0
GO_CONDENSIN_COMPLEX	0.473117151	0.45	1	0
GO_MICROTUBULE_ORGANIZING_CENTER	0.479343801	0.46909	1	0
GO_ZONULA_ADHERENS	0.480940506	0.47995	1	0
GO_NEURON_PROJECTION_TERMINUS	0.481609147	0.53262	1	0
GO_MICOS_COMPLEX	0.486573445	0.49163	1	0
GO_CILIARY_ROOTLET	0.487147969	0.46716	1	0
GO_MYOFILAMENT	0.488617946	0.51253	1	0
GO_NEURON_PROJECTION_CYTOPLASM	0.489240179	0.53825	1	0
GO_COMPLEX_OF_COLLAGEN_TRIMERS	0.490751716	0.49864	1	0
GO_EXOCYTIC_VESICLE	0.49234714	0.43652	1	0
GO_NUCLEAR_CHROMATIN	0.494964598	0.50439	1	0
GO_MIDBODY	0.49599894	0.50282	1	0
GO_PRERIBOSOME	0.49604736	0.51624	1	0
GO_CTF18_RFC_LIKE_COMPLEX	0.497328108	0.49772	1	0
GO_XY_BODY	0.498396865	0.49957	1	0
GO_KERATIN_FILAMENT	0.498958574	0.52295	1	0
GO_PI_BODY	0.499821874	0.4992	1	0
GO_DYNEIN_COMPLEX	0.49982345	0.58455	1	0
GO_BASEMENT_MEMBRANE	0.502219722	0.57736	1	0
GO_BASAL_DENDRITE	0.50511098	0.49612	1	0
GO_BRUSH_BORDER_MEMBRANE	0.50758021	0.5215	1	0
GO_EXTRINSIC_COMPONENT_OF_POSTSYNAPTIC_MEMBRANE	0.509084432	0.5068	1	0
GO_EXTRINSIC_COMPONENT_OF_POSTSYNAPTIC_SPECIALIZATION_MEMBRANE	0.509084432	0.51037	1	0
GO_EXTRINSIC_COMPONENT_OF_POSTSYNAPTIC_DENSITY_MEMBRANE	0.509084432	0.50995	1	0
GO_EXTRINSIC_COMPONENT_OF_SYNAPTIC_MEMBRANE	0.509084432	0.50971	1	0
GO_CONDENSED_NUCLEAR_CHROMOSOME_KINETOCHORE	0.509118093	0.53895	1	0
GO_POLYSOMAL_RIBOSOME	0.512290702	0.51465	1	0
GO_P_BODY	0.516267837	0.71218	1	0
GO_EXTRACELLULAR_MATRIX_COMPONENT	0.518843727	0.48472	1	0
GO_MITOCHONDRIAL_RESPIRATORY_CHAIN_COMPLEX_I	0.52614545	0.52396	1	0
GO_PCAF_COMPLEX	0.5279658	0.53031	1	0
GO_HIPPOCAMPAL_MOSSY_FIBER_TO_CA3_SYNAPSE	0.529493217	0.49623	1	0
GO_REPLISOME	0.530937726	0.54524	1	0
GO_CELL_BODY_FIBER	0.532505899	0.51948	1	0
GO_TRICARBOXYLIC_ACID_CYCLE_ENZYME_COMPLEX	0.532903198	0.50877	1	0
GO_DIHYDROLIPOYL_DEHYDROGENASE_COMPLEX	0.532903198	0.50876	1	0
GO_OXOGLUTARATE_DEHYDROGENASE_COMPLEX	0.532903198	0.50626	1	0
GO_U1_SNRNP	0.535100993	0.4956	1	0
GO_CLEAVAGE_FURROW	0.536206267	0.52573	1	0
GO_RNA_POLYMERASE_II_TRANSCRIPTION_FACTOR_COMPLEX	0.536276076	0.57198	1	0
GO_POLYSOME	0.5363837	0.51419	1	0
GO_CATENIN_COMPLEX	0.536835179	0.51041	1	0
GO_PROTEIN_COMPLEX_INVOLVED_IN_CELL_ADHESION	0.540049413	0.54322	1	0
GO_LAMININ_COMPLEX	0.540434628	0.53956	1	0
GO_CHROMOSOMAL_REGION	0.544933469	0.58073	1	0
GO_POST_MRNA_RELEASE_SPLICEOSOMAL_COMPLEX	0.550053438	0.55211	1	0
GO_TERTIARY_GRANULE	0.554982703	0.55095	1	0
GO_PROTEASOME_CORE_COMPLEX	0.555397221	0.55549	1	0
GO_PROTEASOME_CORE_COMPLEX_BETA_SUBUNIT_COMPLEX	0.555397221	0.55532	1	0
GO_SPERMATOPROTEASOME_COMPLEX	0.555397221	0.55734	1	0
GO_NUCLEAR_TRANSCRIPTION_FACTOR_COMPLEX	0.556925042	0.58399	1	0
GO_CELL_SUBSTRATE_JUNCTION	0.55811976	0.50833	1	0
GO_COMPACT_MYELIN	0.559053035	0.5637	1	0
GO_AMPA_GLUTAMATE_RECEPTOR_COMPLEX	0.559211231	0.60847	1	0
GO_A_BAND	0.560082309	0.51726	1	0
GO_TRANSCRIPTION_EXPORT_COMPLEX	0.562166014	0.56333	1	0
GO_SITE_OF_DOUBLE_STRAND_BREAK	0.563135949	0.50899	1	0
GO_SITE_OF_DNA_DAMAGE	0.563135949	0.50826	1	0
GO_TRANSCRIPTION_FACTOR_TFIIIB_COMPLEX	0.563591022	0.56238	1	0
GO_RNA_POLYMERASE_III_TRANSCRIPTION_FACTOR_COMPLEX	0.563591022	0.56496	1	0
GO_RECYCLING_ENDOSOME_MEMBRANE	0.563778883	0.65132	1	0
GO_SIN3_COMPLEX	0.563947275	0.56486	1	0
GO_SIN3_TYPE_COMPLEX	0.563947275	0.56415	1	0
GO_OTHER_ORGANISM	0.564559533	0.66145	1	0
GO_INTRINSIC_COMPONENT_OF_MITOCHONDRIAL_MEMBRANE	0.565014822	0.54121	1	0
GO_CELL_BODY_MEMBRANE	0.56599698	0.58585	1	0
GO_SEX_CHROMOSOME	0.567775014	0.55535	1	0
GO_WNT_SIGNALOSOME	0.568562907	0.58111	1	0
GO_BLEB	0.569474988	0.56143	1	0
GO_ORGANELLE_MEMBRANE_CONTACT_SITE	0.57078859	0.548	1	0
GO_RESPIRASOME	0.577005764	0.55522	1	0
GO_RESPIRATORY_CHAIN_COMPLEX	0.577005764	0.55469	1	0
GO_ENDOCYTIC_VESICLE_LUMEN	0.577841112	0.57863	1	0
GO_NUCLEAR_LAMINA	0.578169996	0.55104	1	0
GO_AXONEME_PART	0.581357096	0.70287	1	0
GO_FEMALE_PRONUCLEUS	0.581867852	0.56993	1	0
GO_CYTOPLASMIC_SIDE_OF_LYSOSOMAL_MEMBRANE	0.582460128	0.58307	1	0
GO_PRESPLICEOSOME	0.585367295	0.56425	1	0
GO_CHECKPOINT_CLAMP_COMPLEX	0.587459922	0.58802	1	0
GO_SERINE_THREONINE_PROTEIN_KINASE_COMPLEX	0.588173826	0.53494	1	0
GO_INTRACILIARY_TRANSPORT_PARTICLE_A	0.589597435	0.58916	1	0
GO_EXOCYST	0.589901486	0.59889	1	0
GO_I_BAND	0.590057435	0.51211	1	0
GO_ALPHA_BETA_T_CELL_RECEPTOR_COMPLEX	0.591734948	0.59318	1	0
GO_DENDRITE_CYTOPLASM	0.594584341	0.56065	1	0
GO_CYTOPLASMIC_SIDE_OF_ENDOPLASMIC_RETICULUM_MEMBRANE	0.595653723	0.5968	1	0
GO_DNA_REPLICATION_FACTOR_A_COMPLEX	0.597669745	0.63536	1	0
GO_ENDOSOMAL_PART	0.598522167	0.60844	1	0
GO_CILIARY_TIP	0.598567931	0.58776	1	0
GO_JUNCTIONAL_MEMBRANE_COMPLEX	0.601353758	0.60081	1	0
GO_CELL_CORTEX_REGION	0.601687442	0.60051	1	0
GO_U5_SNRNP	0.602118553	0.58227	1	0
GO_PRECATALYTIC_SPLICEOSOME	0.602642234	0.58553	1	0
GO_NODE_OF_RANVIER	0.602706206	0.56836	1	0
GO_CYTOSOLIC_SMALL_RIBOSOMAL_SUBUNIT	0.602829206	0.58507	1	0
GO_ENDOPLASMIC_RETICULUM_QUALITY_CONTROL_COMPARTMENT	0.603016535	0.62258	1	0
GO_LEADING_EDGE_MEMBRANE	0.603348954	0.61389	1	0
GO_AXONEMAL_MICROTUBULE	0.605272533	0.60381	1	0
GO_SYMMETRIC_SYNAPSE	0.605272533	0.60619	1	0
GO_CONTRACTILE_FIBER	0.605568452	0.55815	1	0
GO_AUTOPHAGOSOME_MEMBRANE	0.606933668	0.60088	1	0
GO_RIBONUCLEASE_P_COMPLEX	0.611791031	0.60933	1	0
GO_ENDONUCLEASE_COMPLEX	0.611791031	0.61014	1	0
GO_POSTSYNAPTIC_ENDOCYTIC_ZONE	0.614535091	0.61248	1	0
GO_FLOTILLIN_COMPLEX	0.615247595	0.61743	1	0
GO_TELOMERASE_HOLOENZYME_COMPLEX	0.616024192	0.62024	1	0
GO_NUCLEAR_SPECK	0.616375938	0.60152	1	0
GO_G_PROTEIN_COUPLED_RECEPTOR_DIMERIC_COMPLEX	0.618097613	0.61619	1	0
GO_G_PROTEIN_COUPLED_RECEPTOR_COMPLEX	0.618097613	0.61925	1	0
GO_PRESYNAPTIC_ACTIVE_ZONE	0.618331598	0.65397	1	0
GO_NUCLEAR_PERIPHERY	0.61892338	0.58251	1	0
GO_HOST_CELL_CYTOPLASM	0.61916637	0.61815	1	0
GO_HOST_INTRACELLULAR_PART	0.61916637	0.61898	1	0
GO_HOST_INTRACELLULAR_ORGANELLE	0.61916637	0.61892	1	0
GO_U2_TYPE_CATALYTIC_STEP_2_SPLICEOSOME	0.621971895	0.59663	1	0
GO_ANCHORED_COMPONENT_OF_SYNAPTIC_VESICLE_MEMBRANE	0.622773742	0.59623	1	0
GO_CELL_PROJECTION_MEMBRANE	0.623558266	0.59113	1	0
GO_MULTIVESICULAR_BODY	0.626807163	0.58101	1	0
GO_SODIUM_POTASSIUM_EXCHANGING_ATPASE_COMPLEX	0.628072675	0.62688	1	0
GO_IMMUNOLOGICAL_SYNAPSE	0.634011024	0.59617	1	0
GO_EXTERNAL_SIDE_OF_PLASMA_MEMBRANE	0.634511052	0.7422	1	0
GO_FANCONI_ANAEMIA_NUCLEAR_COMPLEX	0.634841468	0.63288	1	0
GO_COSTAMERE	0.634957109	0.6082	1	0
GO_DENDRITIC_SPINE_MEMBRANE	0.637304663	0.68902	1	0
GO_RIBOSOME	0.638117731	0.68782	1	0
GO_SPECTRIN	0.639828999	0.63909	1	0
GO_PLASMA_MEMBRANE_BOUNDED_CELL_PROJECTION_CYTOPLASM	0.640761353	0.67968	1	0
GO_PROTEASOME_REGULATORY_PARTICLE_LID_SUBCOMPLEX	0.641966512	0.64422	1	0
GO_PSEUDOPODIUM	0.644135696	0.62074	1	0
GO_CILIARY_PLASM	0.646193017	0.67083	1	0
GO_CHROMATOID_BODY	0.646539302	0.65616	1	0
GO_SNARE_COMPLEX	0.646846718	0.61888	1	0
GO_VESICLE_LUMEN	0.651452673	0.67395	1	0
GO_CLATHRIN_COATED_PIT	0.6514744	0.62767	1	0
GO_SARCOLEMMA	0.656378441	0.70525	1	0
GO_LYSOSOMAL_LUMEN	0.656911912	0.68679	1	0
GO_INTERCELLULAR_BRIDGE	0.659538852	0.651	1	0
GO_GROWTH_CONE_MEMBRANE	0.660491628	0.66213	1	0
GO_INTRINSIC_COMPONENT_OF_MITOCHONDRIAL_INNER_MEMBRANE	0.66334487	0.66101	1	0
GO_BASEMENT_MEMBRANE_COLLAGEN_TRIMER	0.667554788	0.67533	1	0
GO_ER_MEMBRANE_PROTEIN_COMPLEX	0.66868543	0.66621	1	0
GO_ATG1_ULK1_KINASE_COMPLEX	0.669754186	0.67124	1	0
GO_AZUROPHIL_GRANULE_LUMEN	0.670421218	0.65648	1	0
GO_TRANS_GOLGI_NETWORK_TRANSPORT_VESICLE	0.67198089	0.74388	1	0
GO_COATED_MEMBRANE	0.673711336	0.86922	1	0
GO_POSTSYNAPTIC_CYTOSOL	0.67509797	0.67532	1	0
GO_NUCLEAR_HETEROCHROMATIN	0.675535292	0.68199	1	0
GO_ESCRT_COMPLEX	0.676879231	0.67879	1	0
GO_ESCRT_III_COMPLEX	0.676879231	0.67554	1	0
GO_MITOCHONDRIAL_PROTEIN_COMPLEX	0.678944346	0.69392	1	0
GO_HEMOGLOBIN_COMPLEX	0.680997945	0.66059	1	0
GO_NUCLEAR_MATRIX	0.681021638	0.66571	1	0
GO_CELL_CORTEX	0.681292254	0.6916	1	0
GO_REPLICATION_FORK	0.682953583	0.66709	1	0
GO_CILIARY_BASAL_BODY	0.683573174	0.66936	1	0
GO_HAPTOGLOBIN_HEMOGLOBIN_COMPLEX	0.683891661	0.68652	1	0
GO_M_BAND	0.685583147	0.6829	1	0
GO_LARGE_RIBOSOMAL_SUBUNIT	0.689107885	0.64938	1	0
GO_NUCLEAR_INNER_MEMBRANE	0.69053021	0.67068	1	0
GO_PROTON_TRANSPORTING_TWO_SECTOR_ATPASE_COMPLEX_PROTON_TRANSPORTING_DOMAIN	0.694302513	0.66529	1	0
GO_PROTON_TRANSPORTING_ATP_SYNTHASE_COMPLEX_COUPLING_FACTOR_F_O_	0.694302513	0.66629	1	0
GO_MITOCHONDRIAL_PROTON_TRANSPORTING_ATP_SYNTHASE_COMPLEX_COUPLING_FACTOR_F_O_	0.694302513	0.66434	1	0
GO_TRANSCRIPTION_FACTOR_TFIIH_HOLO_COMPLEX	0.696116851	0.69838	1	0
GO_OTHER_ORGANISM_MEMBRANE	0.696473103	0.69769	1	0
GO_CELL_TIP	0.696473103	0.69818	1	0
GO_CATALYTIC_COMPLEX	0.698242122	0.68849	1	0
GO_INTRINSIC_COMPONENT_OF_VACUOLAR_MEMBRANE	0.699092419	0.68867	1	0
GO_WEIBEL_PALADE_BODY	0.699272568	0.69746	1	0
GO_INTEGRAL_COMPONENT_OF_SYNAPTIC_VESICLE_MEMBRANE	0.700947454	0.67976	1	0
GO_CELL_CORTEX_PART	0.702646867	0.74045	1	0
GO_RUFFLE_MEMBRANE	0.703394246	0.68036	1	0
GO_CHROMATIN	0.7050824	0.70233	1	0
GO_AXON_INITIAL_SEGMENT	0.705391954	0.66828	1	0
GO_CORTICAL_CYTOSKELETON	0.706129717	0.77466	1	0
GO_SEMAPHORIN_RECEPTOR_COMPLEX	0.707768848	0.72246	1	0
GO_PRONUCLEUS	0.708854923	0.68869	1	0
GO_EUKARYOTIC_TRANSLATION_INITIATION_FACTOR_4F_COMPLEX	0.708880108	0.70149	1	0
GO_PML_BODY	0.712459994	0.80049	1	0
GO_VACUOLAR_LUMEN	0.713409935	0.71061	1	0
GO_CONDENSED_CHROMOSOME	0.715986763	0.70946	1	0
GO_PLATELET_DENSE_GRANULE_MEMBRANE	0.717848237	0.71794	1	0
GO_TRANSFERASE_COMPLEX	0.719968131	0.67251	1	0
GO_INTRACILIARY_TRANSPORT_PARTICLE_B	0.720698255	0.72094	1	0
GO_AZUROPHIL_GRANULE_MEMBRANE	0.72377704	0.69573	1	0
GO_MANCHETTE	0.726754542	0.7273	1	0
GO_CALYX_OF_HELD	0.728040307	0.73053	1	0
GO_CENTRIOLE	0.728069602	0.77115	1	0
GO_CLATHRIN_COATED_VESICLE	0.732652027	0.68071	1	0
GO_SPECIFIC_GRANULE	0.732704222	0.66751	1	0
GO_TRANSCRIPTION_FACTOR_COMPLEX	0.737389144	0.73557	1	0
GO_SMC5_SMC6_COMPLEX	0.73773532	0.74516	1	0
GO_T_TUBULE	0.737848581	0.73788	1	0
GO_CATALYTIC_STEP_2_SPLICEOSOME	0.739879639	0.67241	1	0
GO_MCM_COMPLEX	0.740051571	0.74819	1	0
GO_SWI_SNF_SUPERFAMILY_TYPE_COMPLEX	0.740121643	0.70836	1	0
GO_INNER_MITOCHONDRIAL_MEMBRANE_PROTEIN_COMPLEX	0.74036106	0.71265	1	0
GO_RNA_POLYMERASE_II_HOLOENZYME	0.741278688	0.7368	1	0
GO_ASTROCYTE_END_FOOT	0.744567154	0.74464	1	0
GO_MITOCHONDRIAL_MEMBRANE_PART	0.744914826	0.68793	1	0
GO_INO80_TYPE_COMPLEX	0.745727435	0.71908	1	0
GO_SWR1_COMPLEX	0.745727435	0.72363	1	0
GO_ASTER	0.745992163	0.7457	1	0
GO_MITOTIC_SPINDLE_ASTRAL_MICROTUBULE	0.745992163	0.74456	1	0
GO_RIBONUCLEASE_MRP_COMPLEX	0.749198433	0.75021	1	0
GO_NUCLEOLAR_RIBONUCLEASE_P_COMPLEX	0.749198433	0.75055	1	0
GO_MULTIMERIC_RIBONUCLEASE_P_COMPLEX	0.749198433	0.74928	1	0
GO_MICRO_RIBONUCLEOPROTEIN_COMPLEX	0.750006275	0.73006	1	0
GO_TRANSPORT_VESICLE_MEMBRANE	0.75020714	0.72078	1	0
GO_TRANSPORT_VESICLE	0.75286687	0.77812	1	0
GO_CELL_TRAILING_EDGE	0.754183983	0.73822	1	0
GO_COP9_SIGNALOSOME	0.754636649	0.74059	1	0
GO_TELOMERE_CAP_COMPLEX	0.754719715	0.7553	1	0
GO_SHELTERIN_COMPLEX	0.754719715	0.75459	1	0
GO_NUCLEAR_REPLICATION_FORK	0.754842904	0.77402	1	0
GO_MITOCHONDRIA_ASSOCIATED_ENDOPLASMIC_RETICULUM_MEMBRANE	0.756176017	0.73662	1	0
GO_H3_HISTONE_ACETYLTRANSFERASE_COMPLEX	0.757035982	0.7587	1	0
GO_SCHMIDT_LANTERMAN_INCISURE	0.759885999	0.76067	1	0
GO_RNA_POLYMERASE_III_COMPLEX	0.76425492	0.76792	1	0
GO_MICROTUBULE_BUNDLE	0.764517278	0.76498	1	0
GO_CLATHRIN_COATED_ENDOCYTIC_VESICLE_MEMBRANE	0.767891874	0.78127	1	0
GO_INSULIN_RECEPTOR_COMPLEX	0.770032165	0.78354	1	0
GO_EKC_KEOPS_COMPLEX	0.770573566	0.77099	1	0
GO_U7_SNRNP	0.771286071	0.77057	1	0
GO_HISTONE_PRE_MRNA_3_END_PROCESSING_COMPLEX	0.771286071	0.77204	1	0
GO_CLATHRIN_VESICLE_COAT	0.771482834	0.80749	1	0
GO_CYTOSOLIC_LARGE_RIBOSOMAL_SUBUNIT	0.772997396	0.73946	1	0
GO_APICAL_PLASMA_MEMBRANE	0.773635121	0.74239	1	0
GO_CYTOPLASMIC_REGION	0.774605905	0.80398	1	0
GO_MMXD_COMPLEX	0.775254894	0.75539	1	0
GO_CIA_COMPLEX	0.775254894	0.75562	1	0
GO_MLL3_4_COMPLEX	0.776328519	0.79657	1	0
GO_HISTONE_METHYLTRANSFERASE_COMPLEX	0.776754031	0.77619	1	0
GO_PAM_COMPLEX_TIM23_ASSOCIATED_IMPORT_MOTOR	0.777342359	0.77685	1	0
GO_TIM23_MITOCHONDRIAL_IMPORT_INNER_MEMBRANE_TRANSLOCASE_COMPLEX	0.777342359	0.7772	1	0
GO_INTRINSIC_COMPONENT_OF_SYNAPTIC_VESICLE_MEMBRANE	0.778162903	0.74293	1	0
GO_CHROMOSOME_CENTROMERIC_REGION	0.77853618	0.80014	1	0
GO_RNA_CAP_BINDING_COMPLEX	0.77912362	0.78031	1	0
GO_DENDRITIC_SHAFT	0.780784618	0.77616	1	0
GO_ENDOPLASMIC_RETICULUM_LUMEN	0.78151092	0.80242	1	0
GO_CHROMOCENTER	0.784341572	0.76481	1	0
GO_DENDRITE_MEMBRANE	0.785294503	0.79831	1	0
GO_GLIAL_CELL_PROJECTION	0.787301195	0.80062	1	0
GO_CYTOSKELETON_OF_PRESYNAPTIC_ACTIVE_ZONE	0.788386178	0.79098	1	0
GO_CLATHRIN_COATED_VESICLE_MEMBRANE	0.790164778	0.75394	1	0
GO_PERINUCLEAR_ENDOPLASMIC_RETICULUM	0.790879943	0.78972	1	0
GO_PHOSPHATIDYLINOSITOL_3_KINASE_COMPLEX_CLASS_I	0.790879943	0.78843	1	0
GO_RIBONUCLEOPROTEIN_COMPLEX	0.793147049	0.82063	1	0
GO_COLLAGEN_TRIMER	0.793473641	0.75221	1	0
GO_T_CELL_RECEPTOR_COMPLEX	0.795856674	0.77219	1	0
GO_H4_H2A_HISTONE_ACETYLTRANSFERASE_COMPLEX	0.799575282	0.81003	1	0
GO_PROTEIN_KINASE_COMPLEX	0.805366824	0.78921	1	0
GO_ENDOPLASMIC_RETICULUM_EXIT_SITE	0.805720621	0.83549	1	0
GO_RIBONUCLEOPROTEIN_GRANULE	0.807014719	0.84544	1	0
GO_GABA_RECEPTOR_COMPLEX	0.807157837	0.77412	1	0
GO_OXIDOREDUCTASE_COMPLEX	0.807736569	0.78901	1	0
GO_AZUROPHIL_GRANULE	0.808252113	0.77145	1	0
GO_9PLUS2_MOTILE_CILIUM	0.808425681	0.92064	1	0
GO_AXON_HILLOCK	0.808877591	0.79099	1	0
GO_INTRACILIARY_TRANSPORT_PARTICLE	0.811071534	0.78422	1	0
GO_INTRINSIC_COMPONENT_OF_PEROXISOMAL_MEMBRANE	0.813750046	0.82618	1	0
GO_INTRINSIC_COMPONENT_OF_GOLGI_MEMBRANE	0.815010026	0.78213	1	0
GO_PERICENTRIOLAR_MATERIAL	0.816542156	0.79338	1	0
GO_HOST_CELL_PART	0.819055074	0.79691	1	0
GO_PROTEASOME_ACCESSORY_COMPLEX	0.819244189	0.79909	1	0
GO_GROWTH_CONE_PART	0.819477599	0.80401	1	0
GO_CYTOPLASMIC_MICROTUBULE	0.819528588	0.80591	1	0
GO_CENTROSOME	0.820337698	0.76773	1	0
GO_AXONAL_GROWTH_CONE	0.822968987	0.84385	1	0
GO_ENDOPLASMIC_RETICULUM_GOLGI_INTERMEDIATE_COMPARTMENT	0.824028487	0.83599	1	0
GO_DEUTEROSOME	0.824367652	0.82333	1	0
GO_ENDOCYTIC_VESICLE_MEMBRANE	0.824519094	0.90214	1	0
GO_CATION_TRANSPORTING_ATPASE_COMPLEX	0.824784032	0.79815	1	0
GO_ATPASE_DEPENDENT_TRANSMEMBRANE_TRANSPORT_COMPLEX	0.824784032	0.79713	1	0
GO_PLATELET_ALPHA_GRANULE	0.825061806	0.8378	1	0
GO_ADA2_GCN5_ADA3_TRANSCRIPTION_ACTIVATOR_COMPLEX	0.825616109	0.83531	1	0
GO_AUTOPHAGOSOME	0.827082286	0.7693	1	0
GO_DENDRITIC_SPINE_HEAD	0.82995351	0.80874	1	0
GO_CYTOSOLIC_RIBOSOME	0.831003369	0.79363	1	0
GO_HETEROCHROMATIN	0.831074345	0.83665	1	0
GO_U6_SNRNP	0.831136445	0.83327	1	0
GO_LSM2_8_COMPLEX	0.831136445	0.83261	1	0
GO_CHROMOSOME	0.833396657	0.81715	1	0
GO_SYNAPTIC_CLEFT	0.835747147	0.81699	1	0
GO_MYELIN_SHEATH_ABAXONAL_REGION	0.836357599	0.81907	1	0
GO_CONDENSED_CHROMOSOME_CENTROMERIC_REGION	0.836461615	0.86411	1	0
GO_FIBRINOGEN_COMPLEX	0.83683648	0.83845	1	0
GO_CENTRIOLAR_SATELLITE	0.842286052	0.8284	1	0
GO_NUCLEAR_MEMBRANE_PART	0.842857182	0.83507	1	0
GO_METHYLTRANSFERASE_COMPLEX	0.843293272	0.85083	1	0
GO_NBAF_COMPLEX	0.846551827	0.8602	1	0
GO_TRANSCRIPTION_FACTOR_TFIID_COMPLEX	0.846819598	0.84	1	0
GO_EXTRINSIC_COMPONENT_OF_ENDOPLASMIC_RETICULUM_MEMBRANE	0.850374065	0.84963	1	0
GO_PHAGOCYTIC_CUP	0.85384352	0.85398	1	0
GO_LATERAL_PLASMA_MEMBRANE	0.854517389	0.84499	1	0
GO_ACTIVIN_RECEPTOR_COMPLEX	0.857652984	0.84759	1	0
GO_PARANODE_REGION_OF_AXON	0.869485219	0.8777	1	0
GO_DENDRITE_TERMINUS	0.869967937	0.87091	1	0
GO_DENDRITIC_GROWTH_CONE	0.869967937	0.87019	1	0
GO_RNA_POLYMERASE_I_COMPLEX	0.870306168	0.84802	1	0
GO_NUCLEAR_PORE_OUTER_RING	0.871610387	0.84682	1	0
GO_ATPASE_COMPLEX	0.87452917	0.84188	1	0
GO_U2_TYPE_SPLICEOSOMAL_COMPLEX	0.875622406	0.85164	1	0
GO_PEPTIDASE_COMPLEX	0.876162257	0.8431	1	0
GO_ENDOPEPTIDASE_COMPLEX	0.876162257	0.8456	1	0
GO_INTRINSIC_COMPONENT_OF_ORGANELLE_MEMBRANE	0.876883827	0.86825	1	0
GO_TRANSFERASE_COMPLEX_TRANSFERRING_PHOSPHORUS_CONTAINING_GROUPS	0.877190065	0.86567	1	0
GO_SPLICEOSOMAL_TRI_SNRNP_COMPLEX	0.877230947	0.86691	1	0
GO_ACROSOMAL_MEMBRANE	0.878613012	0.91001	1	0
GO_MPP7_DLG1_LIN7_COMPLEX	0.882229218	0.86835	1	0
GO_EXTRINSIC_COMPONENT_OF_ORGANELLE_MEMBRANE	0.8875411	0.88349	1	0
GO_STAGA_COMPLEX	0.890420572	0.89206	1	0
GO_STEREOCILIUM_TIP	0.890952312	0.88084	1	0
GO_GOLGI_ASSOCIATED_VESICLE_MEMBRANE	0.89176228	0.91856	1	0
GO_INFLAMMASOME_COMPLEX	0.891929302	0.90022	1	0
GO_WASH_COMPLEX	0.893124332	0.89427	1	0
GO_OUTER_DENSE_FIBER	0.893345724	0.90301	1	0
GO_MOTILE_CILIUM	0.89390547	0.93561	1	0
GO_CONNEXIN_COMPLEX	0.89486814	0.89481	1	0
GO_GOLGI_TRANS_CISTERNA	0.896053054	0.90813	1	0
GO_TRANSCRIPTION_FACTOR_TFTC_COMPLEX	0.8961222	0.8877	1	0
GO_POSTSYNAPTIC_ACTIN_CYTOSKELETON	0.897755611	0.89929	1	0
GO_POSTSYNAPTIC_CYTOSKELETON	0.897755611	0.89898	1	0
GO_CHLORIDE_CHANNEL_COMPLEX	0.898318079	0.8726	1	0
GO_POLE_PLASM	0.902779934	0.91064	1	0
GO_PHAGOCYTIC_VESICLE_MEMBRANE	0.907751282	0.89878	1	0
GO_NLRP3_INFLAMMASOME_COMPLEX	0.909155682	0.90922	1	0
GO_GLYCOPROTEIN_COMPLEX	0.909166259	0.91905	1	0
GO_RNA_POLYMERASE_COMPLEX	0.912857732	0.91359	1	0
GO_PRERIBOSOME_LARGE_SUBUNIT_PRECURSOR	0.913786961	0.91424	1	0
GO_SAGA_TYPE_COMPLEX	0.914609012	0.90128	1	0
GO_GAP_JUNCTION	0.915450226	0.92216	1	0
GO_COATED_VESICLE_MEMBRANE	0.91614452	0.90776	1	0
GO_RNAI_EFFECTOR_COMPLEX	0.917349483	0.91738	1	0
GO_SPERM_ANNULUS	0.917349483	0.91899	1	0
GO_SPECIFIC_GRANULE_LUMEN	0.923035596	0.91353	1	0
GO_NUCLEOTIDE_EXCISION_REPAIR_COMPLEX	0.924118276	0.92507	1	0
GO_PHOTORECEPTOR_OUTER_SEGMENT_MEMBRANE	0.926343736	0.91786	1	0
GO_NUCLEAR_INCLUSION_BODY	0.926955466	0.9212	1	0
GO_COATED_VESICLE	0.927349516	0.92492	1	0
GO_SMALL_NUCLEOLAR_RIBONUCLEOPROTEIN_COMPLEX	0.92882078	0.9178	1	0
GO_H4_HISTONE_ACETYLTRANSFERASE_COMPLEX	0.930067618	0.93145	1	0
GO_CYTOSOLIC_PART	0.930815478	0.89691	1	0
GO_GOLGI_ASSOCIATED_VESICLE	0.932312445	0.9533	1	0
GO_MICROBODY_MEMBRANE	0.934279543	0.93833	1	0
GO_FLEMMING_BODY	0.934329757	0.93669	1	0
GO_PHAGOCYTIC_VESICLE	0.934543164	0.91533	1	0
GO_HOLLIDAY_JUNCTION_RESOLVASE_COMPLEX	0.935874599	0.93723	1	0
GO_DENSE_BODY	0.936088422	0.93353	1	0
GO_FICOLIN_1_RICH_GRANULE	0.936273581	0.91654	1	0
GO_UBIQUITIN_CONJUGATING_ENZYME_COMPLEX	0.937299608	0.93986	1	0
GO_HULC_COMPLEX	0.937299608	0.93701	1	0
GO_ASTROCYTE_PROJECTION	0.94006935	0.94059	1	0
GO_SEPTIN_CYTOSKELETON	0.942999644	0.94512	1	0
GO_SIGNAL_RECOGNITION_PARTICLE_RECEPTOR_COMPLEX	0.948753906	0.94996	1	0
GO_SM_LIKE_PROTEIN_FAMILY_COMPLEX	0.949167319	0.93402	1	0
GO_DYSTROGLYCAN_COMPLEX	0.951094477	0.9608	1	0
GO_PLATELET_ALPHA_GRANULE_LUMEN	0.951354474	0.94005	1	0
GO_CLATHRIN_COATED_ENDOCYTIC_VESICLE	0.952840537	0.94631	1	0
GO_SPLICEOSOMAL_COMPLEX	0.953267672	0.93831	1	0
GO_TERTIARY_GRANULE_LUMEN	0.956479601	0.95183	1	0
GO_NUCLEOTIDE_ACTIVATED_PROTEIN_KINASE_COMPLEX	0.956893481	0.95752	1	0
GO_SPERM_HEAD	0.958921324	0.96327	1	0
GO_CCR4_NOT_COMPLEX	0.959387246	0.95903	1	0
GO_ENDOLYSOSOME	0.960099751	0.96257	1	0
GO_TRANS_GOLGI_NETWORK_TRANSPORT_VESICLE_MEMBRANE	0.960099751	0.96199	1	0
GO_ENDOLYSOSOME_MEMBRANE	0.960099751	0.96173	1	0
GO_CLATHRIN_COAT_OF_ENDOCYTIC_VESICLE	0.960099751	0.96193	1	0
GO_CLATHRIN_ADAPTOR_COMPLEX	0.960099751	0.96185	1	0
GO_SORTING_ENDOSOME	0.961599398	0.96573	1	0
GO_ACROSOMAL_VESICLE	0.961752455	0.96125	1	0
GO_PRESYNAPTIC_CYTOSKELETON	0.962157369	0.96305	1	0
GO_NUCLEAR_ENVELOPE_LUMEN	0.962237264	0.96235	1	0
GO_MYOSIN_II_COMPLEX	0.963306021	0.96404	1	0
GO_DOPAMINERGIC_SYNAPSE	0.964018525	0.96595	1	0
GO_MICROBODY_LUMEN	0.96556648	0.97039	1	0
GO_ROUGH_ENDOPLASMIC_RETICULUM_MEMBRANE	0.968431111	0.96436	1	0
GO_L_TYPE_VOLTAGE_GATED_CALCIUM_CHANNEL_COMPLEX	0.971846044	0.97153	1	0
GO_MEMBRANE_REGION	0.97200306	0.9708	1	0
GO_PLASMA_MEMBRANE_RAFT	0.973234397	0.97624	1	0
GO_SIGNAL_RECOGNITION_PARTICLE_ENDOPLASMIC_RETICULUM_TARGETING	0.974709232	0.96588	1	0
GO_VCP_NPL4_UFD1_AAA_ATPASE_COMPLEX	0.976131101	0.97599	1	0
GO_CLATHRIN_COAT_OF_COATED_PIT	0.978701091	0.98017	1	0
GO_AP_3_ADAPTOR_COMPLEX	0.982187389	0.98324	1	0
GO_SPERM_PART	0.982487317	0.9935	1	0
GO_ENDOCYTIC_VESICLE	0.982971506	0.98942	1	0
GO_ER_TO_GOLGI_TRANSPORT_VESICLE_MEMBRANE	0.983122665	0.98273	1	0
GO_COPII_VESICLE_COAT	0.983122665	0.98263	1	0
GO_ROUGH_ENDOPLASMIC_RETICULUM	0.983174582	0.98025	1	0
GO_MICROBODY_PART	0.98331162	0.98384	1	0
GO_VESICLE_COAT	0.983874282	0.98843	1	0
GO_PROTEIN_ACETYLTRANSFERASE_COMPLEX	0.985173121	0.98491	1	0
GO_MRE11_COMPLEX	0.985774	0.98869	1	0
GO_KINETOCHORE	0.987370252	0.98574	1	0
GO_CAVEOLA	0.992789836	0.99132	1	0
GO_SIGNAL_RECOGNITION_PARTICLE	0.993833942	0.99131	1	0
GO_AP_TYPE_MEMBRANE_COAT_ADAPTOR_COMPLEX	0.998500465	0.99852	1	0
GO_SPERM_PRINCIPAL_PIECE	0.998574991	0.99888	1	0
GO_ACTIN_FILAMENT_BUNDLE	0.99918911	0.99891	1	0
GO_COPII_COATED_ER_TO_GOLGI_TRANSPORT_VESICLE	0.999457218	0.99926	1	0
GO_CYTOCHROME_COMPLEX	NA	1	1	0
GO_NUCLEAR_EXOSOME_RNASE_COMPLEX_	NA	1	1	0
GO_MUSCLE_MYOSIN_COMPLEX	NA	1	1	0
GO_SAGA_COMPLEX	NA	1	1	0
GO_ZYMOGEN_GRANULE	NA	1	1	0
GO_ENDOSOME_LUMEN	NA	1	1	0
GO_COPI_VESICLE_COAT	NA	1	1	0
GO_PROTEASOME_REGULATORY_PARTICLE_BASE_SUBCOMPLEX	NA	1	1	0
GO_SMN_COMPLEX	NA	1	1	0
GO_GEMINI_OF_COILED_BODIES	NA	1	1	0
GO_VACUOLAR_PROTON_TRANSPORTING_V_TYPE_ATPASE_COMPLEX	NA	1	1	0
GO_LUMENAL_SIDE_OF_MEMBRANE	NA	1	1	0
GO_CYTOPLASMIC_EXOSOME_RNASE_COMPLEX_	NA	1	1	0
GO_HOPS_COMPLEX	NA	1	1	0
GO_EUKARYOTIC_TRANSLATION_INITIATION_FACTOR_3_COMPLEX	NA	1	1	0
GO_COPI_COATED_VESICLE_MEMBRANE	NA	1	1	0
GO_PROTEIN_PHOSPHATASE_TYPE_1_COMPLEX	NA	1	1	0
GO_CYTOSOLIC_PROTEASOME_COMPLEX	NA	1	1	0
GO_COPI_COATED_VESICLE	NA	1	1	0
GO_PRC1_COMPLEX	NA	1	1	0
GO_SMALL_SUBUNIT_PROCESSOME	NA	1	1	0
GO_N_TERMINAL_PROTEIN_ACETYLTRANSFERASE_COMPLEX	NA	1	1	0
GO_EXOSOME_RNASE_COMPLEX_	NA	1	1	0
GO_BETA_CATENIN_DESTRUCTION_COMPLEX	NA	1	1	0
GO_APICOLATERAL_PLASMA_MEMBRANE	NA	1	1	0
GO_PRP19_COMPLEX	NA	1	1	0
GO_CONDENSED_CHROMOSOME_OUTER_KINETOCHORE	NA	1	1	0
GO_ENDOPLASMIC_RETICULUM_CHAPERONE_COMPLEX	NA	1	1	0
GO_DNA_HELICASE_COMPLEX	NA	1	1	0
GO_IMMUNOGLOBULIN_COMPLEX	NA	1	1	0
GO_INHIBITORY_SYNAPSE	NA	1	1	0
GO_IKAPPAB_KINASE_COMPLEX	NA	1	1	0
GO_LAMELLAR_BODY	NA	1	1	0
GO_MHC_CLASS_II_PROTEIN_COMPLEX	NA	1	1	0
GO_SWI_SNF_COMPLEX	NA	1	1	0
GO_TRANSLATION_PREINITIATION_COMPLEX	NA	1	1	0
GO_TRANSCRIPTION_FACTOR_TFIIIC_COMPLEX	NA	1	1	0
GO_THO_COMPLEX	NA	1	1	0
GO_TRANSCRIPTION_FACTOR_TFIIH_CORE_COMPLEX	NA	1	1	0
GO_GLYCOSYLPHOSPHATIDYLINOSITOL_N_ACETYLGLUCOSAMINYLTRANSFERASE_GPI_GNT_COMPLEX	NA	1	1	0
GO_CENTRAL_ELEMENT	NA	1	1	0
GO_ESCRT_I_COMPLEX	NA	1	1	0
GO_ER_UBIQUITIN_LIGASE_COMPLEX	NA	1	1	0
GO_RADIAL_SPOKE	NA	1	1	0
GO_GRANULAR_COMPONENT	NA	1	1	0
GO_SEX_CHROMATIN	NA	1	1	0
GO_INNER_ACROSOMAL_MEMBRANE	NA	1	1	0
GO_RIBOSE_PHOSPHATE_DIPHOSPHOKINASE_COMPLEX	NA	1	1	0
GO_ZONA_PELLUCIDA_RECEPTOR_COMPLEX	NA	1	1	0
GO_FACIT_COLLAGEN_TRIMER	NA	1	1	0
GO_ANNULATE_LAMELLAE	NA	1	1	0
GO_ALPHA_DNA_POLYMERASE_PRIMASE_COMPLEX	NA	1	1	0
GO_DNA_REPLICATION_FACTOR_C_COMPLEX	NA	1	1	0
GO_TRANSCRIPTION_FACTOR_TFIIA_COMPLEX	NA	1	1	0
GO_CHROMATIN_SILENCING_COMPLEX	NA	1	1	0
GO_PERICHROMATIN_FIBRILS	NA	1	1	0
GO_MITOCHONDRIAL_OUTER_MEMBRANE_TRANSLOCASE_COMPLEX	NA	1	1	0
GO_MITOCHONDRIAL_RESPIRATORY_CHAIN_COMPLEX_IV	NA	1	1	0
GO_SIGNAL_PEPTIDASE_COMPLEX	NA	1	1	0
GO_POLAR_MICROTUBULE	NA	1	1	0
GO_KINETOCHORE_MICROTUBULE	NA	1	1	0
GO_CHAPERONIN_CONTAINING_T_COMPLEX	NA	1	1	0
GO_EUKARYOTIC_TRANSLATION_INITIATION_FACTOR_2_COMPLEX	NA	1	1	0
GO_EUKARYOTIC_TRANSLATION_INITIATION_FACTOR_2B_COMPLEX	NA	1	1	0
GO_TROPONIN_COMPLEX	NA	1	1	0
GO_DYNACTIN_COMPLEX	NA	1	1	0
GO_MITOCHONDRIAL_ALPHA_KETOGLUTARATE_DEHYDROGENASE_COMPLEX	NA	1	1	0
GO_CAMP_DEPENDENT_PROTEIN_KINASE_COMPLEX	NA	1	1	0
GO_CALCINEURIN_COMPLEX	NA	1	1	0
GO_PHOSPHORYLASE_KINASE_COMPLEX	NA	1	1	0
GO_EPSILON_DNA_POLYMERASE_COMPLEX	NA	1	1	0
GO_PREFOLDIN_COMPLEX	NA	1	1	0
GO_NURF_COMPLEX	NA	1	1	0
GO_INSULIN_LIKE_GROWTH_FACTOR_BINDING_PROTEIN_COMPLEX	NA	1	1	0
GO_AMINOACYL_TRNA_SYNTHETASE_MULTIENZYME_COMPLEX	NA	1	1	0
GO_PROTEASOME_CORE_COMPLEX_ALPHA_SUBUNIT_COMPLEX	NA	1	1	0
GO_CCR4_NOT_CORE_COMPLEX	NA	1	1	0
GO_HEMIDESMOSOME	NA	1	1	0
GO_MITOCHONDRIAL_CRISTA	NA	1	1	0
GO_MITOCHONDRIAL_TRICARBOXYLIC_ACID_CYCLE_ENZYME_COMPLEX	NA	1	1	0
GO_AP_1_ADAPTOR_COMPLEX	NA	1	1	0
GO_AP_4_ADAPTOR_COMPLEX	NA	1	1	0
GO_ACTIN_CORTICAL_PATCH	NA	1	1	0
GO_ISWI_TYPE_COMPLEX	NA	1	1	0
GO_EXTRINSIC_COMPONENT_OF_EXTERNAL_SIDE_OF_PLASMA_MEMBRANE	NA	1	1	0
GO_DNA_REPLICATION_PREINITIATION_COMPLEX	NA	1	1	0
GO_DEATH_INDUCING_SIGNALING_COMPLEX	NA	1	1	0
GO_CD95_DEATH_INDUCING_SIGNALING_COMPLEX	NA	1	1	0
GO_REPLICATION_FORK_PROTECTION_COMPLEX	NA	1	1	0
GO_EXTRINSIC_COMPONENT_OF_ENDOSOME_MEMBRANE	NA	1	1	0
GO_EXTRINSIC_COMPONENT_OF_MITOCHONDRIAL_INNER_MEMBRANE	NA	1	1	0
GO_NATA_COMPLEX	NA	1	1	0
GO_BOX_C_D_SNORNP_COMPLEX	NA	1	1	0
GO_BOX_H_ACA_SNORNP_COMPLEX	NA	1	1	0
GO_CUL4A_RING_E3_UBIQUITIN_LIGASE_COMPLEX	NA	1	1	0
GO_CUL4B_RING_E3_UBIQUITIN_LIGASE_COMPLEX	NA	1	1	0
GO_CUL5_RING_UBIQUITIN_LIGASE_COMPLEX	NA	1	1	0
GO_LATE_ENDOSOME_LUMEN	NA	1	1	0
GO_PHAGOLYSOSOME	NA	1	1	0
GO_MUTLALPHA_COMPLEX	NA	1	1	0
GO_KAINATE_SELECTIVE_GLUTAMATE_RECEPTOR_COMPLEX	NA	1	1	0
GO_SARCOPLASMIC_RETICULUM_LUMEN	NA	1	1	0
GO_DNA_RECOMBINASE_MEDIATOR_COMPLEX	NA	1	1	0
GO_CIS_GOLGI_NETWORK_MEMBRANE	NA	1	1	0
GO_PROTON_TRANSPORTING_V_TYPE_ATPASE_V0_DOMAIN	NA	1	1	0
GO_EUKARYOTIC_48S_PREINITIATION_COMPLEX	NA	1	1	0
GO_RDNA_HETEROCHROMATIN	NA	1	1	0
GO_ELONGATOR_HOLOENZYME_COMPLEX	NA	1	1	0
GO_PWP2P_CONTAINING_SUBCOMPLEX_OF_90S_PRERIBOSOME	NA	1	1	0
GO_PHOSPHATIDYLINOSITOL_3_KINASE_COMPLEX_CLASS_III	NA	1	1	0
GO_SPERM_FIBROUS_SHEATH	NA	1	1	0
GO_MYELIN_SHEATH_ADAXONAL_REGION	NA	1	1	0
GO_TRANSCRIPTION_FACTOR_AP_1_COMPLEX	NA	1	1	0
GO_ENDOLYSOSOME_LUMEN	NA	1	1	0
GO_CATSPER_COMPLEX	NA	1	1	0
GO_GLYCOGEN_GRANULE	NA	1	1	0
GO_ZYMOGEN_GRANULE_MEMBRANE	NA	1	1	0
GO_MITOCHONDRIAL_INTERMEMBRANE_SPACE_PROTEIN_TRANSPORTER_COMPLEX	NA	1	1	0
GO_TIM22_MITOCHONDRIAL_IMPORT_INNER_MEMBRANE_INSERTION_COMPLEX	NA	1	1	0
GO_GPI_ANCHOR_TRANSAMIDASE_COMPLEX	NA	1	1	0
GO_MHC_CLASS_I_PEPTIDE_LOADING_COMPLEX	NA	1	1	0
GO_NADPH_OXIDASE_COMPLEX	NA	1	1	0
GO_ATP_BINDING_CASSETTE_ABC_TRANSPORTER_COMPLEX	NA	1	1	0
GO_CYTOLYTIC_GRANULE	NA	1	1	0
GO_SPANNING_COMPONENT_OF_PLASMA_MEMBRANE	NA	1	1	0
GO_NSL_COMPLEX	NA	1	1	0
GO_BASAL_CORTEX	NA	1	1	0
GO_RESPIRATORY_CHAIN_COMPLEX_III	NA	1	1	0
GO_RESPIRATORY_CHAIN_COMPLEX_IV	NA	1	1	0
GO_MRNA_EDITING_COMPLEX	NA	1	1	0
GO_LIPOPOLYSACCHARIDE_RECEPTOR_COMPLEX	NA	1	1	0
GO_NONHOMOLOGOUS_END_JOINING_COMPLEX	NA	1	1	0
GO_ELONGIN_COMPLEX	NA	1	1	0
GO_BRCA1_A_COMPLEX	NA	1	1	0
GO_PEBOW_COMPLEX	NA	1	1	0
GO_BRISC_COMPLEX	NA	1	1	0
GO_RISC_LOADING_COMPLEX	NA	1	1	0
GO_HAUS_COMPLEX	NA	1	1	0
GO_FHF_COMPLEX	NA	1	1	0
GO_PRE_SNORNP_COMPLEX	NA	1	1	0
GO_GAMMA_SECRETASE_COMPLEX	NA	1	1	0
GO_CORE_MEDIATOR_COMPLEX	NA	1	1	0
GO_CRD_MEDIATED_MRNA_STABILITY_COMPLEX	NA	1	1	0
GO_CONTRACTILE_RING	NA	1	1	0
GO_TRANSLOCON_COMPLEX	NA	1	1	0
GO_INVADOPODIUM_MEMBRANE	NA	1	1	0
GO_INTEGRAL_COMPONENT_OF_CYTOPLASMIC_SIDE_OF_ENDOPLASMIC_RETICULUM_MEMBRANE	NA	1	1	0
GO_EUKARYOTIC_TRANSLATION_INITIATION_FACTOR_3_COMPLEX_EIF3M	NA	1	1	0
GO_PIP_BODY	NA	1	1	0
GO_PTW_PP1_PHOSPHATASE_COMPLEX	NA	1	1	0
GO_ER_MEMBRANE_INSERTION_COMPLEX	NA	1	1	0
GO_MSL_COMPLEX	NA	1	1	0
GO_BOX_H_ACA_RNP_COMPLEX	NA	1	1	0
GO_MEIOTIC_SPINDLE	NA	1	1	0
GO_U2AF	NA	1	1	0
GO_BOX_H_ACA_TELOMERASE_RNP_COMPLEX	NA	1	1	0
GO_TETRASPANIN_ENRICHED_MICRODOMAIN	NA	1	1	0
GO_ALVEOLAR_LAMELLAR_BODY	NA	1	1	0
GO_R2TP_COMPLEX	NA	1	1	0
GO_RIPOPTOSOME	NA	1	1	0
GO_NEUROFIBRILLARY_TANGLE	NA	1	1	0
GO_TUBULAR_ENDOSOME	NA	1	1	0
GO_MULTIVESICULAR_BODY_LUMEN	NA	1	1	0
GO_CARDIAC_MYOFIBRIL	NA	1	1	0
GO_CYTOPLASMIC_SIDE_OF_ROUGH_ENDOPLASMIC_RETICULUM_MEMBRANE	NA	1	1	0
GO_ENDOPLASMIC_RETICULUM_TUBULAR_NETWORK_MEMBRANE	NA	1	1	0
GO_POSTSYNAPTIC_RECYCLING_ENDOSOME	NA	1	1	0
GO_POSTSYNAPTIC_ENDOSOME	NA	1	1	0
GO_EXTRINSIC_COMPONENT_OF_PRESYNAPTIC_MEMBRANE	NA	1	1	0
GO_CHOLINERGIC_SYNAPSE	NA	1	1	0
GO_NEURONAL_DENSE_CORE_VESICLE	NA	1	1	0
GO_BORC_COMPLEX	NA	1	1	0
GO_POSTSYNAPTIC_SPECIALIZATION_INTRACELLULAR_COMPONENT	NA	1	1	0
GO_POSTSYNAPTIC_DENSITY_INTRACELLULAR_COMPONENT	NA	1	1	0
GO_CENTRIOLAR_SUBDISTAL_APPENDAGE	NA	1	1	0
GO_KICSTOR_COMPLEX	NA	1	1	0
GO_CALCITONIN_FAMILY_RECEPTOR_COMPLEX	NA	1	1	0
GO_PEPTIDASE_INHIBITOR_COMPLEX	NA	1	1	0
GO_GATOR1_COMPLEX	NA	1	1	0
GO_UNIPLEX_COMPLEX	NA	1	1	0
GO_HFE_TRANSFERRIN_RECEPTOR_COMPLEX	NA	1	1	0
GO_LSM1_7_PAT1_COMPLEX	NA	1	1	0
GO_MICROVESICLE	NA	1	1	0
