# Supplementary material for: Polygenic risk scores indicates genetic overlap between peripheral pain syndromes and chronic postsurgical pain
Source: Neurogenetics. 2020 May 6;21(3):205–15. doi: 10.1007/s10048-020-00614-5 (PMC7283206; doi:10.1007/s10048-020-00614-5)
Supplement: Supplementary file 6 — (TXT 106 kb) [file 10048_2020_614_MOESM6_ESM.txt]

Name	chi2Pvalue	empPvalue	FDR	FDR_log
GO_MOLECULAR_FUNCTION_REGULATOR	0.000117142332	6.6e-05	0.05922	1.22753159694672
GO_IDENTICAL_PROTEIN_BINDING	0.000145347001	7.2e-05	0.05922	1.22753159694672
GO_PROTEIN_CONTAINING_COMPLEX_BINDING	0.000221180848	0.000437	0.151011	0.820991416512764
GO_INOSITOL_1_3_4_5_TETRAKISPHOSPHATE_BINDING	0.000578122812	0.000164	0.0899266666666667	1.04611150438597
GO_PHOSPHORIC_ESTER_HYDROLASE_ACTIVITY	0.00058988176	0.00077	0.211108333333333	0.675494622925169
GO_CHEMOKINE_ACTIVITY	0.000918533479	0.00145	0.252731818181818	0.597340078258558
GO_PHOSPHATIDYLINOSITOL_BINDING	0.000997298793	0.000459	0.151011	0.820991416512764
GO_INOSITOL_HEXAKISPHOSPHATE_KINASE_ACTIVITY	0.00106875668	0.001	0.235	0.628932137728264
GO_SODIUM_INDEPENDENT_ORGANIC_ANION_TRANSMEMBRANE_TRANSPORTER_ACTIVITY	0.00142602496	0.00126	0.252731818181818	0.597340078258558
GO_UBIQUITIN_LIKE_PROTEIN_LIGASE_BINDING	0.00185618172	0.00169	0.252731818181818	0.597340078258558
GO_CHEMOKINE_RECEPTOR_BINDING	0.00240956454	0.00392	0.3948	0.403622856002401
GO_RIBONUCLEOTIDE_BINDING	0.00345657091	0.00402	0.3948	0.403622856002401
GO_CALMODULIN_BINDING	0.00348059228	0.00456	0.3948	0.403622856002401
GO_PHOSPHORIC_DIESTER_HYDROLASE_ACTIVITY	0.00377391604	0.00676	0.413077777777778	0.383968168005931
GO_METAL_ION_TRANSMEMBRANE_TRANSPORTER_ACTIVITY	0.00398826545	0.00155	0.252731818181818	0.597340078258558
GO_PLATELET_DERIVED_GROWTH_FACTOR_RECEPTOR_BINDING	0.00505407148	0.00624	0.413077777777778	0.383968168005931
GO_SODIUM_CHANNEL_REGULATOR_ACTIVITY	0.00506797961	0.00544	0.413077777777778	0.383968168005931
GO_ADENYL_NUCLEOTIDE_BINDING	0.00530877973	0.00425	0.3948	0.403622856002401
GO_PHOSPHOLIPASE_ACTIVITY	0.00569324062	0.01031	0.491855	0.308162909389577
GO_BILE_ACID_TRANSMEMBRANE_TRANSPORTER_ACTIVITY	0.00616969559	0.00456	0.3948	0.403622856002401
GO_CALCIUM_ION_BINDING	0.00672026953	0.00299	0.3948	0.403622856002401
GO_RNA_BINDING	0.00700496728	0.00662	0.413077777777778	0.383968168005931
GO_N_ACETYLGALACTOSAMINE_4_O_SULFOTRANSFERASE_ACTIVITY	0.00748129676	0.00749	0.424863793103448	0.371750277913497
GO_CHONDROITIN_SULFOTRANSFERASE_ACTIVITY	0.00748129676	0.00707	0.4153625	0.381572715259327
GO_SH3_DOMAIN_BINDING	0.00816805907	0.00561	0.413077777777778	0.383968168005931
GO_PHOSPHOLIPASE_D_ACTIVITY	0.00819380121	0.00801	0.439215	0.357322836349432
GO_HYDROLASE_ACTIVITY_ACTING_ON_ESTER_BONDS	0.00914680299	0.01633	0.5593	0.252355180671752
GO_LIPASE_ACTIVITY	0.00926253929	0.01938	0.5593	0.252355180671752
GO_ION_TRANSMEMBRANE_TRANSPORTER_ACTIVITY	0.00949693322	0.00344	0.3948	0.403622856002401
GO_CATION_TRANSMEMBRANE_TRANSPORTER_ACTIVITY	0.00961344517	0.00349	0.3948	0.403622856002401
GO_CHEMOATTRACTANT_ACTIVITY	0.00982342217	0.01005	0.491855	0.308162909389577
GO_PROTEIN_DIMERIZATION_ACTIVITY	0.0113692147	0.01177	0.491855	0.308162909389577
GO_TRANSPORTER_ACTIVITY	0.0122301571	0.006	0.413077777777778	0.383968168005931
GO_PHOSPHOLIPID_BINDING	0.0125827817	0.00572	0.413077777777778	0.383968168005931
GO_THIOESTERASE_BINDING	0.0131088824	0.01274	0.496560465116279	0.304027860829243
GO_VOLTAGE_GATED_SODIUM_CHANNEL_ACTIVITY	0.0134160644	0.01055	0.491855	0.308162909389577
GO_INOSITOL_1_4_5_TRISPHOSPHATE_BINDING	0.0139792351	0.00678	0.413077777777778	0.383968168005931
GO_PHOSPHOLIPASE_C_ACTIVITY	0.0143523407	0.02534	0.578948611111111	0.237359983597853
GO_ORGANIC_HYDROXY_COMPOUND_TRANSMEMBRANE_TRANSPORTER_ACTIVITY	0.0151376606	0.0111	0.491855	0.308162909389577
GO_MRNA_3_UTR_BINDING	0.0165766096	0.02285	0.5593	0.252355180671752
GO_CHROMATIN_BINDING	0.0166012921	0.00927	0.486303125	0.31309293963212
GO_GROWTH_FACTOR_ACTIVITY	0.0166410136	0.01152	0.491855	0.308162909389577
GO_GROWTH_FACTOR_RECEPTOR_BINDING	0.0169782337	0.01298	0.496560465116279	0.304027860829243
GO_PHOSPHATIDYLINOSITOL_PHOSPHATE_BINDING	0.0176721341	0.02425	0.565555633802817	0.247524667015894
GO_DRUG_BINDING	0.0177337427	0.01724	0.5593	0.252355180671752
GO_CYTOKINE_ACTIVITY	0.0182615965	0.02892	0.617836363636364	0.209126534263996
GO_ACTIN_FILAMENT_BINDING	0.0190738928	0.02441	0.565555633802817	0.247524667015894
GO_TRANSLATION_REPRESSOR_ACTIVITY	0.0199501247	0.01961	0.5593	0.252355180671752
GO_TRANSLATION_REPRESSOR_ACTIVITY_MRNA_REGULATORY_ELEMENT_BINDING	0.0199501247	0.02014	0.5593	0.252355180671752
GO_CHAPERONE_BINDING	0.0202650071	0.02003	0.5593	0.252355180671752
GO_LIGAND_GATED_CALCIUM_CHANNEL_ACTIVITY	0.0206450661	0.00946	0.486303125	0.31309293963212
GO_MOLECULAR_TRANSDUCER_ACTIVITY	0.0214614521	0.01189	0.491855	0.308162909389577
GO_TRANSFERASE_ACTIVITY_TRANSFERRING_PHOSPHORUS_CONTAINING_GROUPS	0.0216274071	0.01196	0.491855	0.308162909389577
GO_TRANSITION_METAL_ION_BINDING	0.021707882	0.01416	0.529390909090909	0.276223520846444
GO_CALCIUM_ACTIVATED_CATION_CHANNEL_ACTIVITY	0.0222681858	0.01656	0.5593	0.252355180671752
GO_LIPID_PHOSPHATASE_ACTIVITY	0.0225201553	0.02008	0.5593	0.252355180671752
GO_MISMATCHED_DNA_BINDING	0.0228001425	0.02241	0.5593	0.252355180671752
GO_DNA_INSERTION_OR_DELETION_BINDING	0.0228001425	0.02346	0.5593	0.252355180671752
GO_GUANINE_THYMINE_MISPAIR_BINDING	0.0228001425	0.0218	0.5593	0.252355180671752
GO_SINGLE_BASE_INSERTION_OR_DELETION_BINDING	0.0228001425	0.02292	0.5593	0.252355180671752
GO_SINGLE_THYMINE_INSERTION_BINDING	0.0228001425	0.02196	0.5593	0.252355180671752
GO_MUTLALPHA_COMPLEX_BINDING	0.0228001425	0.02268	0.5593	0.252355180671752
GO_RECEPTOR_REGULATOR_ACTIVITY	0.0233421947	0.02182	0.5593	0.252355180671752
GO_CYTOSKELETAL_PROTEIN_BINDING	0.0240853113	0.02947	0.621514743589744	0.206548564554562
GO_CALCIUM_ACTIVATED_POTASSIUM_CHANNEL_ACTIVITY	0.0241894049	0.02158	0.5593	0.252355180671752
GO_CALCIUM_RELEASE_CHANNEL_ACTIVITY	0.0247804754	0.01283	0.496560465116279	0.304027860829243
GO_ZINC_ION_BINDING	0.0255014318	0.02103	0.5593	0.252355180671752
GO_PROTEIN_HOMODIMERIZATION_ACTIVITY	0.0257808786	0.01962	0.5593	0.252355180671752
GO_ANGIOTENSIN_RECEPTOR_BINDING	0.0260535764	0.02799	0.613195394736842	0.212401115474361
GO_VASCULAR_ENDOTHELIAL_GROWTH_FACTOR_ACTIVATED_RECEPTOR_ACTIVITY	0.027949608	0.04375	0.690451363636364	0.160866908321091
GO_VASCULAR_ENDOTHELIAL_GROWTH_FACTOR_BINDING	0.027949608	0.04168	0.690451363636364	0.160866908321091
GO_G_PROTEIN_COUPLED_RECEPTOR_BINDING	0.0283706576	0.04394	0.690451363636364	0.160866908321091
GO_C_X3_C_CHEMOKINE_BINDING	0.0292474672	0.02338	0.5593	0.252355180671752
GO_UBIQUITIN_BINDING	0.0296226069	0.02807	0.613195394736842	0.212401115474361
GO_MONOCARBOXYLIC_ACID_TRANSMEMBRANE_TRANSPORTER_ACTIVITY	0.0309495346	0.02067	0.5593	0.252355180671752
GO_MICROFILAMENT_MOTOR_ACTIVITY	0.0309740492	0.03633	0.656734615384615	0.182610092172386
GO_MAGNESIUM_ION_TRANSMEMBRANE_TRANSPORTER_ACTIVITY	0.0309854106	0.03138	0.639343292682927	0.194265886623991
GO_KINASE_ACTIVITY	0.0312091152	0.0161	0.5593	0.252355180671752
GO_ENDOPEPTIDASE_ACTIVITY	0.0313861588	0.03528	0.64484	0.19054803069355
GO_LIPID_TRANSPORTER_ACTIVITY	0.0319616645	0.01782	0.5593	0.252355180671752
GO_CCR_CHEMOKINE_RECEPTOR_BINDING	0.0327695501	0.04792	0.693353070175439	0.159045557045915
GO_DIVALENT_INORGANIC_CATION_TRANSMEMBRANE_TRANSPORTER_ACTIVITY	0.0327752048	0.03187	0.639343292682927	0.194265886623991
GO_ZINC_ION_TRANSMEMBRANE_TRANSPORTER_ACTIVITY	0.0327752048	0.03231	0.640360843373494	0.193575232072437
GO_PHOSPHATIDYLINOSITOL_BISPHOSPHATE_BINDING	0.0330067448	0.04468	0.690451363636364	0.160866908321091
GO_3_5_CYCLIC_GMP_PHOSPHODIESTERASE_ACTIVITY	0.0338439615	0.03386	0.64484	0.19054803069355
GO_PHOSPHATE_ION_BINDING	0.0348238841	0.02833	0.613195394736842	0.212401115474361
GO_LAMIN_BINDING	0.0349504486	0.04386	0.690451363636364	0.160866908321091
GO_PHOSPHATIDYLINOSITOL_4_5_BISPHOSPHATE_BINDING	0.0353869316	0.03723	0.665688586956522	0.17672888884117
GO_CYTOKINE_RECEPTOR_BINDING	0.0369256888	0.03444	0.64484	0.19054803069355
GO_HEAT_SHOCK_PROTEIN_BINDING	0.0383273878	0.04617	0.690451363636364	0.160866908321091
GO_TRANSMEMBRANE_TRANSPORTER_ACTIVITY	0.0400284188	0.01958	0.5593	0.252355180671752
GO_3_OXO_ARACHIDOYL_COA_SYNTHASE_ACTIVITY	0.0420202652	0.05904	0.728275367647059	0.137704378877076
GO_LIPID_BINDING	0.0420474132	0.02612	0.588594520547945	0.230183785231426
GO_ION_CHANNEL_BINDING	0.0426335427	0.0317	0.639343292682927	0.194265886623991
GO_GLUCURONOSYLTRANSFERASE_ACTIVITY	0.0427301911	0.04062	0.690451363636364	0.160866908321091
GO_PLATELET_DERIVED_GROWTH_FACTOR_BINDING	0.0427688699	0.04499	0.690451363636364	0.160866908321091
GO_SODIUM_CHANNEL_ACTIVITY	0.0429157943	0.0378	0.668612903225806	0.174825246430717
GO_ANTIGEN_BINDING	0.0450592808	0.05633	0.728275367647059	0.137704378877076
GO_FATTY_ACID_SYNTHASE_ACTIVITY	0.0467505043	0.05608	0.728275367647059	0.137704378877076
GO_NUCLEOTIDE_DIPHOSPHATASE_ACTIVITY	0.0470487845	0.04567	0.690451363636364	0.160866908321091
GO_DNA_BINDING_TRANSCRIPTION_FACTOR_ACTIVITY	0.0474057076	0.05006	0.703835042735043	0.152529114187964
GO_OXIDIZED_DNA_BINDING	0.0475505058	0.0538	0.728275367647059	0.137704378877076
GO_NUCLEOTIDASE_ACTIVITY	0.0475965369	0.03472	0.64484	0.19054803069355
GO_PHOSPHATASE_ACTIVITY	0.0479843106	0.04902	0.701199130434783	0.154158631151559
GO_QUATERNARY_AMMONIUM_GROUP_TRANSMEMBRANE_TRANSPORTER_ACTIVITY	0.0495367071	0.04967	0.703835042735043	0.152529114187964
GO_PROTEIN_KINASE_ACTIVITY	0.049829512	0.04045	0.690451363636364	0.160866908321091
GO_PHOSPHOTRANSFERASE_ACTIVITY_PHOSPHATE_GROUP_AS_ACCEPTOR	0.0513726928	0.0209	0.5593	0.252355180671752
GO_ENZYME_REGULATOR_ACTIVITY	0.0514848911	0.05146	0.717387288135593	0.144246323145804
GO_MOTOR_ACTIVITY	0.0517261957	0.08112	0.79905628742515	0.0974226268723294
GO_TUMOR_NECROSIS_FACTOR_RECEPTOR_BINDING	0.0518945677	0.06233	0.742991666666667	0.129016057223245
GO_PROTEIN_DOMAIN_SPECIFIC_BINDING	0.0531233428	0.05724	0.728275367647059	0.137704378877076
GO_SECONDARY_ACTIVE_TRANSMEMBRANE_TRANSPORTER_ACTIVITY	0.0532817212	0.02994	0.62343417721519	0.205209392997415
GO_POLYUBIQUITIN_MODIFICATION_DEPENDENT_PROTEIN_BINDING	0.0562878518	0.05709	0.728275367647059	0.137704378877076
GO_K63_LINKED_POLYUBIQUITIN_MODIFICATION_DEPENDENT_PROTEIN_BINDING	0.0562878518	0.0564	0.728275367647059	0.137704378877076
GO_UBIQUITIN_LIKE_PROTEIN_TRANSFERASE_ACTIVITY	0.0565758995	0.04605	0.690451363636364	0.160866908321091
GO_CELL_CELL_ADHESION_MEDIATOR_ACTIVITY	0.0570081157	0.05879	0.728275367647059	0.137704378877076
GO_CENTROMERIC_DNA_BINDING	0.0571380492	0.07093	0.77785	0.109104143952545
GO_HYDROLASE_ACTIVITY_ACTING_ON_ACID_ANHYDRIDES	0.0579265566	0.04805	0.693353070175439	0.159045557045915
GO_S_ACYLTRANSFERASE_ACTIVITY	0.0584015374	0.04398	0.690451363636364	0.160866908321091
GO_HIGH_VOLTAGE_GATED_CALCIUM_CHANNEL_ACTIVITY	0.0584253652	0.05907	0.728275367647059	0.137704378877076
GO_HISTONE_METHYLTRANSFERASE_ACTIVITY_H3_K27_SPECIFIC_	0.0591378696	0.0577	0.728275367647059	0.137704378877076
GO_TRANSMEMBRANE_RECEPTOR_PROTEIN_TYROSINE_KINASE_ACTIVITY	0.0596085433	0.10759	0.918826616915423	0.0367664324887
GO_HISTONE_DEACETYLASE_ACTIVITY_H3_K14_SPECIFIC_	0.0596098484	0.06533	0.77315	0.111736239778289
GO_CORECEPTOR_ACTIVITY_INVOLVED_IN_WNT_SIGNALING_PATHWAY_PLANAR_CELL_POLARITY_PATHWAY	0.0609117101	0.04232	0.690451363636364	0.160866908321091
GO_NITRIC_OXIDE_SYNTHASE_REGULATOR_ACTIVITY	0.0609191307	0.0602	0.728275367647059	0.137704378877076
GO_ENDOPEPTIDASE_REGULATOR_ACTIVITY	0.0614424184	0.07226	0.77785	0.109104143952545
GO_ALCOHOL_BINDING	0.0616677552	0.03515	0.64484	0.19054803069355
GO_MAGNESIUM_ION_BINDING	0.0635187265	0.05531	0.728275367647059	0.137704378877076
GO_LYSOZYME_ACTIVITY	0.0641181528	0.08787	0.825978	0.0830315199990402
GO_PEPTIDOGLYCAN_MURALYTIC_ACTIVITY	0.0641181528	0.08841	0.826332102272727	0.0828453749585692
GO_ACTIVE_TRANSMEMBRANE_TRANSPORTER_ACTIVITY	0.064529551	0.03344	0.64484	0.19054803069355
GO_SODIUM_CHANNEL_INHIBITOR_ACTIVITY	0.0666781819	0.05946	0.728275367647059	0.137704378877076
GO_PROTON_EXPORTING_ATPASE_ACTIVITY	0.0670720625	0.04777	0.693353070175439	0.159045557045915
GO_PROTON_TRANSPORTING_ATPASE_ACTIVITY_ROTATIONAL_MECHANISM	0.0670720625	0.04603	0.690451363636364	0.160866908321091
GO_UBIQUITIN_SPECIFIC_PROTEASE_BINDING	0.0679663599	0.04795	0.693353070175439	0.159045557045915
GO_CALCIUM_ION_TRANSMEMBRANE_TRANSPORTER_ACTIVITY	0.0681741531	0.03445	0.64484	0.19054803069355
GO_PHOSPHATIDYLINOSITOL_3_4_BISPHOSPHATE_BINDING	0.0685717243	0.09358	0.855217222222222	0.0679235619611516
GO_TRANSMEMBRANE_RECEPTOR_PROTEIN_KINASE_ACTIVITY	0.0688077359	0.09988	0.888122162162162	0.0515272924377106
GO_RIBOSOME_BINDING	0.0700194151	0.09301	0.854756703910614	0.0681574843190606
GO_INTERFERON_RECEPTOR_ACTIVITY	0.0708941931	0.07239	0.77785	0.109104143952545
GO_CELL_ADHESION_MEDIATOR_ACTIVITY	0.0709933504	0.07027	0.77785	0.109104143952545
GO_PROTEIN_SERINE_THREONINE_PHOSPHATASE_INHIBITOR_ACTIVITY	0.0710198599	0.07123	0.77785	0.109104143952545
GO_MODIFIED_AMINO_ACID_BINDING	0.0712089636	0.04538	0.690451363636364	0.160866908321091
GO_STRUCTURAL_CONSTITUENT_OF_EYE_LENS	0.0712504453	0.07251	0.77785	0.109104143952545
GO_INTRACELLULAR_LIGAND_GATED_ION_CHANNEL_ACTIVITY	0.0714543659	0.04048	0.690451363636364	0.160866908321091
GO_EPIDERMAL_GROWTH_FACTOR_RECEPTOR_BINDING	0.0719408555	0.0582	0.728275367647059	0.137704378877076
GO_NEUROTROPHIN_BINDING	0.072290305	0.06811	0.77785	0.109104143952545
GO_MISMATCH_REPAIR_COMPLEX_BINDING	0.0727839374	0.10893	0.918826616915423	0.0367664324887
GO_MONOVALENT_INORGANIC_CATION_TRANSMEMBRANE_TRANSPORTER_ACTIVITY	0.0735068051	0.04489	0.690451363636364	0.160866908321091
GO_PROTEASE_BINDING	0.0741045774	0.06829	0.77785	0.109104143952545
GO_INSULIN_LIKE_GROWTH_FACTOR_I_BINDING	0.0744567154	0.07413	0.77785	0.109104143952545
GO_NEUREGULIN_BINDING	0.0744567154	0.07501	0.77785	0.109104143952545
GO_VASCULAR_ENDOTHELIAL_GROWTH_FACTOR_RECEPTOR_2_BINDING	0.0744567154	0.07592	0.77785	0.109104143952545
GO_TITIN_BINDING	0.0746153304	0.06894	0.77785	0.109104143952545
GO_TRANSMEMBRANE_RECEPTOR_PROTEIN_TYROSINE_KINASE_ACTIVATOR_ACTIVITY	0.0746224008	0.06907	0.77785	0.109104143952545
GO_PHOSPHATIDYLSERINE_BINDING	0.0747460726	0.05413	0.728275367647059	0.137704378877076
GO_SODIUM_CHLORIDE_SYMPORTER_ACTIVITY	0.075861158	0.06841	0.77785	0.109104143952545
GO_PEPTIDASE_ACTIVITY	0.0765120829	0.07128	0.77785	0.109104143952545
GO_CELL_ADHESIVE_PROTEIN_BINDING_INVOLVED_IN_BUNDLE_OF_HIS_CELL_PURKINJE_MYOCYTE_COMMUNICATION	0.0769504809	0.07613	0.77785	0.109104143952545
GO_HMG_BOX_DOMAIN_BINDING	0.0783754898	0.0784	0.786390243902439	0.104361883077266
GO_ENZYME_INHIBITOR_ACTIVITY	0.0790683779	0.06227	0.742991666666667	0.129016057223245
GO_SODIUM_PHOSPHATE_SYMPORTER_ACTIVITY	0.0790879943	0.07742	0.781324539877301	0.107168535135028
GO_SIALIC_ACID_TRANSMEMBRANE_TRANSPORTER_ACTIVITY	0.0790879943	0.07919	0.789500303030303	0.102647698962383
GO_METALLOENDOPEPTIDASE_ACTIVITY	0.0816097418	0.09553	0.858905737704918	0.0660544960534047
GO_UBIQUITIN_LIKE_PROTEIN_BINDING	0.0817614677	0.09015	0.837834745762712	0.0768416330173928
GO_PHOSPHOLIPID_TRANSLOCATING_ATPASE_ACTIVITY	0.0824367847	0.0759	0.77785	0.109104143952545
GO_GLUTAMATE_BINDING	0.0835175481	0.05884	0.728275367647059	0.137704378877076
GO_PROTEIN_TYROSINE_KINASE_ACTIVITY	0.0864104738	0.09413	0.855490883977901	0.067784613895164
GO_DISORDERED_DOMAIN_SPECIFIC_BINDING	0.0874096321	0.11398	0.923631034482759	0.034501482989408
GO_GAMMA_TUBULIN_BINDING	0.0877874715	0.06021	0.728275367647059	0.137704378877076
GO_FOUR_WAY_JUNCTION_DNA_BINDING	0.088644901	0.10459	0.9151625	0.038501783980179
GO_HISTONE_SERINE_KINASE_ACTIVITY	0.0914642642	0.08193	0.80223125	0.095700424580474
GO_RIBOSOMAL_SMALL_SUBUNIT_BINDING	0.0919199843	0.05873	0.728275367647059	0.137704378877076
GO_3_5_CYCLIC_AMP_PHOSPHODIESTERASE_ACTIVITY	0.093044956	0.08479	0.81092761627907	0.0910179093566937
GO_SODIUM_ION_TRANSMEMBRANE_TRANSPORTER_ACTIVITY	0.093842153	0.06968	0.77785	0.109104143952545
GO_CERAMIDE_BINDING	0.0949433616	0.07471	0.77785	0.109104143952545
GO_PROTEIN_TYROSINE_KINASE_ACTIVATOR_ACTIVITY	0.0961566327	0.08277	0.805660650887574	0.0938478471288326
GO_CYCLIN_BINDING	0.0971852101	0.07598	0.77785	0.109104143952545
GO_ACETYLCHOLINE_RECEPTOR_BINDING	0.09833761	0.08089	0.79905628742515	0.0974226268723294
GO_N_ACETYLLACTOSAMINE_SYNTHASE_ACTIVITY	0.101045726	0.17567	1	0
GO_PHOSPHATIDYLGLYCEROL_BINDING	0.102244389	0.10172	0.894809625668449	0.0482693527468346
GO_PHOSPHATASE_REGULATOR_ACTIVITY	0.102309306	0.09213	0.851426123595506	0.0698530288601695
GO_ACTININ_BINDING	0.104188165	0.11868	0.938673205741627	0.0274855788153405
GO_LYS63_SPECIFIC_DEUBIQUITINASE_ACTIVITY	0.104438622	0.0694	0.77785	0.109104143952545
GO_TUMOR_NECROSIS_FACTOR_RECEPTOR_SUPERFAMILY_BINDING	0.106494996	0.1244	0.949360169491525	0.0225689931073472
GO_KINASE_ACTIVATOR_ACTIVITY	0.106892375	0.08648	0.822309826589595	0.0849645198975484
GO_ACTIN_BINDING	0.108417979	0.13188	0.949360169491525	0.0225689931073472
GO_LIGASE_ACTIVITY_FORMING_CARBON_NITROGEN_BONDS	0.108628782	0.08721	0.824485344827586	0.0838170595065164
GO_CALCIUM_CHANNEL_INHIBITOR_ACTIVITY	0.109369434	0.11088	0.918826616915423	0.0367664324887
GO_CAMP_BINDING	0.109905429	0.08417	0.809705555555555	0.0916728809302623
GO_PDZ_DOMAIN_BINDING	0.110551103	0.08354	0.808372352941176	0.0923885481631785
GO_GATED_CHANNEL_ACTIVITY	0.110751403	0.07671	0.778937962962963	0.10849712951064
GO_CHANNEL_REGULATOR_ACTIVITY	0.110837368	0.10142	0.894809625668449	0.0482693527468346
GO_AROMATASE_ACTIVITY	0.111764351	0.11203	0.918826616915423	0.0367664324887
GO_OXIDOREDUCTASE_ACTIVITY_ACTING_ON_PAIRED_DONORS_WITH_INCORPORATION_OR_REDUCTION_OF_MOLECULAR_OXYGEN_REDUCED_FLAVIN_OR_FLAVOPROTEIN_AS_ONE_DONOR_AND_INCORPORATION_OF_ONE_ATOM_OF_OXYGEN	0.111823001	0.11215	0.918826616915423	0.0367664324887
GO_CATION_CHANNEL_ACTIVITY	0.112276316	0.076	0.77785	0.109104143952545
GO_LRR_DOMAIN_BINDING	0.113557374	0.09555	0.858905737704918	0.0660544960534047
GO_SERINE_HYDROLASE_ACTIVITY	0.113979338	0.15287	0.992897169811321	0.00309572723068887
GO_ADENOSINE_DEAMINASE_ACTIVITY	0.115032392	0.11858	0.938673205741627	0.0274855788153405
GO_DOUBLE_STRANDED_RNA_ADENOSINE_DEAMINASE_ACTIVITY	0.115032392	0.12022	0.940222748815166	0.0267692452075671
GO_TRNA_SPECIFIC_ADENOSINE_DEAMINASE_ACTIVITY	0.115032392	0.1206	0.940222748815166	0.0267692452075671
GO_ALPHA_ACTININ_BINDING	0.115498639	0.14548	0.979407692307692	0.00903648933795107
GO_CALCIUM_SODIUM_ANTIPORTER_ACTIVITY	0.116138226	0.11644	0.935082195121951	0.029150212315769
GO_CHEMOKINE_BINDING	0.116622318	0.12947	0.949360169491525	0.0225689931073472
GO_TRANSMEMBRANE_SIGNALING_RECEPTOR_ACTIVITY	0.117629693	0.11227	0.918826616915423	0.0367664324887
GO_STAT_FAMILY_PROTEIN_BINDING	0.117814945	0.13996	0.963323012552301	0.0162280648512757
GO_HEPARAN_SULFATE_N_ACETYLGLUCOSAMINYLTRANSFERASE_ACTIVITY	0.118631991	0.11894	0.938673205741627	0.0274855788153405
GO_COLLAGEN_BINDING	0.12180723	0.13715	0.951948312236287	0.0213866317835625
GO_MHC_PROTEIN_BINDING	0.121970936	0.13202	0.949360169491525	0.0225689931073472
GO_ANION_SODIUM_SYMPORTER_ACTIVITY	0.122089675	0.1117	0.918826616915423	0.0367664324887
GO_ALKALI_METAL_ION_BINDING	0.12646954	0.12568	0.949360169491525	0.0225689931073472
GO_POTASSIUM_ION_BINDING	0.12646954	0.1255	0.949360169491525	0.0225689931073472
GO_SULFOTRANSFERASE_ACTIVITY	0.128123177	0.19868	1	0
GO_VITAMIN_D_RECEPTOR_BINDING	0.128250802	0.12842	0.949360169491525	0.0225689931073472
GO_SERINE_TYPE_ENDOPEPTIDASE_INHIBITOR_ACTIVITY	0.128411241	0.18045	1	0
GO_LIPOPOLYSACCHARIDE_BINDING	0.130211081	0.09692	0.866485869565217	0.0622385152580747
GO_NERVE_GROWTH_FACTOR_BINDING	0.130744567	0.13099	0.949360169491525	0.0225689931073472
GO_DOLICHYL_PHOSPHATE_MANNOSE_PROTEIN_MANNOSYLTRANSFERASE_ACTIVITY	0.132169576	0.13345	0.949360169491525	0.0225689931073472
GO_BETA_CATENIN_BINDING	0.132427455	0.12791	0.949360169491525	0.0225689931073472
GO_PHOSPHOLIPID_TRANSPORTER_ACTIVITY	0.13274197	0.10995	0.918826616915423	0.0367664324887
GO_ANAPHASE_PROMOTING_COMPLEX_BINDING	0.133238333	0.13345	0.949360169491525	0.0225689931073472
GO_UBIQUITIN_PROTEIN_TRANSFERASE_ACTIVATOR_ACTIVITY	0.133238333	0.1328	0.949360169491525	0.0225689931073472
GO_UNFOLDED_PROTEIN_BINDING	0.133798594	0.12911	0.949360169491525	0.0225689931073472
GO_LIGASE_ACTIVITY_FORMING_PHOSPHORIC_ESTER_BONDS	0.136444603	0.1362	0.949360169491525	0.0225689931073472
GO_VINCULIN_BINDING	0.136444603	0.13599	0.949360169491525	0.0225689931073472
GO_CATION_CHLORIDE_SYMPORTER_ACTIVITY	0.13825968	0.13447	0.949360169491525	0.0225689931073472
GO_CYCLIC_NUCLEOTIDE_PHOSPHODIESTERASE_ACTIVITY	0.139322284	0.13544	0.949360169491525	0.0225689931073472
GO_RECEPTOR_ACTIVATOR_ACTIVITY	0.13965092	0.15507	0.992897169811321	0.00309572723068887
GO_RNA_POLYMERASE_II_GENERAL_TRANSCRIPTION_INITIATION_FACTOR_BINDING	0.142272682	0.12553	0.949360169491525	0.0225689931073472
GO_SIGNALING_RECEPTOR_BINDING	0.14279221	0.17094	1	0
GO_MONOAMINE_TRANSMEMBRANE_TRANSPORTER_ACTIVITY	0.143612705	0.14378	0.979407692307692	0.00903648933795107
GO_CALCIUM_TRANSPORTING_ATPASE_ACTIVITY	0.144136537	0.11082	0.918826616915423	0.0367664324887
GO_UBIQUITIN_UBIQUITIN_LIGASE_ACTIVITY	0.144282152	0.1444	0.979407692307692	0.00903648933795107
GO_CALCIUM_SENSITIVE_GUANYLATE_CYCLASE_ACTIVATOR_ACTIVITY	0.145707161	0.14682	0.979407692307692	0.00903648933795107
GO_GUANYLATE_CYCLASE_REGULATOR_ACTIVITY	0.145707161	0.14558	0.979407692307692	0.00903648933795107
GO_ORGANIC_ACID_TRANSMEMBRANE_TRANSPORTER_ACTIVITY	0.146141665	0.11653	0.935082195121951	0.029150212315769
GO_NUCLEOTIDE_SUGAR_TRANSMEMBRANE_TRANSPORTER_ACTIVITY	0.146702743	0.15873	0.992897169811321	0.00309572723068887
GO_LYS48_SPECIFIC_DEUBIQUITINASE_ACTIVITY	0.14713217	0.14502	0.979407692307692	0.00903648933795107
GO_MICROTUBULE_MINUS_END_BINDING	0.147488422	0.14774	0.979968951612903	0.00878768385525529
GO_ORGANIC_ANION_TRANSMEMBRANE_TRANSPORTER_ACTIVITY	0.148465238	0.12361	0.949360169491525	0.0225689931073472
GO_AU_RICH_ELEMENT_BINDING	0.149229133	0.11166	0.918826616915423	0.0367664324887
GO_PHOSPHATIDYLINOSITOL_4_PHOSPHATE_BINDING	0.149713785	0.11328	0.92250297029703	0.0350322268149368
GO_TBP_CLASS_PROTEIN_BINDING	0.151678857	0.16565	1	0
GO_1_PHOSPHATIDYLINOSITOL_4_PHOSPHATE_3_KINASE_ACTIVITY	0.151763449	0.15208	0.992897169811321	0.00309572723068887
GO_IONOTROPIC_GLUTAMATE_RECEPTOR_ACTIVITY	0.151774388	0.12504	0.949360169491525	0.0225689931073472
GO_VASCULAR_ENDOTHELIAL_GROWTH_FACTOR_RECEPTOR_BINDING	0.153899479	0.15731	0.992897169811321	0.00309572723068887
GO_SPHINGOLIPID_BINDING	0.154375303	0.13349	0.949360169491525	0.0225689931073472
GO_RNA_DNA_HYBRID_RIBONUCLEASE_ACTIVITY	0.155325971	0.15912	0.992897169811321	0.00309572723068887
GO_SYNTAXIN_1_BINDING	0.155953124	0.11223	0.918826616915423	0.0367664324887
GO_OXIDOREDUCTASE_ACTIVITY_ACTING_ON_PAIRED_DONORS_WITH_OXIDATION_OF_A_PAIR_OF_DONORS_RESULTING_IN_THE_REDUCTION_OF_MOLECULAR_OXYGEN_TO_TWO_MOLECULES_OF_WATER	0.157163222	0.15517	0.992897169811321	0.00309572723068887
GO_HISTONE_DEACETYLASE_BINDING	0.157792345	0.11208	0.918826616915423	0.0367664324887
GO_DAMAGED_DNA_BINDING	0.157901454	0.17222	1	0
GO_AMMONIUM_TRANSMEMBRANE_TRANSPORTER_ACTIVITY	0.158266626	0.15536	0.992897169811321	0.00309572723068887
GO_ACETYLGLUCOSAMINYLTRANSFERASE_ACTIVITY	0.158779802	0.11926	0.938673205741627	0.0274855788153405
GO_INTERLEUKIN_6_RECEPTOR_BINDING	0.159244745	0.15865	0.992897169811321	0.00309572723068887
GO_INTERLEUKIN_12_RECEPTOR_BINDING	0.159244745	0.15939	0.992897169811321	0.00309572723068887
GO_CARBON_NITROGEN_LIGASE_ACTIVITY_WITH_GLUTAMINE_AS_AMIDO_N_DONOR	0.160257658	0.15241	0.992897169811321	0.00309572723068887
GO_DIOXYGENASE_ACTIVITY	0.160265205	0.1554	0.992897169811321	0.00309572723068887
GO_ATPASE_ACTIVITY_COUPLED_TO_TRANSMEMBRANE_MOVEMENT_OF_IONS_ROTATIONAL_MECHANISM	0.162617643	0.13115	0.949360169491525	0.0225689931073472
GO_CORECEPTOR_ACTIVITY	0.16273974	0.13868	0.958523529411765	0.0183972217861597
GO_PHOSPHOPROTEIN_PHOSPHATASE_ACTIVITY	0.163038428	0.17902	1	0
GO_TYPE_II_TRANSFORMING_GROWTH_FACTOR_BETA_RECEPTOR_BINDING	0.163519772	0.1635	1	0
GO_TRANSITION_METAL_ION_TRANSMEMBRANE_TRANSPORTER_ACTIVITY	0.16359583	0.19662	1	0
GO_HISTONE_KINASE_ACTIVITY	0.164593661	0.16079	0.993900374531835	0.00265714574300114
GO_GLUTAMATE_GATED_CALCIUM_ION_CHANNEL_ACTIVITY	0.164803399	0.15831	0.992897169811321	0.00309572723068887
GO_HISTONE_METHYLTRANSFERASE_ACTIVITY_H3_K9_SPECIFIC_	0.165562465	0.19997	1	0
GO_PHOSPHATASE_INHIBITOR_ACTIVITY	0.16629729	0.16424	1	0
GO_DEACETYLASE_ACTIVITY	0.167824937	0.15995	0.992897169811321	0.00309572723068887
GO_PHOSPHATIDYLINOSITOL_3_4_5_TRISPHOSPHATE_BINDING	0.170741802	0.21954	1	0
GO_NAD_DEPENDENT_PROTEIN_DEACETYLASE_ACTIVITY	0.173438446	0.21917	1	0
GO_PHOSPHATIDYLCHOLINE_TRANSPORTER_ACTIVITY	0.175276095	0.17498	1	0
GO_PHOSPHATIDYLINOSITOL_TRANSPORTER_ACTIVITY	0.175276095	0.17655	1	0
GO_AXON_GUIDANCE_RECEPTOR_ACTIVITY	0.175308349	0.28347	1	0
GO_GENERAL_TRANSCRIPTION_INITIATION_FACTOR_BINDING	0.175632001	0.1466	0.979407692307692	0.00903648933795107
GO_TOXIN_TRANSMEMBRANE_TRANSPORTER_ACTIVITY	0.176790996	0.19068	1	0
GO_TAU_PROTEIN_BINDING	0.176940927	0.24519	1	0
GO_RNA_POLYMERASE_III_TYPE_1_PROMOTER_DNA_BINDING	0.177057357	0.17862	1	0
GO_RNA_POLYMERASE_III_TYPE_3_PROMOTER_DNA_BINDING	0.177057357	0.17671	1	0
GO_INTERMEMBRANE_LIPID_TRANSFER_ACTIVITY	0.177391757	0.13233	0.949360169491525	0.0225689931073472
GO_CYTIDYLYLTRANSFERASE_ACTIVITY	0.17919487	0.18213	1	0
GO_ATPASE_ACTIVITY_COUPLED_TO_MOVEMENT_OF_SUBSTANCES	0.180209152	0.13491	0.949360169491525	0.0225689931073472
GO_QUATERNARY_AMMONIUM_GROUP_BINDING	0.182904715	0.15362	0.992897169811321	0.00309572723068887
GO_PROTEIN_SERINE_THREONINE_PHOSPHATASE_ACTIVITY	0.183117493	0.24404	1	0
GO_GROWTH_HORMONE_RECEPTOR_BINDING	0.184538653	0.18469	1	0
GO_RIBONUCLEOPROTEIN_COMPLEX_BINDING	0.184762527	0.19565	1	0
GO_PROTEIN_C_TERMINUS_BINDING	0.185703079	0.25471	1	0
GO_PROTEIN_SERINE_THREONINE_TYROSINE_KINASE_ACTIVITY	0.186437023	0.17666	1	0
GO_JUN_KINASE_KINASE_KINASE_ACTIVITY	0.186676167	0.18577	1	0
GO_LIM_DOMAIN_BINDING	0.186676167	0.18701	1	0
GO_CASPASE_BINDING	0.186676167	0.18697	1	0
GO_PHOSPHOLIPASE_BINDING	0.186807632	0.19286	1	0
GO_CHLORIDE_CHANNEL_REGULATOR_ACTIVITY	0.187522229	0.20514	1	0
GO_OXIDOREDUCTASE_ACTIVITY_ACTING_ON_PAIRED_DONORS_WITH_INCORPORATION_OR_REDUCTION_OF_MOLECULAR_OXYGEN_NAD_P_H_AS_ONE_DONOR_AND_INCORPORATION_OF_ONE_ATOM_OF_OXYGEN	0.188040178	0.20859	1	0
GO_ANION_CATION_SYMPORTER_ACTIVITY	0.188766646	0.179	1	0
GO_LIGASE_ACTIVITY	0.188778984	0.14706	0.979407692307692	0.00903648933795107
GO_OXIDATIVE_RNA_DEMETHYLASE_ACTIVITY	0.189526185	0.19324	1	0
GO_DNA_SECONDARY_STRUCTURE_BINDING	0.189704758	0.236	1	0
GO_NEUROLIGIN_FAMILY_PROTEIN_BINDING	0.189746233	0.1828	1	0
GO_CORECEPTOR_ACTIVITY_INVOLVED_IN_WNT_SIGNALING_PATHWAY	0.190115088	0.18443	1	0
GO_ENHANCER_BINDING	0.191752686	0.15543	0.992897169811321	0.00309572723068887
GO_UDP_GLYCOSYLTRANSFERASE_ACTIVITY	0.192712547	0.24102	1	0
GO_INTERMEDIATE_FILAMENT_BINDING	0.192732455	0.19341	1	0
GO_KERATIN_FILAMENT_BINDING	0.192732455	0.19423	1	0
GO_TRNA_CYTOSINE_METHYLTRANSFERASE_ACTIVITY	0.193801211	0.19309	1	0
GO_TRNA_CYTOSINE_5__METHYLTRANSFERASE_ACTIVITY	0.193801211	0.19453	1	0
GO_PROTEIN_BINDING_INVOLVED_IN_HETEROTYPIC_CELL_CELL_ADHESION	0.19393862	0.17581	1	0
GO_ENONE_REDUCTASE_ACTIVITY	0.194157463	0.19274	1	0
GO_MRNA_3_UTR_AU_RICH_REGION_BINDING	0.194869968	0.19465	1	0
GO_MELANOCORTIN_RECEPTOR_ACTIVITY	0.19522622	0.19501	1	0
GO_PROTEIN_DEACETYLASE_ACTIVITY	0.196241529	0.21547	1	0
GO_OLFACTORY_RECEPTOR_ACTIVITY	0.197436774	0.15798	0.992897169811321	0.00309572723068887
GO_RNA_POLYMERASE_I_REGULATORY_REGION_DNA_BINDING	0.200926256	0.19932	1	0
GO_NEUROPEPTIDE_BINDING	0.202872343	0.1681	1	0
GO_C2H2_ZINC_FINGER_DOMAIN_BINDING	0.202989926	0.20148	1	0
GO_INSULIN_LIKE_GROWTH_FACTOR_BINDING	0.203339493	0.21307	1	0
GO_TRIGLYCERIDE_LIPASE_ACTIVITY	0.204033783	0.20489	1	0
GO_PROTEIN_HETERODIMERIZATION_ACTIVITY	0.204389885	0.2655	1	0
GO_INTERLEUKIN_2_RECEPTOR_BINDING	0.204488778	0.20485	1	0
GO_OXIDOREDUCTASE_ACTIVITY_OXIDIZING_METAL_IONS	0.204608044	0.17676	1	0
GO_OXIDOREDUCTASE_ACTIVITY_OXIDIZING_METAL_IONS_NAD_OR_NADP_AS_ACCEPTOR	0.204608044	0.17561	1	0
GO_RAB_GTPASE_BINDING	0.204922483	0.11108	0.918826616915423	0.0367664324887
GO_APOLIPOPROTEIN_BINDING	0.2057828	0.20445	1	0
GO_PROTEIN_LIPID_COMPLEX_BINDING	0.20589983	0.17909	1	0
GO_LOW_DENSITY_LIPOPROTEIN_PARTICLE_BINDING	0.20589983	0.17622	1	0
GO_CARBOHYDRATE_DERIVATIVE_TRANSMEMBRANE_TRANSPORTER_ACTIVITY	0.20596749	0.22035	1	0
GO_RIBONUCLEASE_ACTIVITY	0.207891435	0.25092	1	0
GO_FRIZZLED_BINDING	0.209188368	0.23253	1	0
GO_CHEMOREPELLENT_ACTIVITY	0.209725346	0.22145	1	0
GO_U1_SNRNP_BINDING	0.210188814	0.20869	1	0
GO_PHOSPHOLIPASE_A1_ACTIVITY	0.210545066	0.2088	1	0
GO_ACYLGLYCEROL_LIPASE_ACTIVITY	0.210545066	0.21095	1	0
GO_PHOSPHOLIPASE_A2_ACTIVITY_CONSUMING_1_2_DIPALMITOYLPHOSPHATIDYLCHOLINE_	0.210545066	0.21147	1	0
GO_PROTEIN_TYROSINE_SERINE_THREONINE_PHOSPHATASE_ACTIVITY	0.211242099	0.18587	1	0
GO_TRANSFORMING_GROWTH_FACTOR_BETA_RECEPTOR_BINDING	0.211435324	0.19322	1	0
GO_PHOSPHATIDYLCHOLINE_STEROL_O_ACYLTRANSFERASE_ACTIVATOR_ACTIVITY	0.211613823	0.21554	1	0
GO_GROWTH_FACTOR_BINDING	0.211705585	0.26682	1	0
GO_PHOSPHATIDIC_ACID_BINDING	0.211804354	0.18871	1	0
GO_CHANNEL_INHIBITOR_ACTIVITY	0.212625116	0.20093	1	0
GO_CHOLESTEROL_TRANSPORTER_ACTIVITY	0.214703348	0.16132	0.993900374531835	0.00265714574300114
GO_TRANSLATION_FACTOR_ACTIVITY_RNA_BINDING	0.214709704	0.30274	1	0
GO_TFIID_CLASS_TRANSCRIPTION_FACTOR_COMPLEX_BINDING	0.215749283	0.20615	1	0
GO_HYDROLASE_ACTIVITY_ACTING_ON_CARBON_NITROGEN_BUT_NOT_PEPTIDE_BONDS_IN_CYCLIC_AMIDINES	0.216996971	0.22184	1	0
GO_WNT_ACTIVATED_RECEPTOR_ACTIVITY	0.217356091	0.2012	1	0
GO_GLYCOSPHINGOLIPID_BINDING	0.217749017	0.22603	1	0
GO_CALCIUM_CHANNEL_REGULATOR_ACTIVITY	0.217809365	0.22269	1	0
GO_OXIDOREDUCTASE_ACTIVITY_ACTING_ON_THE_CH_NH2_GROUP_OF_DONORS_OXYGEN_AS_ACCEPTOR	0.220876381	0.22176	1	0
GO_MDM2_MDM4_FAMILY_PROTEIN_BINDING	0.221232633	0.22229	1	0
GO_TRANSFERASE_ACTIVITY_TRANSFERRING_HEXOSYL_GROUPS	0.222327453	0.25467	1	0
GO_CALMODULIN_DEPENDENT_PROTEIN_KINASE_ACTIVITY	0.223683686	0.29902	1	0
GO_SOLUTE_SODIUM_SYMPORTER_ACTIVITY	0.225905358	0.20137	1	0
GO_CARBONATE_DEHYDRATASE_ACTIVITY	0.226220164	0.22759	1	0
GO_PROTEIN_XYLOSYLTRANSFERASE_ACTIVITY	0.226925202	0.27336	1	0
GO_TUBULIN_BINDING	0.227826041	0.2406	1	0
GO_BMP_RECEPTOR_ACTIVITY	0.228789632	0.23613	1	0
GO_MUSCLE_ALPHA_ACTININ_BINDING	0.229824001	0.21983	1	0
GO_CALCIUM_CATION_ANTIPORTER_ACTIVITY	0.23055795	0.18868	1	0
GO_PEPTIDASE_REGULATOR_ACTIVITY	0.232501068	0.28803	1	0
GO_RNA_POLYMERASE_II_DISTAL_ENHANCER_SEQUENCE_SPECIFIC_DNA_BINDING	0.232573093	0.21421	1	0
GO_PROTEIN_TYROSINE_PHOSPHATASE_ACTIVITY	0.232935105	0.25037	1	0
GO_LBD_DOMAIN_BINDING	0.233302709	0.20852	1	0
GO_RNA_POLYMERASE_II_TRANSCRIPTION_FACTOR_BINDING	0.23357524	0.19814	1	0
GO_PROTEIN_KINASE_A_CATALYTIC_SUBUNIT_BINDING	0.234057713	0.2346	1	0
GO_GLUTAMATE_RECEPTOR_ACTIVITY	0.235378656	0.20587	1	0
GO_ADENYLATE_CYCLASE_BINDING	0.235482722	0.23761	1	0
GO_FIBRONECTIN_BINDING	0.236107433	0.2195	1	0
GO_ANTIPORTER_ACTIVITY	0.237024367	0.18892	1	0
GO_VOLTAGE_GATED_CALCIUM_CHANNEL_ACTIVITY	0.237089562	0.26498	1	0
GO_OXIDOREDUCTASE_ACTIVITY_ACTING_ON_PAIRED_DONORS_WITH_INCORPORATION_OR_REDUCTION_OF_MOLECULAR_OXYGEN_REDUCED_IRON_SULFUR_PROTEIN_AS_ONE_DONOR_AND_INCORPORATION_OF_ONE_ATOM_OF_OXYGEN	0.237232111	0.26292	1	0
GO_NUCLEOSOMAL_DNA_BINDING	0.237532012	0.26203	1	0
GO_DEAMINASE_ACTIVITY	0.23913443	0.25842	1	0
GO_CYCLASE_REGULATOR_ACTIVITY	0.239379559	0.19008	1	0
GO_C_C_CHEMOKINE_BINDING	0.239775901	0.30532	1	0
GO_14_3_3_PROTEIN_BINDING	0.239997267	0.21859	1	0
GO_CAMP_RESPONSE_ELEMENT_BINDING	0.241344787	0.24904	1	0
GO_PROTEIN_PHOSPHATASE_1_BINDING	0.241889065	0.21687	1	0
GO_DIACYLGLYCEROL_BINDING	0.242607766	0.24672	1	0
GO_ATP_DEPENDENT_MICROTUBULE_MOTOR_ACTIVITY_MINUS_END_DIRECTED	0.24376042	0.3482	1	0
GO_ARACHIDONIC_ACID_MONOOXYGENASE_ACTIVITY	0.245803755	0.29494	1	0
GO_DNA_POLYMERASE_BINDING	0.245810684	0.20115	1	0
GO_GAMMA_CATENIN_BINDING	0.245814036	0.24514	1	0
GO_ARMADILLO_REPEAT_DOMAIN_BINDING	0.245814036	0.24511	1	0
GO_TRANSFERASE_ACTIVITY_TRANSFERRING_AMINO_ACYL_GROUPS	0.247058692	0.37493	1	0
GO_NUCLEAR_LOCALIZATION_SEQUENCE_BINDING	0.247239045	0.25061	1	0
GO_DNA_DIRECTED_DNA_POLYMERASE_ACTIVITY	0.248307802	0.24989	1	0
GO_GTPASE_BINDING	0.248324116	0.13425	0.949360169491525	0.0225689931073472
GO_ASPARTIC_TYPE_PEPTIDASE_ACTIVITY	0.251232803	0.32196	1	0
GO_ESTROGEN_RECEPTOR_ACTIVITY	0.25141908	0.25088	1	0
GO_NATURAL_KILLER_CELL_LECTIN_LIKE_RECEPTOR_BINDING	0.252226576	0.25202	1	0
GO_TRANSFERASE_ACTIVITY_TRANSFERRING_SULFUR_CONTAINING_GROUPS	0.253505975	0.36392	1	0
GO_UBIQUITIN_PROTEIN_TRANSFERASE_REGULATOR_ACTIVITY	0.25442262	0.23316	1	0
GO_PROLINE_RICH_REGION_BINDING	0.25481684	0.20781	1	0
GO_PSEUDOURIDINE_SYNTHASE_ACTIVITY	0.255678188	0.21046	1	0
GO_INTRAMOLECULAR_TRANSFERASE_ACTIVITY	0.255678188	0.21303	1	0
GO_CIS_TRANS_ISOMERASE_ACTIVITY	0.25618244	0.21835	1	0
GO_ORGANIC_CATION_TRANSMEMBRANE_TRANSPORTER_ACTIVITY	0.260010009	0.33559	1	0
GO_CCR5_CHEMOKINE_RECEPTOR_BINDING	0.261595498	0.2871	1	0
GO_NEUROTRANSMITTER_RECEPTOR_REGULATOR_ACTIVITY	0.262295082	0.26172	1	0
GO_PROTEIN_ANTIGEN_BINDING	0.2639829	0.26565	1	0
GO_CORE_PROMOTER_BINDING	0.264482209	0.19412	1	0
GO_SINGLE_STRANDED_DNA_DEPENDENT_ATPASE_ACTIVITY	0.26523657	0.24683	1	0
GO_TRNA_GUANINE_METHYLTRANSFERASE_ACTIVITY	0.265407909	0.2669	1	0
GO_FIBROBLAST_GROWTH_FACTOR_BINDING	0.265978727	0.27951	1	0
GO_UBIQUITIN_LIKE_PROTEIN_LIGASE_ACTIVITY	0.267587588	0.20744	1	0
GO_CCR1_CHEMOKINE_RECEPTOR_BINDING	0.268321391	0.30813	1	0
GO_CALCIUM_DEPENDENT_PROTEIN_KINASE_ACTIVITY	0.269597674	0.32017	1	0
GO_DIPEPTIDASE_ACTIVITY	0.275093917	0.26306	1	0
GO_MAGNESIUM_DEPENDENT_PROTEIN_SERINE_THREONINE_PHOSPHATASE_ACTIVITY	0.275398498	0.34928	1	0
GO_SCAVENGER_RECEPTOR_ACTIVITY	0.277217418	0.29169	1	0
GO_DNA_DEPENDENT_ATPASE_ACTIVITY	0.277791399	0.33394	1	0
GO_FERRIC_IRON_BINDING	0.277876737	0.28002	1	0
GO_VOLTAGE_GATED_SODIUM_CHANNEL_ACTIVITY_INVOLVED_IN_CARDIAC_MUSCLE_CELL_ACTION_POTENTIAL	0.278356796	0.28844	1	0
GO_MEDIATOR_COMPLEX_BINDING	0.278580361	0.26712	1	0
GO_HISTONE_ARGININE_N_METHYLTRANSFERASE_ACTIVITY	0.278821262	0.30828	1	0
GO_PROTEIN_ARGININE_N_METHYLTRANSFERASE_ACTIVITY	0.278821262	0.30569	1	0
GO_PALMITOYLTRANSFERASE_ACTIVITY	0.279038996	0.29971	1	0
GO_PHOSPHATIDYLINOSITOL_3_KINASE_ACTIVITY	0.280390142	0.25557	1	0
GO_ISOCITRATE_DEHYDROGENASE_ACTIVITY	0.280726755	0.2809	1	0
GO_STEROL_TRANSPORTER_ACTIVITY	0.280895514	0.21065	1	0
GO_SINGLE_STRANDED_DNA_BINDING	0.282679465	0.36931	1	0
GO_PEPTIDE_TRANSMEMBRANE_TRANSPORTER_ACTIVITY	0.28307133	0.26992	1	0
GO_PASSIVE_TRANSMEMBRANE_TRANSPORTER_ACTIVITY	0.283156126	0.22526	1	0
GO_PHOSPHATIDYLINOSITOL_PHOSPHATE_5_PHOSPHATASE_ACTIVITY	0.284289277	0.28528	1	0
GO_PHOSPHATIDYLINOSITOL_4_5_BISPHOSPHATE_5_PHOSPHATASE_ACTIVITY	0.284289277	0.28466	1	0
GO_PROTEIN_SERINE_THREONINE_KINASE_INHIBITOR_ACTIVITY	0.284974884	0.22597	1	0
GO_RECEPTOR_TYROSINE_KINASE_BINDING	0.28545261	0.29466	1	0
GO_RNA_POLYMERASE_II_CTD_HEPTAPEPTIDE_REPEAT_KINASE_ACTIVITY	0.286009034	0.27852	1	0
GO_NUCLEAR_RECEPTOR_ACTIVITY	0.28810677	0.28523	1	0
GO_ISOMERASE_ACTIVITY	0.29409705	0.25236	1	0
GO_NMDA_GLUTAMATE_RECEPTOR_ACTIVITY	0.295942358	0.30377	1	0
GO_INORGANIC_ANION_EXCHANGER_ACTIVITY	0.296401853	0.29739	1	0
GO_SODIUM_BICARBONATE_SYMPORTER_ACTIVITY	0.296401853	0.29645	1	0
GO_DYNEIN_LIGHT_INTERMEDIATE_CHAIN_BINDING	0.296720806	0.43523	1	0
GO_MHC_CLASS_IB_PROTEIN_BINDING	0.296758105	0.29744	1	0
GO_HYALURONONGLUCOSAMINIDASE_ACTIVITY	0.297264006	0.27757	1	0
GO_METALLOPEPTIDASE_ACTIVITY	0.298324189	0.30459	1	0
GO_ION_CHANNEL_REGULATOR_ACTIVITY	0.3024752	0.25908	1	0
GO_POLYPEPTIDE_N_ACETYLGALACTOSAMINYLTRANSFERASE_ACTIVITY	0.302786876	0.29531	1	0
GO_C_PALMITOYLTRANSFERASE_ACTIVITY	0.302814393	0.30149	1	0
GO_PEPTIDE_RECEPTOR_ACTIVITY	0.303180649	0.3633	1	0
GO_TRANSCRIPTION_COREPRESSOR_ACTIVITY	0.304390928	0.32296	1	0
GO_EXTRACELLULAR_MATRIX_STRUCTURAL_CONSTITUENT_CONFERRING_COMPRESSION_RESISTANCE	0.306449804	0.33252	1	0
GO_PEPTIDYL_PROLINE_DIOXYGENASE_ACTIVITY	0.30690193	0.29881	1	0
GO_CYCLIN_DEPENDENT_PROTEIN_SERINE_THREONINE_KINASE_INHIBITOR_ACTIVITY	0.307350764	0.28587	1	0
GO_AT_DNA_BINDING	0.310295689	0.31313	1	0
GO_DNA_APURINIC_OR_APYRIMIDINIC_SITE_ENDONUCLEASE_ACTIVITY	0.310295689	0.30995	1	0
GO_5_DEOXYRIBOSE_5_PHOSPHATE_LYASE_ACTIVITY	0.310295689	0.30897	1	0
GO_CYCLIC_NUCLEOTIDE_BINDING	0.311655589	0.29641	1	0
GO_LONG_CHAIN_FATTY_ACID_COA_LIGASE_ACTIVITY	0.311720698	0.31353	1	0
GO_FATTY_ACID_LIGASE_ACTIVITY	0.311720698	0.30988	1	0
GO_MEDIUM_CHAIN_FATTY_ACID_COA_LIGASE_ACTIVITY	0.311720698	0.3123	1	0
GO_OXIDOREDUCTASE_ACTIVITY_ACTING_ON_A_SULFUR_GROUP_OF_DONORS_DISULFIDE_AS_ACCEPTOR	0.313145707	0.31373	1	0
GO_TRANSMEMBRANE_RECEPTOR_PROTEIN_SERINE_THREONINE_KINASE_ACTIVITY	0.314891975	0.27797	1	0
GO_VOLTAGE_GATED_ION_CHANNEL_ACTIVITY	0.315616162	0.30068	1	0
GO_PROTEIN_PHOSPHATASE_2A_BINDING	0.317459925	0.36143	1	0
GO_NEUREXIN_FAMILY_PROTEIN_BINDING	0.317776986	0.31659	1	0
GO_TRANSFERASE_ACTIVITY_TRANSFERRING_ALKYL_OR_ARYL_OTHER_THAN_METHYL_GROUPS	0.318011707	0.31965	1	0
GO_CATION_CATION_ANTIPORTER_ACTIVITY	0.319581163	0.27186	1	0
GO_SOLUTE_CATION_ANTIPORTER_ACTIVITY	0.319581163	0.27456	1	0
GO_LIGASE_ACTIVITY_FORMING_CARBON_OXYGEN_BONDS	0.320016043	0.30888	1	0
GO_CERAMIDE_TRANSPORTER_ACTIVITY	0.320270752	0.32045	1	0
GO_SPHINGOLIPID_TRANSPORTER_ACTIVITY	0.320270752	0.3198	1	0
GO_CERAMIDE_1_PHOSPHATE_BINDING	0.320270752	0.31863	1	0
GO_GLYCOLIPID_BINDING	0.320591157	0.34638	1	0
GO_LIGAND_GATED_SODIUM_CHANNEL_ACTIVITY	0.321250994	0.31786	1	0
GO_PROSTANOID_RECEPTOR_ACTIVITY	0.324302122	0.31528	1	0
GO_PROSTAGLANDIN_E_RECEPTOR_ACTIVITY	0.324302122	0.31673	1	0
GO_TRANSFERASE_ACTIVITY_TRANSFERRING_GLYCOSYL_GROUPS	0.325125986	0.36804	1	0
GO_MAP_KINASE_ACTIVITY	0.326086957	0.32831	1	0
GO_ACTIVE_ION_TRANSMEMBRANE_TRANSPORTER_ACTIVITY	0.326866658	0.25114	1	0
GO_NF_KAPPAB_BINDING	0.327853543	0.37085	1	0
GO_UDP_XYLOSYLTRANSFERASE_ACTIVITY	0.332787028	0.36768	1	0
GO_EXTRACELLULAR_MATRIX_CONSTITUENT_CONFERRING_ELASTICITY	0.333421673	0.32964	1	0
GO_POTASSIUM_ION_TRANSMEMBRANE_TRANSPORTER_ACTIVITY	0.334320326	0.28895	1	0
GO_PROTEIN_TYROSINE_KINASE_BINDING	0.335396453	0.34615	1	0
GO_BMP_BINDING	0.336122577	0.35363	1	0
GO_PRIMARY_MIRNA_BINDING	0.338795867	0.33763	1	0
GO_IRON_ION_BINDING	0.338832325	0.32756	1	0
GO_SH3_SH2_ADAPTOR_ACTIVITY	0.339003413	0.30324	1	0
GO_ATPASE_ACTIVITY	0.339690924	0.32185	1	0
GO_OXIDOREDUCTASE_ACTIVITY_ACTING_ON_CH_OH_GROUP_OF_DONORS	0.339775568	0.33216	1	0
GO_RNA_POLYMERASE_III_REGULATORY_REGION_DNA_BINDING	0.340330463	0.33744	1	0
GO_STRUCTURAL_CONSTITUENT_OF_PRESYNAPSE	0.340379485	0.34365	1	0
GO_DEAD_H_BOX_RNA_HELICASE_BINDING	0.340577129	0.34146	1	0
GO_NUCLEOSOME_BINDING	0.340605012	0.35595	1	0
GO_ANION_TRANSMEMBRANE_TRANSPORTER_ACTIVITY	0.341183557	0.30471	1	0
GO_ADENYL_NUCLEOTIDE_EXCHANGE_FACTOR_ACTIVITY	0.342002138	0.34133	1	0
GO_SUMO_TRANSFERASE_ACTIVITY	0.342217323	0.30391	1	0
GO_SNRNP_BINDING	0.342235795	0.3317	1	0
GO_SMALL_GTPASE_BINDING	0.342361028	0.21665	1	0
GO_PEROXISOME_PROLIFERATOR_ACTIVATED_RECEPTOR_BINDING	0.343276058	0.30775	1	0
GO_G_PROTEIN_COUPLED_CHEMOATTRACTANT_RECEPTOR_ACTIVITY	0.344067407	0.41542	1	0
GO_REPRESSING_TRANSCRIPTION_FACTOR_BINDING	0.345148432	0.39277	1	0
GO_CYCLIN_DEPENDENT_PROTEIN_KINASE_ACTIVITY	0.34526992	0.31133	1	0
GO_TELOMERASE_RNA_BINDING	0.346989669	0.34822	1	0
GO_HYALURONIC_ACID_BINDING	0.348259735	0.36925	1	0
GO_ION_ANTIPORTER_ACTIVITY	0.348426659	0.28301	1	0
GO_CULLIN_FAMILY_PROTEIN_BINDING	0.348628862	0.44018	1	0
GO_AMYLOID_BETA_BINDING	0.349376166	0.32041	1	0
GO_INTRAMOLECULAR_OXIDOREDUCTASE_ACTIVITY	0.349673226	0.4365	1	0
GO_PROTEIN_DISULFIDE_ISOMERASE_ACTIVITY	0.349673226	0.43429	1	0
GO_CALCIUM_DEPENDENT_PHOSPHOLIPID_BINDING	0.350131438	0.31254	1	0
GO_EXTRACELLULAR_MATRIX_BINDING	0.350262849	0.35375	1	0
GO_BENZODIAZEPINE_RECEPTOR_ACTIVITY	0.35034928	0.34	1	0
GO_GTPASE_ACTIVITY	0.355147587	0.43282	1	0
GO_ATPASE_ACTIVITY_COUPLED	0.357730813	0.37147	1	0
GO_GLUCOCORTICOID_RECEPTOR_BINDING	0.35838974	0.35701	1	0
GO_PROTON_TRANSPORTING_ATP_SYNTHASE_ACTIVITY_ROTATIONAL_MECHANISM	0.358554481	0.33485	1	0
GO_L_ASCORBIC_ACID_BINDING	0.359307634	0.3179	1	0
GO_LIPOPROTEIN_PARTICLE_RECEPTOR_BINDING	0.360261545	0.37757	1	0
GO_LOW_DENSITY_LIPOPROTEIN_PARTICLE_RECEPTOR_BINDING	0.360261545	0.37617	1	0
GO_POTASSIUM_CHANNEL_ACTIVITY	0.360527579	0.33747	1	0
GO_KINASE_REGULATOR_ACTIVITY	0.361118557	0.35795	1	0
GO_TRANSCRIPTION_COFACTOR_BINDING	0.361683481	0.39466	1	0
GO_TRANSCRIPTION_COACTIVATOR_BINDING	0.361683481	0.39438	1	0
GO_LIPASE_ACTIVATOR_ACTIVITY	0.362543921	0.36324	1	0
GO_PHOSPHOLIPASE_ACTIVATOR_ACTIVITY	0.362543921	0.36514	1	0
GO_SECONDARY_ACTIVE_SULFATE_TRANSMEMBRANE_TRANSPORTER_ACTIVITY	0.364089776	0.36704	1	0
GO_SULFATE_TRANSMEMBRANE_TRANSPORTER_ACTIVITY	0.364089776	0.36523	1	0
GO_OXALATE_TRANSMEMBRANE_TRANSPORTER_ACTIVITY	0.364089776	0.36473	1	0
GO_ACID_AMINO_ACID_LIGASE_ACTIVITY	0.364275378	0.35757	1	0
GO_PROTEIN_GLUTAMIC_ACID_LIGASE_ACTIVITY	0.364275378	0.35635	1	0
GO_CILIARY_NEUROTROPHIC_FACTOR_RECEPTOR_ACTIVITY	0.366185917	0.37559	1	0
GO_BHLH_TRANSCRIPTION_FACTOR_BINDING	0.366470283	0.44092	1	0
GO_GLUCOSE_SODIUM_SYMPORTER_ACTIVITY	0.366690461	0.35975	1	0
GO_PROTEIN_SERINE_THREONINE_KINASE_ACTIVITY	0.367052423	0.27639	1	0
GO_GTPASE_REGULATOR_ACTIVITY	0.36816319	0.40495	1	0
GO_ENDORIBONUCLEASE_ACTIVITY	0.371061935	0.4003	1	0
GO_MICROTUBULE_BINDING	0.371102043	0.39152	1	0
GO_ACETYLCHOLINE_RECEPTOR_ACTIVITY	0.371927325	0.37057	1	0
GO_ACETYLCHOLINE_BINDING	0.371927325	0.37284	1	0
GO_ACETYLCHOLINE_GATED_CATION_SELECTIVE_CHANNEL_ACTIVITY	0.371927325	0.37207	1	0
GO_SOLUTE_CATION_SYMPORTER_ACTIVITY	0.374241625	0.33518	1	0
GO_CHITIN_BINDING	0.37442109	0.37443	1	0
GO_KINASE_BINDING	0.37508188	0.33834	1	0
GO_ESTROGEN_RECEPTOR_BINDING	0.375282338	0.32794	1	0
GO_ADP_BINDING	0.375929953	0.47544	1	0
GO_3_HYDROXYACYL_COA_DEHYDRATASE_ACTIVITY	0.376558603	0.37565	1	0
GO_MODIFICATION_DEPENDENT_PROTEIN_BINDING	0.378644834	0.40081	1	0
GO_ANKYRIN_BINDING	0.378939558	0.34733	1	0
GO_R_SMAD_BINDING	0.379052369	0.37833	1	0
GO_HSP70_PROTEIN_BINDING	0.379719764	0.47611	1	0
GO_GLUTATHIONE_DISULFIDE_OXIDOREDUCTASE_ACTIVITY	0.382258639	0.38248	1	0
GO_PYRUVATE_DEHYDROGENASE_ACTIVITY	0.383683648	0.38451	1	0
GO_LAMININ_BINDING	0.383748485	0.37994	1	0
GO_BICARBONATE_TRANSMEMBRANE_TRANSPORTER_ACTIVITY	0.384033648	0.37551	1	0
GO_ANION_ANION_ANTIPORTER_ACTIVITY	0.384033648	0.37391	1	0
GO_DYNEIN_INTERMEDIATE_CHAIN_BINDING	0.38558081	0.53035	1	0
GO_FOLIC_ACID_BINDING	0.386889918	0.3865	1	0
GO_HYDROXYMETHYL__FORMYL_AND_RELATED_TRANSFERASE_ACTIVITY	0.386889918	0.38862	1	0
GO_NUCLEOBASE_BINDING	0.38724617	0.38786	1	0
GO_MAP_KINASE_KINASE_KINASE_ACTIVITY	0.389058737	0.3444	1	0
GO_G_PROTEIN_COUPLED_ADENOSINE_RECEPTOR_ACTIVITY	0.38979747	0.37962	1	0
GO_G_PROTEIN_COUPLED_NUCLEOTIDE_RECEPTOR_ACTIVITY	0.389998479	0.38115	1	0
GO_ACETYLGALACTOSAMINYLTRANSFERASE_ACTIVITY	0.390915467	0.37335	1	0
GO_DIACYLGLYCEROL_KINASE_ACTIVITY	0.391877449	0.38966	1	0
GO_NADPLUS_KINASE_ACTIVITY	0.391877449	0.39364	1	0
GO_DELTA_CATENIN_BINDING	0.392589954	0.39557	1	0
GO_E_BOX_BINDING	0.394185557	0.4195	1	0
GO_TRANSFERRIN_RECEPTOR_BINDING	0.395796224	0.39702	1	0
GO_GLYCINE_BINDING	0.396149507	0.47416	1	0
GO_RDNA_BINDING	0.399482344	0.4308	1	0
GO_CALCIUM_POTASSIUM_SODIUM_ANTIPORTER_ACTIVITY	0.399661723	0.38961	1	0
GO_HYDROLASE_ACTIVITY_ACTING_ON_GLYCOSYL_BONDS	0.401797925	0.45141	1	0
GO_MRNA_BINDING	0.40206147	0.47364	1	0
GO_HISTONE_DEMETHYLASE_ACTIVITY	0.402236277	0.38293	1	0
GO_RAP_GUANYL_NUCLEOTIDE_EXCHANGE_FACTOR_ACTIVITY	0.402565016	0.40411	1	0
GO_NEDD8_SPECIFIC_PROTEASE_ACTIVITY	0.403357285	0.38831	1	0
GO_LAMININ_1_BINDING	0.404346277	0.40485	1	0
GO_ROUNDABOUT_BINDING	0.404346277	0.40373	1	0
GO_DOUBLE_STRANDED_DNA_BINDING	0.40445298	0.34121	1	0
GO_CARGO_RECEPTOR_ACTIVITY	0.404929472	0.44063	1	0
GO_PHOSPHATIDYLINOSITOL_3_KINASE_REGULATOR_ACTIVITY	0.405447143	0.47835	1	0
GO_1_PHOSPHATIDYLINOSITOL_3_KINASE_REGULATOR_ACTIVITY	0.405447143	0.47612	1	0
GO_CYCLOSPORIN_A_BINDING	0.405707579	0.39089	1	0
GO_STORE_OPERATED_CALCIUM_CHANNEL_ACTIVITY	0.405717354	0.40546	1	0
GO_ICOSANOID_RECEPTOR_ACTIVITY	0.405754357	0.3759	1	0
GO_1_PHOSPHATIDYLINOSITOL_BINDING	0.406337142	0.40833	1	0
GO_MACROMOLECULE_TRANSMEMBRANE_TRANSPORTER_ACTIVITY	0.408265052	0.41044	1	0
GO_CLATHRIN_BINDING	0.408688734	0.33944	1	0
GO_POLY_A_BINDING	0.408805155	0.4097	1	0
GO_BH_DOMAIN_BINDING	0.409864901	0.40117	1	0
GO_BH3_DOMAIN_BINDING	0.409864901	0.39607	1	0
GO_MANNOSYLTRANSFERASE_ACTIVITY	0.410368985	0.39735	1	0
GO_SINGLE_STRANDED_RNA_BINDING	0.410623287	0.42283	1	0
GO_RETINOL_BINDING	0.410899686	0.43605	1	0
GO_CORE_PROMOTER_SEQUENCE_SPECIFIC_DNA_BINDING	0.412033967	0.3283	1	0
GO_OLIGOPEPTIDE_BINDING	0.412896331	0.41151	1	0
GO_GLUTATHIONE_TRANSFERASE_ACTIVITY	0.412896331	0.41371	1	0
GO_TPR_DOMAIN_BINDING	0.413252583	0.41201	1	0
GO_BASAL_TRANSCRIPTION_MACHINERY_BINDING	0.416328577	0.38819	1	0
GO_NF_KAPPAB_INDUCING_KINASE_ACTIVITY	0.416458853	0.41671	1	0
GO_AMIDE_BINDING	0.416681758	0.37767	1	0
GO_THYROID_HORMONE_RECEPTOR_BINDING	0.417000982	0.3965	1	0
GO_GALANIN_RECEPTOR_ACTIVITY	0.417320028	0.41341	1	0
GO_DELAYED_RECTIFIER_POTASSIUM_CHANNEL_ACTIVITY	0.418166301	0.36372	1	0
GO_PHOSPHATIDYLINOSITOL_PHOSPHATE_KINASE_ACTIVITY	0.419211054	0.37058	1	0
GO_ENZYME_ACTIVATOR_ACTIVITY	0.419249102	0.49433	1	0
GO_SEQUENCE_SPECIFIC_DNA_BINDING	0.419953829	0.34233	1	0
GO_FIBROBLAST_GROWTH_FACTOR_RECEPTOR_BINDING	0.420021375	0.42415	1	0
GO_CELL_MATRIX_ADHESION_MEDIATOR_ACTIVITY	0.421090132	0.41973	1	0
GO_COLLAGEN_BINDING_INVOLVED_IN_CELL_MATRIX_ADHESION	0.421090132	0.42297	1	0
GO_PHOSPHATIDYLINOSITOL_5_PHOSPHATE_BINDING	0.421574442	0.40612	1	0
GO_NADH_PYROPHOSPHATASE_ACTIVITY	0.421802636	0.42477	1	0
GO_FUCOSYLTRANSFERASE_ACTIVITY	0.422309337	0.4213	1	0
GO_OXIDOREDUCTASE_ACTIVITY_ACTING_ON_PAIRED_DONORS_WITH_INCORPORATION_OR_REDUCTION_OF_MOLECULAR_OXYGEN	0.422861411	0.40373	1	0
GO_POSTSYNAPTIC_NEUROTRANSMITTER_RECEPTOR_ACTIVITY	0.423475282	0.39645	1	0
GO_HISTAMINE_RECEPTOR_ACTIVITY	0.423583897	0.42457	1	0
GO_GTP_DEPENDENT_PROTEIN_BINDING	0.423846438	0.38588	1	0
GO_SPECTRIN_BINDING	0.423941084	0.45792	1	0
GO_ALPHA_N_ACETYLGALACTOSAMINIDE_ALPHA_2_6_SIALYLTRANSFERASE_ACTIVITY	0.425046703	0.45631	1	0
GO_SIALYLTRANSFERASE_ACTIVITY	0.425046703	0.45773	1	0
GO_RNA_POLYMERASE_ACTIVITY	0.426242094	0.4606	1	0
GO_T_CELL_RECEPTOR_BINDING	0.426790167	0.42677	1	0
GO_PROTEIN_ADP_RIBOSYLASE_ACTIVITY	0.42737075	0.44214	1	0
GO_PROMOTER_SPECIFIC_CHROMATIN_BINDING	0.429144628	0.3624	1	0
GO_CATECHOLAMINE_BINDING	0.429283933	0.42874	1	0
GO_ALPHA_2A_ADRENERGIC_RECEPTOR_BINDING	0.429283933	0.42988	1	0
GO_EPINEPHRINE_BINDING	0.429283933	0.4291	1	0
GO_STEROID_DEHYDROGENASE_ACTIVITY	0.429523287	0.45988	1	0
GO_TRANSFERASE_ACTIVITY_TRANSFERRING_ACYL_GROUPS	0.429898741	0.59193	1	0
GO_QUINONE_BINDING	0.431777699	0.43169	1	0
GO_SUCCINATE_DEHYDROGENASE_ACTIVITY	0.431777699	0.43173	1	0
GO_OXIDOREDUCTASE_ACTIVITY_ACTING_ON_THE_CH_CH_GROUP_OF_DONORS_QUINONE_OR_RELATED_COMPOUND_AS_ACCEPTOR	0.431777699	0.43362	1	0
GO_UBIQUINONE_BINDING	0.431777699	0.43134	1	0
GO_RNA_POLYMERASE_II_REPRESSING_TRANSCRIPTION_FACTOR_BINDING	0.432955767	0.40403	1	0
GO_CO_SMAD_BINDING	0.433915212	0.43681	1	0
GO_NFAT_PROTEIN_BINDING	0.433915212	0.43466	1	0
GO_PROTEIN_MEMBRANE_ANCHOR	0.434700546	0.42572	1	0
GO_RETINAL_BINDING	0.435146658	0.48941	1	0
GO_HYDROLASE_ACTIVITY_HYDROLYZING_O_GLYCOSYL_COMPOUNDS	0.43572282	0.51516	1	0
GO_CARBOXYPEPTIDASE_ACTIVITY	0.435925187	0.42493	1	0
GO_SUGAR_TRANSMEMBRANE_TRANSPORTER_ACTIVITY	0.437306619	0.38949	1	0
GO_HEXOSE_TRANSMEMBRANE_TRANSPORTER_ACTIVITY	0.437306619	0.39181	1	0
GO_TRANSMITTER_GATED_CHANNEL_ACTIVITY	0.437683653	0.40502	1	0
GO_DYNEIN_LIGHT_CHAIN_BINDING	0.438319452	0.58523	1	0
GO_THIOREDOXIN_DISULFIDE_REDUCTASE_ACTIVITY	0.438349655	0.4097	1	0
GO_SOLUTE_PROTON_ANTIPORTER_ACTIVITY	0.438396005	0.46619	1	0
GO_MONOVALENT_CATION_PROTON_ANTIPORTER_ACTIVITY	0.438396005	0.46703	1	0
GO_3_PHOSPHOADENOSINE_5_PHOSPHOSULFATE_BINDING	0.440684004	0.44162	1	0
GO_PHOSPHATIDYLINOSITOL_KINASE_ACTIVITY	0.441024305	0.41586	1	0
GO_PRIMARY_ACTIVE_TRANSMEMBRANE_TRANSPORTER_ACTIVITY	0.441392644	0.35147	1	0
GO_PEPTIDE_DISULFIDE_OXIDOREDUCTASE_ACTIVITY	0.442412706	0.42579	1	0
GO_PROTEIN_KINASE_A_BINDING	0.442986724	0.33482	1	0
GO_STRUCTURAL_CONSTITUENT_OF_RIBOSOME	0.444363973	0.44679	1	0
GO_NON_MEMBRANE_SPANNING_PROTEIN_TYROSINE_KINASE_ACTIVITY	0.444712071	0.34458	1	0
GO_PEPTIDE_BINDING	0.44492499	0.43542	1	0
GO_ARRESTIN_FAMILY_PROTEIN_BINDING	0.445315283	0.44691	1	0
GO_MONOOXYGENASE_ACTIVITY	0.445504792	0.52436	1	0
GO_MITOGEN_ACTIVATED_PROTEIN_KINASE_BINDING	0.445698265	0.42265	1	0
GO_G_PROTEIN_COUPLED_RECEPTOR_ACTIVITY	0.446127238	0.37768	1	0
GO_5_3_EXONUCLEASE_ACTIVITY	0.447274134	0.43377	1	0
GO_U1_SNRNA_BINDING	0.448521553	0.44771	1	0
GO_RNA_STEM_LOOP_BINDING	0.448521553	0.44861	1	0
GO_IONOTROPIC_GLUTAMATE_RECEPTOR_BINDING	0.448863269	0.45961	1	0
GO_MITOGEN_ACTIVATED_PROTEIN_KINASE_KINASE_KINASE_BINDING	0.450942855	0.53081	1	0
GO_FMN_BINDING	0.451176674	0.45183	1	0
GO_DNA_BINDING_BENDING	0.451186901	0.43389	1	0
GO_SUMO_BINDING	0.451371571	0.45304	1	0
GO_SUMO_POLYMER_BINDING	0.451371571	0.45332	1	0
GO_SMAD_BINDING	0.45155261	0.41924	1	0
GO_SYMPORTER_ACTIVITY	0.452307465	0.39634	1	0
GO_HEPARAN_SULFATE_SULFOTRANSFERASE_ACTIVITY	0.45279658	0.45298	1	0
GO_LIGAND_GATED_ION_CHANNEL_ACTIVITY	0.453757576	0.38354	1	0
GO_MHC_CLASS_I_RECEPTOR_ACTIVITY	0.455607548	0.43909	1	0
GO_5_3_EXODEOXYRIBONUCLEASE_ACTIVITY	0.45600285	0.45481	1	0
GO_OXIDOREDUCTASE_ACTIVITY_ACTING_ON_THE_CH_CH_GROUP_OF_DONORS_NAD_OR_NADP_AS_ACCEPTOR	0.456112449	0.50043	1	0
GO_UDP_GALACTOSYLTRANSFERASE_ACTIVITY	0.45700559	0.63021	1	0
GO_GALACTOSYLTRANSFERASE_ACTIVITY	0.45700559	0.63208	1	0
GO_PEPTIDOGLYCAN_BINDING	0.458140363	0.45753	1	0
GO_MIRNA_BINDING	0.458496615	0.45768	1	0
GO_REGULATORY_RNA_BINDING	0.458496615	0.46007	1	0
GO_MAP_KINASE_KINASE_ACTIVITY	0.458819145	0.45926	1	0
GO_LONG_CHAIN_FATTY_ACID_TRANSPORTER_ACTIVITY	0.459921624	0.46104	1	0
GO_BILE_ACID_BINDING	0.459921624	0.45902	1	0
GO_TRANSMEMBRANE_RECEPTOR_PROTEIN_PHOSPHATASE_ACTIVITY	0.46005891	0.46878	1	0
GO_DNA_REPLICATION_ORIGIN_BINDING	0.460277877	0.46272	1	0
GO_ATPASE_ACTIVITY_COUPLED_TO_TRANSMEMBRANE_MOVEMENT_OF_IONS_PHOSPHORYLATIVE_MECHANISM	0.461153407	0.41424	1	0
GO_HEXOSAMINIDASE_ACTIVITY	0.461678955	0.43787	1	0
GO_EXONUCLEASE_ACTIVITY_ACTIVE_WITH_EITHER_RIBO_OR_DEOXYRIBONUCLEIC_ACIDS_AND_PRODUCING_5_PHOSPHOMONOESTERS	0.461735068	0.4728	1	0
GO_SATELLITE_DNA_BINDING	0.462059138	0.46634	1	0
GO_AMINO_ACID_BINDING	0.462518159	0.49066	1	0
GO_GTP_RHO_BINDING	0.462653098	0.46946	1	0
GO_OXYSTEROL_BINDING	0.462661955	0.45926	1	0
GO_TRANSLATION_REGULATOR_ACTIVITY	0.467909512	0.60091	1	0
GO_TRANSLATION_REGULATOR_ACTIVITY_NUCLEIC_ACID_BINDING	0.467909512	0.60354	1	0
GO_STEROID_HYDROXYLASE_ACTIVITY	0.468178574	0.58814	1	0
GO_CO_RECEPTOR_BINDING	0.468515461	0.48086	1	0
GO_VOLTAGE_GATED_POTASSIUM_CHANNEL_ACTIVITY_INVOLVED_IN_CARDIAC_MUSCLE_CELL_ACTION_POTENTIAL_REPOLARIZATION	0.470276138	0.47176	1	0
GO_VOLTAGE_GATED_POTASSIUM_CHANNEL_ACTIVITY_INVOLVED_IN_VENTRICULAR_CARDIAC_MUSCLE_CELL_ACTION_POTENTIAL_REPOLARIZATION	0.470276138	0.4736	1	0
GO_CHLORIDE_ION_BINDING	0.470609191	0.47267	1	0
GO_NUCLEOSIDE_TRIPHOSPHATE_DIPHOSPHATASE_ACTIVITY	0.470609191	0.46977	1	0
GO_TOXIC_SUBSTANCE_BINDING	0.470724398	0.45795	1	0
GO_DNA_BINDING_TRANSCRIPTION_ACTIVATOR_ACTIVITY	0.471469533	0.39769	1	0
GO_LIGAND_GATED_CATION_CHANNEL_ACTIVITY	0.471857425	0.41632	1	0
GO_OXIDOREDUCTASE_ACTIVITY_ACTING_ON_THE_CH_NH2_GROUP_OF_DONORS	0.472649333	0.51172	1	0
GO_RNA_POLYMERASE_II_CORE_PROMOTER_SEQUENCE_SPECIFIC_DNA_BINDING	0.473111625	0.40212	1	0
GO_POTASSIUM_ION_ANTIPORTER_ACTIVITY	0.473876231	0.45955	1	0
GO_PROTEIN_KINASE_C_ACTIVITY	0.474099799	0.46771	1	0
GO_ENDORIBONUCLEASE_ACTIVITY_PRODUCING_5_PHOSPHOMONOESTERS	0.474476745	0.43644	1	0
GO_PHOSPHOLIPASE_INHIBITOR_ACTIVITY	0.477230593	0.44323	1	0
GO_ADENYLYLTRANSFERASE_ACTIVITY	0.478338715	0.45503	1	0
GO_LIPASE_INHIBITOR_ACTIVITY	0.478490227	0.444	1	0
GO_NEUROPEPTIDE_RECEPTOR_BINDING	0.48069911	0.46811	1	0
GO_SEROTONIN_RECEPTOR_ACTIVITY	0.481950962	0.4663	1	0
GO_TRNA_METHYLTRANSFERASE_ACTIVITY	0.481995728	0.46322	1	0
GO_OXIDOREDUCTASE_ACTIVITY_ACTING_ON_A_SULFUR_GROUP_OF_DONORS_NAD_P_AS_ACCEPTOR	0.48246463	0.43542	1	0
GO_CATALYTIC_ACTIVITY_ACTING_ON_A_TRNA	0.483737926	0.42675	1	0
GO_HYDROLASE_ACTIVITY_ACTING_ON_CARBON_NITROGEN_BUT_NOT_PEPTIDE_BONDS_IN_CYCLIC_AMIDES	0.483973201	0.54947	1	0
GO_DEMETHYLASE_ACTIVITY	0.484530413	0.45964	1	0
GO_CYCLIN_DEPENDENT_PROTEIN_SERINE_THREONINE_KINASE_REGULATOR_ACTIVITY	0.485039213	0.46594	1	0
GO_HYDROLASE_ACTIVITY_ACTING_ON_CARBON_NITROGEN_BUT_NOT_PEPTIDE_BONDS_IN_LINEAR_AMIDES	0.485636137	0.5501	1	0
GO_UBIQUITIN_PROTEIN_TRANSFERASE_INHIBITOR_ACTIVITY	0.486996794	0.48662	1	0
GO_LARGE_RIBOSOMAL_SUBUNIT_RRNA_BINDING	0.486996794	0.4874	1	0
GO_UBIQUITIN_LIGASE_INHIBITOR_ACTIVITY	0.486996794	0.48672	1	0
GO_TRANSCRIPTION_FACTOR_BINDING	0.488025705	0.43752	1	0
GO_INHIBITORY_EXTRACELLULAR_LIGAND_GATED_ION_CHANNEL_ACTIVITY	0.488421803	0.48714	1	0
GO_GABA_GATED_CHLORIDE_ION_CHANNEL_ACTIVITY	0.488595866	0.49066	1	0
GO_LIGAND_GATED_ANION_CHANNEL_ACTIVITY	0.488595866	0.48941	1	0
GO_HISTONE_THREONINE_KINASE_ACTIVITY	0.490439083	0.4814	1	0
GO_STEROID_HORMONE_RECEPTOR_BINDING	0.491169252	0.43386	1	0
GO_INTRACELLULAR_CALCIUM_ACTIVATED_CHLORIDE_CHANNEL_ACTIVITY	0.492340577	0.48988	1	0
GO_BIOTIN_BINDING	0.493409334	0.49551	1	0
GO_MICROTUBULE_MOTOR_ACTIVITY	0.493552302	0.59049	1	0
GO_2_IRON_2_SULFUR_CLUSTER_BINDING	0.49358535	0.43442	1	0
GO_PEPTIDE_HORMONE_BINDING	0.493969798	0.48448	1	0
GO_FOUR_WAY_JUNCTION_HELICASE_ACTIVITY	0.495190595	0.49617	1	0
GO_OXIDOREDUCTASE_ACTIVITY_ACTING_ON_SINGLE_DONORS_WITH_INCORPORATION_OF_MOLECULAR_OXYGEN	0.495487964	0.49381	1	0
GO_O_METHYLTRANSFERASE_ACTIVITY	0.495809592	0.51019	1	0
GO_NEUROTRANSMITTER_RECEPTOR_ACTIVITY	0.496979947	0.43575	1	0
GO_DNA_CLAMP_LOADER_ACTIVITY	0.497328108	0.49705	1	0
GO_HORMONE_ACTIVITY	0.497499093	0.45282	1	0
GO_CARD_DOMAIN_BINDING	0.49833379	0.49775	1	0
GO_MANGANESE_ION_TRANSMEMBRANE_TRANSPORTER_ACTIVITY	0.498753117	0.49634	1	0
GO_GAP_JUNCTION_HEMI_CHANNEL_ACTIVITY	0.500178126	0.5004	1	0
GO_ATP_DEPENDENT_PROTEIN_BINDING	0.504453153	0.50536	1	0
GO_NUCLEOSIDE_KINASE_ACTIVITY	0.505165657	0.50467	1	0
GO_METHYLATED_HISTONE_BINDING	0.506364583	0.52585	1	0
GO_HISTONE_BINDING	0.508072988	0.51953	1	0
GO_STRUCTURAL_MOLECULE_ACTIVITY_CONFERRING_ELASTICITY	0.508162549	0.50108	1	0
GO_AMMONIUM_ION_BINDING	0.509007324	0.49627	1	0
GO_3_HYDROXYACYL_COA_DEHYDROGENASE_ACTIVITY	0.509042402	0.55185	1	0
GO_RETINOIC_ACID_RECEPTOR_BINDING	0.509456959	0.45771	1	0
GO_GLUCOSE_BINDING	0.510153188	0.50871	1	0
GO_NUCLEOBASE_CONTAINING_COMPOUND_TRANSMEMBRANE_TRANSPORTER_ACTIVITY	0.512424164	0.57083	1	0
GO_HISTONE_METHYLTRANSFERASE_ACTIVITY_H4_K20_SPECIFIC_	0.514071963	0.51278	1	0
GO_HISTONE_METHYLTRANSFERASE_ACTIVITY_H3_K36_SPECIFIC_	0.514071963	0.51672	1	0
GO_HYDROLASE_ACTIVITY_ACTING_ON_CARBON_NITROGEN_BUT_NOT_PEPTIDE_BONDS	0.51487518	0.59655	1	0
GO_POTASSIUM_CHANNEL_REGULATOR_ACTIVITY	0.515670404	0.45479	1	0
GO_INTRONIC_TRANSCRIPTION_REGULATORY_REGION_DNA_BINDING	0.517517758	0.5025	1	0
GO_ACYL_COA_DEHYDROGENASE_ACTIVITY	0.519143404	0.50473	1	0
GO_EXTRACELLULAR_LIGAND_GATED_ION_CHANNEL_ACTIVITY	0.52003104	0.49957	1	0
GO_PROTEIN_METHYLTRANSFERASE_ACTIVITY	0.520535067	0.5253	1	0
GO_HISTONE_METHYLTRANSFERASE_ACTIVITY	0.520535067	0.52936	1	0
GO_ODORANT_BINDING	0.520576556	0.50431	1	0
GO_GAMMA_AMINOBUTYRIC_ACID_TRANSMEMBRANE_TRANSPORTER_ACTIVITY	0.521197007	0.52012	1	0
GO_SECONDARY_ACTIVE_MONOCARBOXYLATE_TRANSMEMBRANE_TRANSPORTER_ACTIVITY	0.521197007	0.51981	1	0
GO_MONOCARBOXYLATE_SODIUM_SYMPORTER_ACTIVITY	0.521197007	0.52447	1	0
GO_EXOGENOUS_PROTEIN_BINDING	0.521456071	0.524	1	0
GO_ACTIVIN_BINDING	0.52256653	0.51691	1	0
GO_ENDOPEPTIDASE_ACTIVATOR_ACTIVITY	0.523232072	0.51977	1	0
GO_WW_DOMAIN_BINDING	0.525010286	0.56741	1	0
GO_DNA_POLYMERASE_ACTIVITY	0.526171481	0.53888	1	0
GO_STEROID_BINDING	0.526309465	0.49098	1	0
GO_LYSINE_N_ACETYLTRANSFERASE_ACTIVITY_ACTING_ON_ACETYL_PHOSPHATE_AS_DONOR	0.5279658	0.52859	1	0
GO_2_OXOGLUTARATE_DEPENDENT_DIOXYGENASE_ACTIVITY	0.529290179	0.50243	1	0
GO_POLYNUCLEOTIDE_ADENYLYLTRANSFERASE_ACTIVITY	0.530459565	0.52966	1	0
GO_ATP_DEPENDENT_MICROTUBULE_MOTOR_ACTIVITY	0.530808627	0.68306	1	0
GO_CYCLOHYDROLASE_ACTIVITY	0.53117207	0.53288	1	0
GO_FERROUS_IRON_BINDING	0.532061025	0.52189	1	0
GO_AP_2_ADAPTOR_COMPLEX_BINDING	0.533914013	0.51295	1	0
GO_CLATHRIN_HEAVY_CHAIN_BINDING	0.53437834	0.53388	1	0
GO_PHOSPHOLIPASE_A2_ACTIVITY	0.538691433	0.5175	1	0
GO_CHLORIDE_TRANSMEMBRANE_TRANSPORTER_ACTIVITY	0.539293228	0.53699	1	0
GO_ORGANOPHOSPHATE_ESTER_TRANSMEMBRANE_TRANSPORTER_ACTIVITY	0.539621869	0.53296	1	0
GO_SYNTAXIN_BINDING	0.540705497	0.45879	1	0
GO_SNARE_BINDING	0.540705497	0.45818	1	0
GO_PROTON_TRANSMEMBRANE_TRANSPORTER_ACTIVITY	0.541480846	0.49994	1	0
GO_ACYLGLYCEROL_O_ACYLTRANSFERASE_ACTIVITY	0.542572141	0.54527	1	0
GO_LYSOPHOSPHOLIPID_ACYLTRANSFERASE_ACTIVITY	0.542572141	0.54241	1	0
GO_LYSOPHOSPHATIDIC_ACID_BINDING	0.542572141	0.54262	1	0
GO_LONG_CHAIN_FATTY_ACYL_COA_BINDING	0.542572141	0.54412	1	0
GO_NARROW_PORE_CHANNEL_ACTIVITY	0.547175208	0.58493	1	0
GO_POTASSIUM_ION_LEAK_CHANNEL_ACTIVITY	0.547175208	0.58455	1	0
GO_PROTEIN_DISULFIDE_OXIDOREDUCTASE_ACTIVITY	0.548411128	0.51993	1	0
GO_STEROL_BINDING	0.548692469	0.49854	1	0
GO_DNA_TOPOISOMERASE_BINDING	0.548984681	0.55034	1	0
GO_5S_RRNA_BINDING	0.551478447	0.55114	1	0
GO_DOUBLE_STRANDED_RNA_BINDING	0.552367394	0.61061	1	0
GO_APOLIPOPROTEIN_A_I_BINDING	0.552903456	0.55276	1	0
GO_PHOSPHATIDYLINOSITOL_PHOSPHATE_PHOSPHATASE_ACTIVITY	0.55303275	0.57401	1	0
GO_PHOSPHATIDYLINOSITOL_BISPHOSPHATE_PHOSPHATASE_ACTIVITY	0.55303275	0.57024	1	0
GO_PHOSPHATIDYLINOSITOL_4_5_BISPHOSPHATE_PHOSPHATASE_ACTIVITY	0.55303275	0.5723	1	0
GO_CALCIUM_DEPENDENT_PROTEIN_BINDING	0.553984232	0.56275	1	0
GO_POTASSIUM_CHLORIDE_SYMPORTER_ACTIVITY	0.554684717	0.55515	1	0
GO_DIPEPTIDYL_PEPTIDASE_ACTIVITY	0.555238774	0.55467	1	0
GO_THREONINE_TYPE_PEPTIDASE_ACTIVITY	0.555397221	0.55519	1	0
GO_HEMOGLOBIN_BINDING	0.556880472	0.54896	1	0
GO_DNA_BINDING_TRANSCRIPTION_REPRESSOR_ACTIVITY_RNA_POLYMERASE_II_SPECIFIC	0.557589583	0.50796	1	0
GO_NADH_DEHYDROGENASE_ACTIVITY	0.558078144	0.53169	1	0
GO_PHOSPHATASE_ACTIVATOR_ACTIVITY	0.559112641	0.57531	1	0
GO_PROTEIN_PHOSPHATASE_ACTIVATOR_ACTIVITY	0.559112641	0.58053	1	0
GO_NUCLEOSIDE_TRIPHOSPHATASE_REGULATOR_ACTIVITY	0.559264145	0.59758	1	0
GO_STRUCTURAL_CONSTITUENT_OF_EPIDERMIS	0.559315996	0.56129	1	0
GO_STEROID_HORMONE_RECEPTOR_ACTIVITY	0.559643532	0.57696	1	0
GO_HORMONE_BINDING	0.562101556	0.50116	1	0
GO_TRNA_BINDING	0.562605935	0.55626	1	0
GO_GUANYLATE_KINASE_ACTIVITY	0.565211399	0.55688	1	0
GO_RAB_GUANYL_NUCLEOTIDE_EXCHANGE_FACTOR_ACTIVITY	0.566535525	0.56567	1	0
GO_CATALYTIC_ACTIVITY_ACTING_ON_RNA	0.567662076	0.58724	1	0
GO_ACID_THIOL_LIGASE_ACTIVITY	0.568145554	0.56613	1	0
GO_DICARBOXYLIC_ACID_TRANSMEMBRANE_TRANSPORTER_ACTIVITY	0.568338659	0.56166	1	0
GO_NADPH_BINDING	0.568570244	0.56259	1	0
GO_AMIDE_TRANSMEMBRANE_TRANSPORTER_ACTIVITY	0.569362927	0.54983	1	0
GO_ENDORIBONUCLEASE_ACTIVITY_PRODUCING_3_PHOSPHOMONOESTERS	0.57008294	0.59225	1	0
GO_CYSTEINE_TYPE_ENDOPEPTIDASE_INHIBITOR_ACTIVITY_INVOLVED_IN_APOPTOTIC_PROCESS	0.570180264	0.52614	1	0
GO_COFACTOR_TRANSMEMBRANE_TRANSPORTER_ACTIVITY	0.571550599	0.60224	1	0
GO_CYSTEINE_TYPE_ENDOPEPTIDASE_INHIBITOR_ACTIVITY	0.571646142	0.51134	1	0
GO_LIPOPROTEIN_PARTICLE_RECEPTOR_ACTIVITY	0.572497328	0.57352	1	0
GO_LOW_DENSITY_LIPOPROTEIN_PARTICLE_RECEPTOR_ACTIVITY	0.572497328	0.57282	1	0
GO_HIGH_DENSITY_LIPOPROTEIN_PARTICLE_BINDING	0.572497328	0.57176	1	0
GO_TOLL_LIKE_RECEPTOR_BINDING	0.572497328	0.57359	1	0
GO_PATTERN_RECOGNITION_RECEPTOR_ACTIVITY	0.572497328	0.57162	1	0
GO_D1_DOPAMINE_RECEPTOR_BINDING	0.573209833	0.57686	1	0
GO_G_PROTEIN_COUPLED_NEUROTRANSMITTER_RECEPTOR_ACTIVITY	0.578444385	0.55954	1	0
GO_NUCLEOTIDE_RECEPTOR_ACTIVITY	0.579375743	0.57384	1	0
GO_PURINERGIC_RECEPTOR_ACTIVITY	0.579375743	0.57571	1	0
GO_DISULFIDE_OXIDOREDUCTASE_ACTIVITY	0.579410251	0.5257	1	0
GO_INTEGRIN_BINDING	0.57942595	0.60122	1	0
GO_TRANSFERASE_ACTIVITY_TRANSFERRING_PENTOSYL_GROUPS	0.581045349	0.61062	1	0
GO_RNA_POLYMERASE_II_CTD_HEPTAPEPTIDE_REPEAT_PHOSPHATASE_ACTIVITY	0.58247239	0.58474	1	0
GO_N_METHYLTRANSFERASE_ACTIVITY	0.583913494	0.59042	1	0
GO_NADPLUS_ADP_RIBOSYLTRANSFERASE_ACTIVITY	0.584470097	0.60831	1	0
GO_TRANSFERASE_ACTIVITY_TRANSFERRING_ONE_CARBON_GROUPS	0.586230495	0.54507	1	0
GO_DYNEIN_COMPLEX_BINDING	0.586614183	0.59546	1	0
GO_CALCIUM_DEPENDENT_CYSTEINE_TYPE_ENDOPEPTIDASE_ACTIVITY	0.586747417	0.58705	1	0
GO_TETRAPYRROLE_BINDING	0.587199244	0.65953	1	0
GO_ENDODEOXYRIBONUCLEASE_ACTIVITY_PRODUCING_5_PHOSPHOMONOESTERS	0.588222846	0.56753	1	0
GO_CARBON_OXYGEN_LYASE_ACTIVITY	0.58858347	0.53611	1	0
GO_PROTEIN_KINASE_A_REGULATORY_SUBUNIT_BINDING	0.590213654	0.54515	1	0
GO_CARBON_NITROGEN_LYASE_ACTIVITY	0.590767549	0.56428	1	0
GO_AMMONIA_LYASE_ACTIVITY	0.590767549	0.56409	1	0
GO_UREA_TRANSMEMBRANE_TRANSPORTER_ACTIVITY	0.593516209	0.59508	1	0
GO_ACYL_COA_OXIDASE_ACTIVITY	0.594584966	0.5962	1	0
GO_OXIDOREDUCTASE_ACTIVITY_ACTING_ON_THE_CH_CH_GROUP_OF_DONORS_OXYGEN_AS_ACCEPTOR	0.594584966	0.59715	1	0
GO_SCAFFOLD_PROTEIN_BINDING	0.595119387	0.57275	1	0
GO_1_PHOSPHATIDYLINOSITOL_4_PHOSPHATE_5_KINASE_ACTIVITY	0.598506041	0.59224	1	0
GO_CYTOKINE_RECEPTOR_ACTIVITY	0.599118876	0.69264	1	0
GO_OXIDOREDUCTASE_ACTIVITY_ACTING_ON_A_HEME_GROUP_OF_DONORS	0.599216245	0.6	1	0
GO_THYROID_HORMONE_BINDING	0.600285002	0.59868	1	0
GO_HYDRO_LYASE_ACTIVITY	0.601528515	0.56009	1	0
GO_CARBOHYDRATE_TRANSMEMBRANE_TRANSPORTER_ACTIVITY	0.602771593	0.5398	1	0
GO_EXOPOLYPHOSPHATASE_ACTIVITY	0.603847524	0.60778	1	0
GO_METAL_CLUSTER_BINDING	0.604471641	0.51621	1	0
GO_SIGNAL_SEQUENCE_BINDING	0.604830425	0.59376	1	0
GO_NADP_BINDING	0.606035103	0.59444	1	0
GO_ATPASE_INHIBITOR_ACTIVITY	0.60634129	0.60742	1	0
GO_RNA_POLYMERASE_III_ACTIVITY	0.607354564	0.58949	1	0
GO_FLAP_ENDONUCLEASE_ACTIVITY	0.61037295	0.61697	1	0
GO_HISTONE_LYSINE_N_METHYLTRANSFERASE_ACTIVITY	0.610677119	0.61794	1	0
GO_RIBONUCLEASE_P_ACTIVITY	0.611791031	0.61217	1	0
GO_S_ADENOSYLMETHIONINE_DEPENDENT_METHYLTRANSFERASE_ACTIVITY	0.612880056	0.60081	1	0
GO_POLY_PURINE_TRACT_BINDING	0.613099934	0.63611	1	0
GO_NADPLUS_BINDING	0.613453882	0.62284	1	0
GO_TRANSLATION_ELONGATION_FACTOR_ACTIVITY	0.613767809	0.65851	1	0
GO_TYPE_5_METABOTROPIC_GLUTAMATE_RECEPTOR_BINDING	0.614535091	0.61504	1	0
GO_PROTEIN_PHOSPHATASE_BINDING	0.615389887	0.63321	1	0
GO_CHROMATIN_DNA_BINDING	0.615479819	0.58446	1	0
GO_CYTOKINE_BINDING	0.61600988	0.66734	1	0
GO_EXODEOXYRIBONUCLEASE_ACTIVITY	0.616261108	0.63687	1	0
GO_STRUCTURAL_CONSTITUENT_OF_CYTOSKELETON	0.618803054	0.60519	1	0
GO_DYNACTIN_BINDING	0.61916637	0.62025	1	0
GO_OXIDOREDUCTASE_ACTIVITY_ACTING_ON_THE_CH_NH_GROUP_OF_DONORS_NAD_OR_NADP_AS_ACCEPTOR	0.619658924	0.60232	1	0
GO_HSP90_PROTEIN_BINDING	0.620615036	0.65872	1	0
GO_CHONDROITIN_SULFATE_BINDING	0.620865863	0.61552	1	0
GO_CARBOHYDRATE_BINDING	0.621862714	0.58167	1	0
GO_POLY_PYRIMIDINE_TRACT_BINDING	0.622424584	0.62905	1	0
GO_TAU_PROTEIN_KINASE_ACTIVITY	0.623441397	0.6246	1	0
GO_ALDO_KETO_REDUCTASE_NADP_ACTIVITY	0.625967731	0.65621	1	0
GO_MONOSACCHARIDE_BINDING	0.62701565	0.598	1	0
GO_GTPASE_INHIBITOR_ACTIVITY	0.627354729	0.61719	1	0
GO_PHOSPHATIDYLINOSITOL_3_PHOSPHATE_BINDING	0.628049034	0.63683	1	0
GO_UBIQUITIN_CONJUGATING_ENZYME_BINDING	0.628060145	0.66959	1	0
GO_G_PROTEIN_COUPLED_RECEPTOR_KINASE_ACTIVITY	0.628428928	0.62982	1	0
GO_NUCLEOTIDYLTRANSFERASE_ACTIVITY	0.628786539	0.60659	1	0
GO_TRANSFORMING_GROWTH_FACTOR_BETA_BINDING	0.630602604	0.61022	1	0
GO_G_RICH_STRAND_TELOMERIC_DNA_BINDING	0.631135333	0.662	1	0
GO_C_ACETYLTRANSFERASE_ACTIVITY	0.631635198	0.63088	1	0
GO_GUANYL_NUCLEOTIDE_EXCHANGE_FACTOR_ACTIVITY	0.632720818	0.54021	1	0
GO_PROTEIN_ARGININE_OMEGA_N_MONOMETHYLTRANSFERASE_ACTIVITY	0.63334192	0.67221	1	0
GO_PROCOLLAGEN_PROLINE_4_DIOXYGENASE_ACTIVITY	0.633772711	0.63709	1	0
GO_PROCOLLAGEN_PROLINE_DIOXYGENASE_ACTIVITY	0.633772711	0.63407	1	0
GO_PEPTIDYL_PROLINE_4_DIOXYGENASE_ACTIVITY	0.633772711	0.63486	1	0
GO_PRE_MRNA_5_SPLICE_SITE_BINDING	0.634485216	0.63656	1	0
GO_MACROLIDE_BINDING	0.635553972	0.63699	1	0
GO_STRUCTURAL_CONSTITUENT_OF_MUSCLE	0.635572497	0.63515	1	0
GO_INHIBIN_BINDING	0.635910224	0.63721	1	0
GO_TRANSFORMING_GROWTH_FACTOR_BETA_RECEPTOR_ACTIVITY_TYPE_I	0.636493229	0.63949	1	0
GO_OUTWARD_RECTIFIER_POTASSIUM_CHANNEL_ACTIVITY	0.637007589	0.64035	1	0
GO_RACEMASE_AND_EPIMERASE_ACTIVITY	0.63840399	0.63842	1	0
GO_RACEMASE_AND_EPIMERASE_ACTIVITY_ACTING_ON_CARBOHYDRATES_AND_DERIVATIVES	0.63840399	0.63754	1	0
GO_RNA_DIRECTED_DNA_POLYMERASE_ACTIVITY	0.638697755	0.6715	1	0
GO_TELOMERASE_ACTIVITY	0.638697755	0.675	1	0
GO_CARBOHYDRATE_CATION_SYMPORTER_ACTIVITY	0.639222839	0.60727	1	0
GO_UBIQUITIN_LIKE_PROTEIN_SPECIFIC_PROTEASE_ACTIVITY	0.639239145	0.60176	1	0
GO_STRUCTURAL_CONSTITUENT_OF_MYELIN_SHEATH	0.639471147	0.63386	1	0
GO_OXIDOREDUCTASE_ACTIVITY	0.642482134	0.63192	1	0
GO_VOLTAGE_GATED_CATION_CHANNEL_ACTIVITY	0.642486484	0.63418	1	0
GO_EXCITATORY_EXTRACELLULAR_LIGAND_GATED_ION_CHANNEL_ACTIVITY	0.643917459	0.64578	1	0
GO_GLYCINE_TRANSMEMBRANE_TRANSPORTER_ACTIVITY	0.644581023	0.62918	1	0
GO_PEPTIDASE_ACTIVATOR_ACTIVITY_INVOLVED_IN_APOPTOTIC_PROCESS	0.646141159	0.62531	1	0
GO_CYSTEINE_TYPE_ENDOPEPTIDASE_ACTIVATOR_ACTIVITY_INVOLVED_IN_APOPTOTIC_PROCESS	0.646141159	0.62749	1	0
GO_G_PROTEIN_COUPLED_AMINE_RECEPTOR_ACTIVITY	0.646307837	0.64466	1	0
GO_NAD_BINDING	0.648994289	0.61048	1	0
GO_CARBOHYDRATE_KINASE_ACTIVITY	0.649447809	0.65023	1	0
GO_FRUCTOSE_2_6_BISPHOSPHATE_2_PHOSPHATASE_ACTIVITY	0.649447809	0.64874	1	0
GO_PHOSPHOFRUCTOKINASE_ACTIVITY	0.649447809	0.64896	1	0
GO_MRNA_5_UTR_BINDING	0.65122907	0.64947	1	0
GO_NEUROTRANSMITTER_SODIUM_SYMPORTER_ACTIVITY	0.652479741	0.65316	1	0
GO_DEATH_RECEPTOR_BINDING	0.653802848	0.63175	1	0
GO_CELL_ADHESION_MOLECULE_BINDING	0.655184972	0.68379	1	0
GO_LYSINE_ACETYLATED_HISTONE_BINDING	0.659422872	0.65983	1	0
GO_RNA_POLYMERASE_II_C_TERMINAL_DOMAIN_BINDING	0.659422872	0.66111	1	0
GO_RAC_GUANYL_NUCLEOTIDE_EXCHANGE_FACTOR_ACTIVITY	0.662135571	0.65187	1	0
GO_RNA_POLYMERASE_II_INTRONIC_TRANSCRIPTION_REGULATORY_REGION_SEQUENCE_SPECIFIC_DNA_BINDING	0.663409315	0.66739	1	0
GO_CHLORIDE_CHANNEL_INHIBITOR_ACTIVITY	0.663697898	0.66557	1	0
GO_SEQUENCE_SPECIFIC_DOUBLE_STRANDED_DNA_BINDING	0.664778429	0.58427	1	0
GO_C_ACYLTRANSFERASE_ACTIVITY	0.665105919	0.64316	1	0
GO_DOPAMINE_RECEPTOR_BINDING	0.665888901	0.64411	1	0
GO_RAC_GTPASE_BINDING	0.665958533	0.70896	1	0
GO_LEUCINE_ZIPPER_DOMAIN_BINDING	0.667260421	0.66993	1	0
GO_NUCLEOSIDE_DIPHOSPHATE_KINASE_ACTIVITY	0.667723734	0.66165	1	0
GO_NUCLEAR_RECEPTOR_TRANSCRIPTION_COACTIVATOR_ACTIVITY	0.669201837	0.6241	1	0
GO_OXIDOREDUCTASE_ACTIVITY_ACTING_ON_NAD_P_H_QUINONE_OR_SIMILAR_COMPOUND_AS_ACCEPTOR	0.669665652	0.6884	1	0
GO_SPHINGOSINE_1_PHOSPHATE_RECEPTOR_ACTIVITY	0.67151988	0.6492	1	0
GO_NEUROPEPTIDE_HORMONE_ACTIVITY	0.671769888	0.70379	1	0
GO_BUBBLE_DNA_BINDING	0.671775925	0.70242	1	0
GO_HISTONE_METHYLTRANSFERASE_ACTIVITY_H3_K4_SPECIFIC_	0.672669122	0.68739	1	0
GO_ARF_GUANYL_NUCLEOTIDE_EXCHANGE_FACTOR_ACTIVITY	0.676207411	0.64739	1	0
GO_PROTEIN_TAG	0.679016744	0.68137	1	0
GO_KINASE_INHIBITOR_ACTIVITY	0.679095778	0.64907	1	0
GO_LYSINE_N_METHYLTRANSFERASE_ACTIVITY	0.679282818	0.68329	1	0
GO_MHC_CLASS_I_PROTEIN_BINDING	0.680684248	0.68219	1	0
GO_DNA_BINDING_TRANSCRIPTION_FACTOR_BINDING	0.683476653	0.70447	1	0
GO_OXYGEN_CARRIER_ACTIVITY	0.683891661	0.68468	1	0
GO_HAPTOGLOBIN_BINDING	0.683891661	0.68604	1	0
GO_SEMAPHORIN_RECEPTOR_BINDING	0.684183809	0.70959	1	0
GO_MANNOSIDASE_ACTIVITY	0.68471678	0.6853	1	0
GO_MANNOSYL_OLIGOSACCHARIDE_1_2_ALPHA_MANNOSIDASE_ACTIVITY	0.68471678	0.68553	1	0
GO_MANNOSYL_OLIGOSACCHARIDE_MANNOSIDASE_ACTIVITY	0.68471678	0.68423	1	0
GO_NEUROPILIN_BINDING	0.684721926	0.69348	1	0
GO_NAADP_SENSITIVE_CALCIUM_RELEASE_CHANNEL_ACTIVITY	0.687210545	0.68777	1	0
GO_TRANSCRIPTION_COREGULATOR_ACTIVITY	0.688814417	0.71249	1	0
GO_TASTE_RECEPTOR_ACTIVITY	0.689348059	0.68831	1	0
GO_INTERLEUKIN_1_RECEPTOR_BINDING	0.690688548	0.68973	1	0
GO_MYOSIN_BINDING	0.690891504	0.71705	1	0
GO_INTERLEUKIN_1_BINDING	0.691019245	0.69364	1	0
GO_WNT_PROTEIN_BINDING	0.691037384	0.71297	1	0
GO_CYCLASE_ACTIVITY	0.691705743	0.69159	1	0
GO_ADENYLATE_CYCLASE_ACTIVITY	0.691705743	0.69046	1	0
GO_PHOSPHORUS_OXYGEN_LYASE_ACTIVITY	0.691705743	0.69112	1	0
GO_MYOSIN_HEAVY_CHAIN_BINDING	0.694671621	0.73609	1	0
GO_ACETYLCHOLINE_RECEPTOR_INHIBITOR_ACTIVITY	0.694691842	0.69726	1	0
GO_STRUCTURAL_CONSTITUENT_OF_SYNAPSE	0.696086479	0.69713	1	0
GO_1_PHOSPHATIDYLINOSITOL_4_KINASE_ACTIVITY	0.696473103	0.6959	1	0
GO_VASOPRESSIN_RECEPTOR_ACTIVITY	0.696909371	0.6802	1	0
GO_L_PROLINE_TRANSMEMBRANE_TRANSPORTER_ACTIVITY	0.698503208	0.69911	1	0
GO_ALANINE_TRANSMEMBRANE_TRANSPORTER_ACTIVITY	0.698503208	0.6995	1	0
GO_BETA_N_ACETYLHEXOSAMINIDASE_ACTIVITY	0.698610617	0.69898	1	0
GO_UBIQUITIN_LIKE_PROTEIN_CONJUGATING_ENZYME_BINDING	0.699315362	0.73161	1	0
GO_RNA_POLYMERASE_I_ACTIVITY	0.702173139	0.70405	1	0
GO_HISTONE_DEMETHYLASE_ACTIVITY_H3_K9_SPECIFIC_	0.702321179	0.73797	1	0
GO_PRE_MIRNA_BINDING	0.702529391	0.70336	1	0
GO_CYSTEINE_TYPE_ENDOPEPTIDASE_REGULATOR_ACTIVITY_INVOLVED_IN_APOPTOTIC_PROCESS	0.703708183	0.64721	1	0
GO_ATP_DEPENDENT_MICROTUBULE_MOTOR_ACTIVITY_PLUS_END_DIRECTED	0.703716853	0.78909	1	0
GO_SIGNALING_ADAPTOR_ACTIVITY	0.703983811	0.69435	1	0
GO_4_IRON_4_SULFUR_CLUSTER_BINDING	0.705662576	0.65632	1	0
GO_NUCLEOTIDE_TRANSMEMBRANE_TRANSPORTER_ACTIVITY	0.706448166	0.70786	1	0
GO_TRANSCRIPTION_COACTIVATOR_ACTIVITY	0.707459359	0.62713	1	0
GO_SEMAPHORIN_RECEPTOR_ACTIVITY	0.707768848	0.72216	1	0
GO_3_5_DNA_HELICASE_ACTIVITY	0.707943956	0.68959	1	0
GO_ATP_DEPENDENT_3_5_DNA_HELICASE_ACTIVITY	0.707943956	0.68666	1	0
GO_CARBOHYDRATE_PROTON_SYMPORTER_ACTIVITY	0.708059066	0.69237	1	0
GO_G_PROTEIN_BETA_SUBUNIT_BINDING	0.708256582	0.70372	1	0
GO_PROTEIN_CONTAINING_COMPLEX_SCAFFOLD_ACTIVITY	0.708563087	0.75993	1	0
GO_DEATH_DOMAIN_BINDING	0.708807366	0.70757	1	0
GO_TRANSLATION_INITIATION_FACTOR_ACTIVITY	0.708880108	0.70351	1	0
GO_PHOSPHATIDATE_PHOSPHATASE_ACTIVITY	0.71107352	0.69679	1	0
GO_NOTCH_BINDING	0.711567903	0.74564	1	0
GO_CARBOHYDRATE_PHOSPHATASE_ACTIVITY	0.711730563	0.69398	1	0
GO_MHC_PROTEIN_COMPLEX_BINDING	0.712860706	0.71479	1	0
GO_MHC_CLASS_IB_RECEPTOR_ACTIVITY	0.712860706	0.71419	1	0
GO_ADP_RIBOSYLATION_FACTOR_BINDING	0.714359681	0.70328	1	0
GO_NON_MEMBRANE_SPANNING_PROTEIN_TYROSINE_PHOSPHATASE_ACTIVITY	0.719273246	0.71879	1	0
GO_RAN_GTPASE_BINDING	0.721486703	0.70677	1	0
GO_PHOSPHOTYROSINE_RESIDUE_BINDING	0.72161177	0.74891	1	0
GO_PHOSPHOLIPASE_A2_INHIBITOR_ACTIVITY	0.721767011	0.72511	1	0
GO_OMEGA_PEPTIDASE_ACTIVITY	0.722123264	0.72067	1	0
GO_S100_PROTEIN_BINDING	0.722479516	0.72418	1	0
GO_AMINO_ACID_SODIUM_SYMPORTER_ACTIVITY	0.722591838	0.69532	1	0
GO_MORPHOGEN_ACTIVITY	0.724622496	0.75825	1	0
GO_ISOPRENOID_BINDING	0.725553765	0.78386	1	0
GO_CYCLIC_NUCLEOTIDE_GATED_ION_CHANNEL_ACTIVITY	0.725595067	0.71197	1	0
GO_POTASSIUM_TRANSPORTING_ATPASE_ACTIVITY	0.727191699	0.7116	1	0
GO_ATPASE_BINDING	0.727859977	0.74963	1	0
GO_STEROID_HORMONE_BINDING	0.729960812	0.72839	1	0
GO_PHOSPHATIDYLINOSITOL_3_5_BISPHOSPHATE_BINDING	0.730248942	0.75275	1	0
GO_GLUTATHIONE_PEROXIDASE_ACTIVITY	0.730317065	0.73132	1	0
GO_SELENIUM_BINDING	0.730317065	0.73012	1	0
GO_ADRENERGIC_RECEPTOR_ACTIVITY	0.730959297	0.76367	1	0
GO_ALPHA_ADRENERGIC_RECEPTOR_ACTIVITY	0.730959297	0.76535	1	0
GO_REGULATORY_REGION_NUCLEIC_ACID_BINDING	0.731705427	0.63173	1	0
GO_NUCLEASE_ACTIVITY	0.732251515	0.82391	1	0
GO_ALCOHOL_DEHYDROGENASE_NAD_ACTIVITY	0.732263815	0.73176	1	0
GO_ALCOHOL_DEHYDROGENASE_ACTIVITY_ZINC_DEPENDENT	0.732263815	0.73255	1	0
GO_NUCLEAR_EXPORT_SIGNAL_RECEPTOR_ACTIVITY	0.733024177	0.71801	1	0
GO_NUCLEOCYTOPLASMIC_CARRIER_ACTIVITY	0.733024177	0.7191	1	0
GO_VOLUME_SENSITIVE_ANION_CHANNEL_ACTIVITY	0.733640775	0.71581	1	0
GO_ANDROGEN_RECEPTOR_BINDING	0.733849684	0.69578	1	0
GO_POLYSOME_BINDING	0.733879587	0.73484	1	0
GO_SNAP_RECEPTOR_ACTIVITY	0.734678308	0.70453	1	0
GO_VITAMIN_TRANSMEMBRANE_TRANSPORTER_ACTIVITY	0.735878552	0.78899	1	0
GO_P53_BINDING	0.736054322	0.7992	1	0
GO_MRNA_BINDING_INVOLVED_IN_POSTTRANSCRIPTIONAL_GENE_SILENCING	0.739544575	0.71595	1	0
GO_BIOACTIVE_LIPID_RECEPTOR_ACTIVITY	0.73971842	0.70421	1	0
GO_NUCLEOBASE_CONTAINING_COMPOUND_KINASE_ACTIVITY	0.739742149	0.71983	1	0
GO_GPI_LINKED_EPHRIN_RECEPTOR_ACTIVITY	0.741360884	0.74075	1	0
GO_FATTY_ACID_BINDING	0.741464097	0.72199	1	0
GO_RNA_METHYLTRANSFERASE_ACTIVITY	0.741607368	0.76002	1	0
GO_ENDONUCLEASE_ACTIVITY_ACTIVE_WITH_EITHER_RIBO_OR_DEOXYRIBONUCLEIC_ACIDS_AND_PRODUCING_5_PHOSPHOMONOESTERS	0.741767735	0.70722	1	0
GO_H4_HISTONE_ACETYLTRANSFERASE_ACTIVITY	0.742420805	0.7352	1	0
GO_RHO_GTPASE_BINDING	0.743922155	0.75025	1	0
GO_OXIDOREDUCTASE_ACTIVITY_ACTING_ON_THE_CH_CH_GROUP_OF_DONORS	0.744799744	0.75123	1	0
GO_ENDOCYTIC_ADAPTOR_ACTIVITY	0.74637624	0.78308	1	0
GO_PROTEIN_PHOSPHORYLATED_AMINO_ACID_BINDING	0.746615639	0.76311	1	0
GO_TRANSCRIPTION_COREPRESSOR_BINDING	0.747417172	0.75125	1	0
GO_NEUROTRANSMITTER_BINDING	0.748111333	0.79691	1	0
GO_INORGANIC_ANION_TRANSMEMBRANE_TRANSPORTER_ACTIVITY	0.748578339	0.73108	1	0
GO_UDP_GLUCOSYLTRANSFERASE_ACTIVITY	0.750628504	0.7796	1	0
GO_CATALYTIC_ACTIVITY_ACTING_ON_A_GLYCOPROTEIN	0.751293199	0.76257	1	0
GO_NUCLEOSIDE_DIPHOSPHATASE_ACTIVITY	0.75204845	0.75451	1	0
GO_IRON_ION_TRANSMEMBRANE_TRANSPORTER_ACTIVITY	0.752404703	0.75246	1	0
GO_KINESIN_BINDING	0.752929408	0.752	1	0
GO_LIGASE_ACTIVITY_FORMING_CARBON_SULFUR_BONDS	0.752982245	0.75713	1	0
GO_HYDROLASE_ACTIVITY_HYDROLYZING_N_GLYCOSYL_COMPOUNDS	0.755610973	0.75678	1	0
GO_RNA_POLYMERASE_CORE_ENZYME_BINDING	0.757523209	0.73761	1	0
GO_MYOSIN_II_BINDING	0.757941706	0.79608	1	0
GO_GPI_ANCHOR_BINDING	0.758817243	0.75881	1	0
GO_INOSITOL_PHOSPHATE_PHOSPHATASE_ACTIVITY	0.759173495	0.75767	1	0
GO_GLUTAMATE_RECEPTOR_BINDING	0.759176987	0.77072	1	0
GO_RECEPTOR_ANTAGONIST_ACTIVITY	0.759917108	0.73943	1	0
GO_M7G_5_PPPN_DIPHOSPHATASE_ACTIVITY	0.760010805	0.77668	1	0
GO_NADPH_HEMOPROTEIN_REDUCTASE_ACTIVITY	0.760242252	0.76108	1	0
GO_ARGININE_BINDING	0.760242252	0.75862	1	0
GO_C3HC4_TYPE_RING_FINGER_DOMAIN_BINDING	0.760598504	0.7586	1	0
GO_LONG_CHAIN_FATTY_ACID_BINDING	0.761156852	0.74753	1	0
GO_NUCLEAR_RECEPTOR_BINDING	0.761390537	0.74495	1	0
GO_7S_RNA_BINDING	0.761667261	0.76266	1	0
GO_NETRIN_RECEPTOR_ACTIVITY	0.762418272	0.7501	1	0
GO_CARBOXYLIC_ESTER_HYDROLASE_ACTIVITY	0.765189829	0.78332	1	0
GO_MISFOLDED_PROTEIN_BINDING	0.767723548	0.76725	1	0
GO_PROTEIN_FOLDING_CHAPERONE	0.767723548	0.7681	1	0
GO_IGG_BINDING	0.767997149	0.76784	1	0
GO_CITRATE_TRANSMEMBRANE_TRANSPORTER_ACTIVITY	0.769861062	0.7715	1	0
GO_SUCCINATE_TRANSMEMBRANE_TRANSPORTER_ACTIVITY	0.769861062	0.77074	1	0
GO_C4_DICARBOXYLATE_TRANSMEMBRANE_TRANSPORTER_ACTIVITY	0.769861062	0.77067	1	0
GO_SODIUM_DICARBOXYLATE_SYMPORTER_ACTIVITY	0.769861062	0.76985	1	0
GO_ANTIBIOTIC_TRANSMEMBRANE_TRANSPORTER_ACTIVITY	0.769861062	0.76986	1	0
GO_DRUG_TRANSMEMBRANE_TRANSPORTER_ACTIVITY	0.770323705	0.82109	1	0
GO_GUANYLYLTRANSFERASE_ACTIVITY	0.770929818	0.77077	1	0
GO_ELECTRON_TRANSFER_ACTIVITY	0.772038637	0.73369	1	0
GO_TRANSFORMING_GROWTH_FACTOR_BETA_RECEPTOR_ACTIVITY_TYPE_II	0.772354827	0.77211	1	0
GO_TYPE_I_TRANSFORMING_GROWTH_FACTOR_BETA_RECEPTOR_BINDING	0.772354827	0.7714	1	0
GO_ATP_GATED_ION_CHANNEL_ACTIVITY	0.773067332	0.77512	1	0
GO_ACETYL_COA_C_ACYLTRANSFERASE_ACTIVITY	0.773719967	0.75074	1	0
GO_COPPER_ION_BINDING	0.773943667	0.74727	1	0
GO_G_PROTEIN_BETA_GAMMA_SUBUNIT_COMPLEX_BINDING	0.77535417	0.74056	1	0
GO_ER_RETENTION_SEQUENCE_BINDING	0.775753903	0.7577	1	0
GO_HYDROLASE_ACTIVITY_ACTING_ON_CARBON_NITROGEN_BUT_NOT_PEPTIDE_BONDS_IN_LINEAR_AMIDINES	0.776629854	0.77597	1	0
GO_PHOSPHATIDYLINOSITOL_3_KINASE_BINDING	0.777314296	0.80363	1	0
GO_RNA_CAP_BINDING	0.77912362	0.78013	1	0
GO_RNA_7_METHYLGUANOSINE_CAP_BINDING	0.77912362	0.77986	1	0
GO_N_ACYLSPHINGOSINE_AMIDOHYDROLASE_ACTIVITY	0.779855476	0.76237	1	0
GO_CERAMIDASE_ACTIVITY	0.779855476	0.76427	1	0
GO_SULFUR_COMPOUND_TRANSMEMBRANE_TRANSPORTER_ACTIVITY	0.779963928	0.76669	1	0
GO_METALLOCARBOXYPEPTIDASE_ACTIVITY	0.782080074	0.76215	1	0
GO_AMINE_BINDING	0.78232989	0.78286	1	0
GO_CYSTEINE_TYPE_PEPTIDASE_ACTIVITY	0.783557811	0.76329	1	0
GO_UBIQUITIN_LIKE_PROTEIN_CONJUGATING_ENZYME_ACTIVITY	0.783654611	0.81098	1	0
GO_DYNEIN_HEAVY_CHAIN_BINDING	0.78423284	0.78177	1	0
GO_NEUTRAL_AMINO_ACID_TRANSMEMBRANE_TRANSPORTER_ACTIVITY	0.785435601	0.76714	1	0
GO_RNA_POLYMERASE_BINDING	0.785628661	0.75912	1	0
GO_PROFILIN_BINDING	0.788386178	0.78989	1	0
GO_GAP_JUNCTION_CHANNEL_ACTIVITY	0.789777224	0.80497	1	0
GO_PHOSPHATIDYLINOSITOL_3_KINASE_REGULATORY_SUBUNIT_BINDING	0.790879943	0.79088	1	0
GO_INSULIN_BINDING	0.790879943	0.79121	1	0
GO_UBIQUITIN_LIKE_MODIFIER_ACTIVATING_ENZYME_ACTIVITY	0.792304952	0.7939	1	0
GO_TRNA_SPECIFIC_RIBONUCLEASE_ACTIVITY	0.793316413	0.79791	1	0
GO_GLUCOSIDASE_ACTIVITY	0.793729961	0.79402	1	0
GO_BETA_GLUCOSIDASE_ACTIVITY	0.793729961	0.79405	1	0
GO_EPHRIN_RECEPTOR_BINDING	0.796263074	0.76896	1	0
GO_NAD_P_PLUS_PROTEIN_ARGININE_ADP_RIBOSYLTRANSFERASE_ACTIVITY	0.796936231	0.79705	1	0
GO_ARYL_HYDROCARBON_RECEPTOR_BINDING	0.79836124	0.79909	1	0
GO_EXTRACELLULAR_MATRIX_STRUCTURAL_CONSTITUENT_CONFERRING_TENSILE_STRENGTH	0.798399156	0.78939	1	0
GO_VOLTAGE_GATED_ANION_CHANNEL_ACTIVITY	0.798717492	0.79984	1	0
GO_PORIN_ACTIVITY	0.798717492	0.80048	1	0
GO_VOLTAGE_GATED_POTASSIUM_CHANNEL_ACTIVITY	0.800911972	0.78875	1	0
GO_PHOSPHATASE_BINDING	0.802234796	0.84622	1	0
GO_G_PROTEIN_ALPHA_SUBUNIT_BINDING	0.803081324	0.8239	1	0
GO_TRANSCRIPTION_REGULATOR_RECRUITING_ACTIVITY	0.803615344	0.78206	1	0
GO_SEROTONIN_GATED_CATION_SELECTIVE_CHANNEL_ACTIVITY	0.804152818	0.82047	1	0
GO_ENDONUCLEASE_ACTIVITY	0.80465114	0.85449	1	0
GO_HORMONE_RECEPTOR_BINDING	0.804885795	0.76564	1	0
GO_LYSOPHOSPHOLIPASE_ACTIVITY	0.806198789	0.80436	1	0
GO_POLYSACCHARIDE_BINDING	0.806198789	0.80961	1	0
GO_PHOSPHODIESTERASE_I_ACTIVITY	0.806198789	0.80451	1	0
GO_GABA_RECEPTOR_ACTIVITY	0.807157837	0.77521	1	0
GO_NEDD8_TRANSFERASE_ACTIVITY	0.808959854	0.8	1	0
GO_PROTEIN_TRANSPORTER_ACTIVITY	0.810731447	0.79483	1	0
GO_ORGANIC_ACID_BINDING	0.810757514	0.80111	1	0
GO_OXIDOREDUCTASE_ACTIVITY_ACTING_ON_A_SULFUR_GROUP_OF_DONORS	0.81110119	0.77594	1	0
GO_TRNA_ADENINE_METHYLTRANSFERASE_ACTIVITY	0.81118632	0.80952	1	0
GO_MUTSALPHA_COMPLEX_BINDING	0.811542572	0.81113	1	0
GO_RNA_POLYMERASE_II_SPECIFIC_DNA_BINDING_TRANSCRIPTION_FACTOR_BINDING	0.811572188	0.7929	1	0
GO_ACID_PHOSPHATASE_ACTIVITY	0.813680086	0.81541	1	0
GO_RETINOID_X_RECEPTOR_BINDING	0.814452757	0.81254	1	0
GO_PROXIMAL_PROMOTER_SEQUENCE_SPECIFIC_DNA_BINDING	0.81447802	0.75323	1	0
GO_ARP2_3_COMPLEX_BINDING	0.819023869	0.82125	1	0
GO_SOLUTE_PROTON_SYMPORTER_ACTIVITY	0.81979854	0.80271	1	0
GO_HYDROLASE_ACTIVITY_ACTING_ON_ETHER_BONDS	0.819913252	0.80814	1	0
GO_EPOXIDE_HYDROLASE_ACTIVITY	0.819913252	0.80995	1	0
GO_SEQUENCE_SPECIFIC_SINGLE_STRANDED_DNA_BINDING	0.82008631	0.86829	1	0
GO_WATER_TRANSMEMBRANE_TRANSPORTER_ACTIVITY	0.822230139	0.82373	1	0
GO_POTASSIUM_CHANNEL_INHIBITOR_ACTIVITY	0.822271767	0.8378	1	0
GO_NUCLEOSIDE_MONOPHOSPHATE_KINASE_ACTIVITY	0.82812805	0.82637	1	0
GO_GDP_BINDING	0.828824654	0.85387	1	0
GO_AMINO_ACID_CATION_SYMPORTER_ACTIVITY	0.830788037	0.80375	1	0
GO_BETA_TUBULIN_BINDING	0.831259063	0.82157	1	0
GO_TRANSLATION_INITIATION_FACTOR_BINDING	0.832019393	0.81595	1	0
GO_EUKARYOTIC_INITIATION_FACTOR_4E_BINDING	0.832019393	0.81587	1	0
GO_PROTEIN_KINASE_B_BINDING	0.833107675	0.81578	1	0
GO_MRNA_METHYLTRANSFERASE_ACTIVITY	0.833986462	0.83332	1	0
GO_GABA_RECEPTOR_BINDING	0.834405284	0.81728	1	0
GO_CYSTEINE_TYPE_ENDOPEPTIDASE_ACTIVITY_INVOLVED_IN_APOPTOTIC_PROCESS	0.835055219	0.83445	1	0
GO_RECEPTOR_SIGNALING_COMPLEX_SCAFFOLD_ACTIVITY	0.836432291	0.85992	1	0
GO_IMMUNOGLOBULIN_BINDING	0.836748086	0.82575	1	0
GO_PRE_MRNA_BINDING	0.836773213	0.80422	1	0
GO_RECEPTOR_SERINE_THREONINE_KINASE_BINDING	0.837431531	0.87109	1	0
GO_CGMP_BINDING	0.837642639	0.82564	1	0
GO_INTRACELLULAR_CAMP_ACTIVATED_CATION_CHANNEL_ACTIVITY	0.837642639	0.82405	1	0
GO_INTRACELLULAR_CGMP_ACTIVATED_CATION_CHANNEL_ACTIVITY	0.837642639	0.8217	1	0
GO_GDP_DISSOCIATION_INHIBITOR_ACTIVITY	0.838261489	0.8426	1	0
GO_ANTIOXIDANT_ACTIVITY	0.838301911	0.81244	1	0
GO_COBALAMIN_BINDING	0.839330246	0.83991	1	0
GO_VITAMIN_BINDING	0.840879681	0.83902	1	0
GO_ORGANIC_ACID_SODIUM_SYMPORTER_ACTIVITY	0.841900892	0.82248	1	0
GO_METHYL_CPG_BINDING	0.842064104	0.86191	1	0
GO_NEUROTROPHIN_RECEPTOR_BINDING	0.842830797	0.82942	1	0
GO_NEUROTROPHIN_TRK_RECEPTOR_BINDING	0.842830797	0.82921	1	0
GO_EXONUCLEASE_ACTIVITY	0.842880543	0.87357	1	0
GO_CYTOCHROME_B5_REDUCTASE_ACTIVITY_ACTING_ON_NAD_P_H	0.845005352	0.87651	1	0
GO_PHOSPHATIDYLINOSITOL_PHOSPHATE_4_PHOSPHATASE_ACTIVITY	0.845030281	0.8452	1	0
GO_ACTIVATING_TRANSCRIPTION_FACTOR_BINDING	0.846362494	0.85419	1	0
GO_AMP_BINDING	0.84648375	0.8474	1	0
GO_ENDONUCLEASE_ACTIVITY_ACTIVE_WITH_EITHER_RIBO_OR_DEOXYRIBONUCLEIC_ACIDS_AND_PRODUCING_3_PHOSPHOMONOESTERS	0.847163574	0.85891	1	0
GO_S_METHYLTRANSFERASE_ACTIVITY	0.847524047	0.84809	1	0
GO_DNA_METHYLTRANSFERASE_ACTIVITY	0.847524047	0.84761	1	0
GO_NADP_RETINOL_DEHYDROGENASE_ACTIVITY	0.847880299	0.84891	1	0
GO_NUCLEAR_HORMONE_RECEPTOR_BINDING	0.849134275	0.82309	1	0
GO_OXIDOREDUCTASE_ACTIVITY_ACTING_ON_THE_CH_NH_GROUP_OF_DONORS	0.850910327	0.86972	1	0
GO_MICROTUBULE_PLUS_END_BINDING	0.851086569	0.84949	1	0
GO_FATTY_ACYL_COA_BINDING	0.852589626	0.85457	1	0
GO_FATTY_ACID_DERIVATIVE_BINDING	0.852589626	0.85534	1	0
GO_MOLECULAR_CARRIER_ACTIVITY	0.852655703	0.83182	1	0
GO_TAT_PROTEIN_BINDING	0.852669655	0.8633	1	0
GO_EXTRACELLULAR_MATRIX_STRUCTURAL_CONSTITUENT	0.852865513	0.86844	1	0
GO_STRUCTURAL_CONSTITUENT_OF_NUCLEAR_PORE	0.853859328	0.85643	1	0
GO_PHOSPHOPROTEIN_BINDING	0.855016697	0.87571	1	0
GO_OXIDOREDUCTASE_ACTIVITY_ACTING_ON_THE_ALDEHYDE_OR_OXO_GROUP_OF_DONORS_NAD_OR_NADP_AS_ACCEPTOR	0.85528175	0.88772	1	0
GO_OXIDOREDUCTASE_ACTIVITY_ACTING_ON_THE_ALDEHYDE_OR_OXO_GROUP_OF_DONORS	0.85528175	0.88562	1	0
GO_MITOGEN_ACTIVATED_PROTEIN_KINASE_KINASE_BINDING	0.855718957	0.85496	1	0
GO_RRNA_BINDING	0.856185159	0.82202	1	0
GO_NEUROTRANSMITTER_TRANSPORTER_ACTIVITY	0.856278082	0.86495	1	0
GO_OPIOID_RECEPTOR_BINDING	0.856430353	0.85553	1	0
GO_ACTIVIN_ACTIVATED_RECEPTOR_ACTIVITY	0.857652984	0.84985	1	0
GO_SNRNA_BINDING	0.857955041	0.84954	1	0
GO_METALLOEXOPEPTIDASE_ACTIVITY	0.858609289	0.82978	1	0
GO_AMINOACYL_TRNA_EDITING_ACTIVITY	0.858924118	0.85768	1	0
GO_THIOLESTER_HYDROLASE_ACTIVITY	0.859378786	0.86582	1	0
GO_TELOMERIC_DNA_BINDING	0.863000602	0.87824	1	0
GO_PROTEOGLYCAN_BINDING	0.864255481	0.89742	1	0
GO_GLUCOSYLTRANSFERASE_ACTIVITY	0.86630097	0.87084	1	0
GO_DIPHOSPHOINOSITOL_POLYPHOSPHATE_DIPHOSPHATASE_ACTIVITY	0.866405415	0.8666	1	0
GO_OXIDOREDUCTASE_ACTIVITY_ACTING_ON_NAD_P_H	0.867146064	0.84292	1	0
GO_NUCLEOSIDE_TRANSMEMBRANE_TRANSPORTER_ACTIVITY	0.868978104	0.87647	1	0
GO_MAP_KINASE_SCAFFOLD_ACTIVITY	0.869967937	0.87177	1	0
GO_PHOTORECEPTOR_ACTIVITY	0.870680442	0.87094	1	0
GO_RECEPTOR_INHIBITOR_ACTIVITY	0.872436776	0.84635	1	0
GO_ARYL_SULFOTRANSFERASE_ACTIVITY	0.872461703	0.87253	1	0
GO_ADRENERGIC_RECEPTOR_BINDING	0.874748547	0.89439	1	0
GO_TRANSFERASE_ACTIVITY_TRANSFERRING_NITROGENOUS_GROUPS	0.875328982	0.89988	1	0
GO_AZOLE_TRANSMEMBRANE_TRANSPORTER_ACTIVITY	0.87621174	0.85107	1	0
GO_RAL_GTPASE_BINDING	0.876807147	0.85128	1	0
GO_CYTOSKELETAL_ADAPTOR_ACTIVITY	0.877841473	0.88489	1	0
GO_STRUCTURAL_MOLECULE_ACTIVITY	0.878689234	0.87543	1	0
GO_CROSSOVER_JUNCTION_ENDODEOXYRIBONUCLEASE_ACTIVITY	0.879247371	0.88715	1	0
GO_ENDODEOXYRIBONUCLEASE_ACTIVITY_PRODUCING_3_PHOSPHOMONOESTERS	0.879247371	0.88741	1	0
GO_SNORNA_BINDING	0.879310222	0.87781	1	0
GO_INOSITOL_TRISPHOSPHATE_KINASE_ACTIVITY	0.881368009	0.88135	1	0
GO_L_AMINO_ACID_TRANSMEMBRANE_TRANSPORTER_ACTIVITY	0.881470497	0.86356	1	0
GO_VITAMIN_B6_BINDING	0.883241002	0.89796	1	0
GO_CADHERIN_BINDING	0.884871292	0.89077	1	0
GO_AMINOPEPTIDASE_ACTIVITY	0.885641197	0.86465	1	0
GO_ALPHA_TUBULIN_BINDING	0.886321374	0.883	1	0
GO_MECHANOSENSITIVE_ION_CHANNEL_ACTIVITY	0.886414493	0.88133	1	0
GO_CYSTEINE_TYPE_ENDOPEPTIDASE_ACTIVITY	0.888807767	0.90286	1	0
GO_POLY_G_BINDING	0.889205558	0.88869	1	0
GO_METALLOAMINOPEPTIDASE_ACTIVITY	0.891043368	0.8769	1	0
GO_EXOPEPTIDASE_ACTIVITY	0.891747955	0.86247	1	0
GO_PROTEIN_N_TERMINUS_BINDING	0.89258488	0.86093	1	0
GO_RAS_GUANYL_NUCLEOTIDE_EXCHANGE_FACTOR_ACTIVITY	0.893527448	0.86558	1	0
GO_JUN_KINASE_BINDING	0.894987359	0.89712	1	0
GO_STEROL_ESTERASE_ACTIVITY	0.896330602	0.89836	1	0
GO_CHLORIDE_CHANNEL_ACTIVITY	0.898318079	0.87433	1	0
GO_INSULIN_RECEPTOR_SUBSTRATE_BINDING	0.899188114	0.88454	1	0
GO_O_PALMITOYLTRANSFERASE_ACTIVITY	0.89973364	0.91832	1	0
GO_TRANSLATION_ACTIVATOR_ACTIVITY	0.902359408	0.90054	1	0
GO_CHOLINE_TRANSMEMBRANE_TRANSPORTER_ACTIVITY	0.902743142	0.90351	1	0
GO_GLYCOSAMINOGLYCAN_BINDING	0.902997354	0.90772	1	0
GO_PROTEIN_SERINE_THREONINE_KINASE_ACTIVATOR_ACTIVITY	0.903489635	0.88812	1	0
GO_CADHERIN_BINDING_INVOLVED_IN_CELL_CELL_ADHESION	0.90598999	0.91791	1	0
GO_RIBOSOMAL_LARGE_SUBUNIT_BINDING	0.909155682	0.9115	1	0
GO_COMPLEMENT_BINDING	0.909868187	0.90963	1	0
GO_OPSONIN_BINDING	0.909868187	0.9099	1	0
GO_COMPLEMENT_COMPONENT_C1Q_BINDING	0.909868187	0.91098	1	0
GO_OXIDOREDUCTASE_ACTIVITY_ACTING_ON_PEROXIDE_AS_ACCEPTOR	0.909888101	0.9125	1	0
GO_WIDE_PORE_CHANNEL_ACTIVITY	0.910682275	0.9133	1	0
GO_ALDEHYDE_DEHYDROGENASE_NAD_ACTIVITY	0.911293196	0.90998	1	0
GO_3_CHLOROALLYL_ALDEHYDE_DEHYDROGENASE_ACTIVITY	0.911293196	0.91113	1	0
GO_PEPTIDASE_ACTIVATOR_ACTIVITY	0.911541172	0.90998	1	0
GO_MODIFIED_AMINO_ACID_TRANSMEMBRANE_TRANSPORTER_ACTIVITY	0.914052109	0.89979	1	0
GO_NEUROPEPTIDE_Y_RECEPTOR_ACTIVITY	0.914119912	0.93329	1	0
GO_CCR2_CHEMOKINE_RECEPTOR_BINDING	0.916963649	0.9186	1	0
GO_MOLECULAR_ADAPTOR_ACTIVITY	0.916986786	0.91009	1	0
GO_HISTONE_ACETYLTRANSFERASE_BINDING	0.917189955	0.91069	1	0
GO_NEUROPEPTIDE_RECEPTOR_ACTIVITY	0.920568869	0.91896	1	0
GO_EPHRIN_RECEPTOR_ACTIVITY	0.92124976	0.91694	1	0
GO_FILAMIN_BINDING	0.921652661	0.90697	1	0
GO_G_PROTEIN_COUPLED_GLUTAMATE_RECEPTOR_BINDING	0.922808131	0.90782	1	0
GO_GUANYL_NUCLEOTIDE_BINDING	0.923234882	0.94148	1	0
GO_OXIDOREDUCTASE_ACTIVITY_ACTING_ON_A_SULFUR_GROUP_OF_DONORS_OXYGEN_AS_ACCEPTOR	0.923499419	0.93369	1	0
GO_RETINOL_DEHYDROGENASE_ACTIVITY	0.925939559	0.9148	1	0
GO_PROTEIN_SELF_ASSOCIATION	0.926923133	0.9213	1	0
GO_ANKYRIN_REPEAT_BINDING	0.928393302	0.93027	1	0
GO_INSULIN_RECEPTOR_BINDING	0.929158092	0.92823	1	0
GO_RETINOIC_ACID_BINDING	0.929480732	0.93261	1	0
GO_MANGANESE_ION_BINDING	0.929844675	0.93444	1	0
GO_PALMITOYL_COA_HYDROLASE_ACTIVITY	0.930530816	0.93146	1	0
GO_O_ACETYLTRANSFERASE_ACTIVITY	0.930530816	0.92952	1	0
GO_HISTONE_DEMETHYLASE_ACTIVITY_H3_K36_SPECIFIC_	0.932668329	0.93395	1	0
GO_HISTONE_DEMETHYLASE_ACTIVITY_H3_K27_SPECIFIC_	0.932668329	0.93244	1	0
GO_MONOCARBOXYLIC_ACID_BINDING	0.932866345	0.92456	1	0
GO_OXIDOREDUCTASE_ACTIVITY_ACTING_ON_NAD_P_H_HEME_PROTEIN_AS_ACCEPTOR	0.93398858	0.9427	1	0
GO_HEPARIN_BINDING	0.934647145	0.94473	1	0
GO_PEPTIDE_N_ACETYLTRANSFERASE_ACTIVITY	0.935009128	0.93173	1	0
GO_N_ACYLTRANSFERASE_ACTIVITY	0.935009128	0.93138	1	0
GO_N_ACETYLTRANSFERASE_ACTIVITY	0.935009128	0.93185	1	0
GO_ATP_DEPENDENT_DNA_HELICASE_ACTIVITY	0.935102954	0.93159	1	0
GO_DNA_HELICASE_ACTIVITY	0.935102954	0.93328	1	0
GO_COA_HYDROLASE_ACTIVITY	0.935794805	0.93739	1	0
GO_ATPASE_REGULATOR_ACTIVITY	0.936996485	0.91909	1	0
GO_ATPASE_ACTIVATOR_ACTIVITY	0.938041803	0.92308	1	0
GO_ENDODEOXYRIBONUCLEASE_ACTIVITY	0.939150413	0.95172	1	0
GO_BETA_N_ACETYLGLUCOSAMINYLGLYCOPEPTIDE_BETA_1_4_GALACTOSYLTRANSFERASE_ACTIVITY	0.940149626	0.94003	1	0
GO_ADENYLATE_KINASE_ACTIVITY	0.940615569	0.94754	1	0
GO_MYOSIN_V_BINDING	0.94086213	0.94135	1	0
GO_LIPID_ANTIGEN_BINDING	0.942622951	0.94275	1	0
GO_LIPOPEPTIDE_BINDING	0.942622951	0.94209	1	0
GO_LYASE_ACTIVITY	0.943743829	0.93515	1	0
GO_ALDITOL_NADPPLUS_1_OXIDOREDUCTASE_ACTIVITY	0.94727467	0.94607	1	0
GO_STEROID_DEHYDROGENASE_ACTIVITY_ACTING_ON_THE_CH_OH_GROUP_OF_DONORS_NAD_OR_NADP_AS_ACCEPTOR	0.94727467	0.94583	1	0
GO_KETOSTEROID_MONOOXYGENASE_ACTIVITY	0.94727467	0.94658	1	0
GO_SH2_DOMAIN_BINDING	0.947886211	0.93345	1	0
GO_SIALIC_ACID_BINDING	0.949055932	0.9497	1	0
GO_AMINO_ACID_TRANSMEMBRANE_TRANSPORTER_ACTIVITY	0.949069305	0.93478	1	0
GO_OLIGOSACCHARIDE_BINDING	0.949750535	0.95034	1	0
GO_CADMIUM_ION_BINDING	0.950464852	0.95312	1	0
GO_INSULIN_LIKE_GROWTH_FACTOR_RECEPTOR_BINDING	0.952880319	0.96107	1	0
GO_FLAVIN_ADENINE_DINUCLEOTIDE_BINDING	0.953320919	0.9484	1	0
GO_CATALYTIC_ACTIVITY_ACTING_ON_DNA	0.954030582	0.95883	1	0
GO_ACTIN_MONOMER_BINDING	0.954888331	0.95373	1	0
GO_AMP_ACTIVATED_PROTEIN_KINASE_ACTIVITY	0.956893481	0.9572	1	0
GO_CYCLIC_NUCLEOTIDE_DEPENDENT_PROTEIN_KINASE_ACTIVITY	0.956893481	0.95772	1	0
GO_CAMP_DEPENDENT_PROTEIN_KINASE_ACTIVITY	0.956893481	0.95852	1	0
GO_CAMP_DEPENDENT_PROTEIN_KINASE_REGULATOR_ACTIVITY	0.956893481	0.95804	1	0
GO_SINGLE_STRANDED_DNA_ENDODEOXYRIBONUCLEASE_ACTIVITY	0.958096466	0.96442	1	0
GO_3_5_RNA_HELICASE_ACTIVITY	0.958953583	0.95655	1	0
GO_RHO_GUANYL_NUCLEOTIDE_EXCHANGE_FACTOR_ACTIVITY	0.959405747	0.94408	1	0
GO_MITOGEN_ACTIVATED_PROTEIN_KINASE_P38_BINDING	0.959743498	0.96192	1	0
GO_S_ADENOSYL_L_METHIONINE_BINDING	0.959743498	0.96263	1	0
GO_CARNITINE_O_ACYLTRANSFERASE_ACTIVITY	0.960456003	0.96173	1	0
GO_MANNOSE_BINDING	0.962237264	0.96339	1	0
GO_INSULIN_LIKE_GROWTH_FACTOR_II_BINDING	0.962237264	0.96263	1	0
GO_METALLOENDOPEPTIDASE_INHIBITOR_ACTIVITY	0.963662273	0.96476	1	0
GO_OXO_ACID_LYASE_ACTIVITY	0.965799786	0.96632	1	0
GO_TRANSFERASE_ACTIVITY_TRANSFERRING_ACYL_GROUPS_ACYL_GROUPS_CONVERTED_INTO_ALKYL_ON_TRANSFER	0.965799786	0.96591	1	0
GO_PROTEIN_GLUTAMINE_GAMMA_GLUTAMYLTRANSFERASE_ACTIVITY	0.966088441	0.96973	1	0
GO_TRANSMEMBRANE_RECEPTOR_PROTEIN_TYROSINE_KINASE_ADAPTOR_ACTIVITY	0.966216587	0.97389	1	0
GO_DEOXYRIBONUCLEASE_ACTIVITY	0.967264428	0.97831	1	0
GO_G_QUADRUPLEX_DNA_BINDING	0.967581047	0.96909	1	0
GO_PROTEIN_KINASE_C_BINDING	0.968100284	0.96281	1	0
GO_ANION_CHANNEL_ACTIVITY	0.96828329	0.95599	1	0
GO_COFACTOR_BINDING	0.97105019	0.96623	1	0
GO_O_ACYLTRANSFERASE_ACTIVITY	0.971496914	0.96887	1	0
GO_TROPOMYOSIN_BINDING	0.974334471	0.96714	1	0
GO_EXORIBONUCLEASE_ACTIVITY	0.97434984	0.97602	1	0
GO_3_5_EXODEOXYRIBONUCLEASE_ACTIVITY	0.97434984	0.97622	1	0
GO_SINGLE_STRANDED_DNA_EXODEOXYRIBONUCLEASE_ACTIVITY	0.97434984	0.9748	1	0
GO_SINGLE_STRANDED_DNA_3_5_EXODEOXYRIBONUCLEASE_ACTIVITY	0.97434984	0.97491	1	0
GO_COENZYME_BINDING	0.975096396	0.96928	1	0
GO_ACETYLTRANSFERASE_ACTIVITY	0.975564784	0.97473	1	0
GO_PATCHED_BINDING	0.976131101	0.97646	1	0
GO_RRNA_ADENINE_METHYLTRANSFERASE_ACTIVITY	0.977199857	0.97832	1	0
GO_CATALYTIC_ACTIVITY_ACTING_ON_A_RRNA	0.977199857	0.97917	1	0
GO_MALATE_DEHYDROGENASE_ACTIVITY	0.977563073	0.9786	1	0
GO_CONNEXIN_BINDING	0.977912362	0.97758	1	0
GO_RNA_POLYMERASE_II_ACTIVATING_TRANSCRIPTION_FACTOR_BINDING	0.978337815	0.97057	1	0
GO_ALCOHOL_DEHYDROGENASE_NADPPLUS_ACTIVITY	0.979625692	0.97812	1	0
GO_OXYGEN_BINDING	0.981230491	0.98518	1	0
GO_SULFUR_COMPOUND_BINDING	0.981468915	0.98238	1	0
GO_RNA_HELICASE_ACTIVITY	0.98486366	0.98144	1	0
GO_NITRIC_OXIDE_SYNTHASE_BINDING	0.985973088	0.98738	1	0
GO_CARBOXY_LYASE_ACTIVITY	0.987843935	0.9809	1	0
GO_TRANSMEMBRANE_RECEPTOR_PROTEIN_SERINE_THREONINE_KINASE_BINDING	0.990024938	0.99085	1	0
GO_ACTIVIN_RECEPTOR_BINDING	0.990024938	0.99123	1	0
GO_PURINE_NTP_DEPENDENT_HELICASE_ACTIVITY	0.990025215	0.98677	1	0
GO_SYNDECAN_BINDING	0.991093705	0.99145	1	0
GO_RETINAL_DEHYDROGENASE_ACTIVITY	0.99164274	0.98944	1	0
GO_DOUBLE_STRANDED_TELOMERIC_DNA_BINDING	0.993091951	0.99271	1	0
GO_INWARD_RECTIFIER_POTASSIUM_CHANNEL_ACTIVITY	0.993238334	0.99044	1	0
GO_ENOYL_COA_HYDRATASE_ACTIVITY	0.994656205	0.99617	1	0
GO_CARBON_CARBON_LYASE_ACTIVITY	0.995262296	0.9936	1	0
GO_FAD_BINDING	0.995720542	0.99784	1	0
GO_HELICASE_ACTIVITY	0.99838116	0.99815	1	0
GO_3_5_EXONUCLEASE_ACTIVITY	0.998658087	0.99837	1	0
GO_PEPTIDE_ANTIGEN_BINDING	0.999643748	1	1	0
GO_SERINE_TYPE_EXOPEPTIDASE_ACTIVITY	NA	1	1	0
GO_BETA_2_MICROGLOBULIN_BINDING	NA	1	1	0
GO_PHOSPHATIDYLINOSITOL_3_5_BISPHOSPHATE_3_PHOSPHATASE_ACTIVITY	NA	1	1	0
GO_I_SMAD_BINDING	NA	1	1	0
GO_PROTEASOME_BINDING	NA	1	1	0
GO_DNA_N_GLYCOSYLASE_ACTIVITY	NA	1	1	0
GO_PHOSPHATIDYLINOSITOL_MONOPHOSPHATE_PHOSPHATASE_ACTIVITY	NA	1	1	0
GO_PRENYLTRANSFERASE_ACTIVITY	NA	1	1	0
GO_PEPTIDE_HORMONE_RECEPTOR_BINDING	NA	1	1	0
GO_MHC_CLASS_II_RECEPTOR_ACTIVITY	NA	1	1	0
GO_INOSITOL_TETRAKISPHOSPHATE_PHOSPHATASE_ACTIVITY	NA	1	1	0
GO_SERINE_TYPE_CARBOXYPEPTIDASE_ACTIVITY	NA	1	1	0
GO_ESTRADIOL_17_BETA_DEHYDROGENASE_ACTIVITY	NA	1	1	0
GO_MICROTUBULE_SEVERING_ATPASE_ACTIVITY	NA	1	1	0
GO_IMMUNOGLOBULIN_RECEPTOR_BINDING	NA	1	1	0
GO_PHOSPHOTRANSFERASE_ACTIVITY_FOR_OTHER_SUBSTITUTED_PHOSPHATE_GROUPS	NA	1	1	0
GO_BETA_1_3_GALACTOSYLTRANSFERASE_ACTIVITY	NA	1	1	0
GO_VOLTAGE_GATED_CHLORIDE_CHANNEL_ACTIVITY	NA	1	1	0
GO_MHC_CLASS_II_PROTEIN_COMPLEX_BINDING	NA	1	1	0
GO_RAGE_RECEPTOR_BINDING	NA	1	1	0
GO_SUPEROXIDE_GENERATING_NADPH_OXIDASE_ACTIVITY	NA	1	1	0
GO_CARBON_SULFUR_LYASE_ACTIVITY	NA	1	1	0
GO_ANNEALING_ACTIVITY	NA	1	1	0
GO_MAP_KINASE_PHOSPHATASE_ACTIVITY	NA	1	1	0
GO_HEPARAN_SULFATE_PROTEOGLYCAN_BINDING	NA	1	1	0
GO_OXIDOREDUCTASE_ACTIVITY_ACTING_ON_NAD_P_H_OXYGEN_AS_ACCEPTOR	NA	1	1	0
GO_BITTER_TASTE_RECEPTOR_ACTIVITY	NA	1	1	0
GO_PROTEIN_HORMONE_RECEPTOR_ACTIVITY	NA	1	1	0
GO_INTRAMOLECULAR_TRANSFERASE_ACTIVITY_PHOSPHOTRANSFERASES	NA	1	1	0
GO_TYPE_I_INTERFERON_RECEPTOR_BINDING	NA	1	1	0
GO_GTPASE_ACTIVATING_PROTEIN_BINDING	NA	1	1	0
GO_PHOSPHOTRANSFERASE_ACTIVITY_NITROGENOUS_GROUP_AS_ACCEPTOR	NA	1	1	0
GO_INTRAMOLECULAR_OXIDOREDUCTASE_ACTIVITY_TRANSPOSING_C_C_BONDS	NA	1	1	0
GO_SULFURIC_ESTER_HYDROLASE_ACTIVITY	NA	1	1	0
GO_CXCR_CHEMOKINE_RECEPTOR_BINDING	NA	1	1	0
GO_DOPAMINE_BINDING	NA	1	1	0
GO_ACTIN_DEPENDENT_ATPASE_ACTIVITY	NA	1	1	0
GO_POLYOL_TRANSMEMBRANE_TRANSPORTER_ACTIVITY	NA	1	1	0
GO_POLY_A_SPECIFIC_RIBONUCLEASE_ACTIVITY	NA	1	1	0
GO_DEATH_RECEPTOR_ACTIVITY	NA	1	1	0
GO_ARYLSULFATASE_ACTIVITY	NA	1	1	0
GO_SODIUM_ION_BINDING	NA	1	1	0
GO_INTRAMOLECULAR_OXIDOREDUCTASE_ACTIVITY_INTERCONVERTING_ALDOSES_AND_KETOSES	NA	1	1	0
GO_INOSITOL_TRISPHOSPHATE_PHOSPHATASE_ACTIVITY	NA	1	1	0
GO_PEPTIDYLTRANSFERASE_ACTIVITY	NA	1	1	0
GO_L_ORNITHINE_TRANSMEMBRANE_TRANSPORTER_ACTIVITY	NA	1	1	0
GO_SULFUR_AMINO_ACID_TRANSMEMBRANE_TRANSPORTER_ACTIVITY	NA	1	1	0
GO_3_KETO_STEROL_REDUCTASE_ACTIVITY	NA	1	1	0
GO_PEROXISOME_TARGETING_SEQUENCE_BINDING	NA	1	1	0
GO_Y_FORM_DNA_BINDING	NA	1	1	0
GO_OXIDIZED_BASE_LESION_DNA_N_GLYCOSYLASE_ACTIVITY	NA	1	1	0
GO_RNA_POLYMERASE_III_GENERAL_TRANSCRIPTION_INITIATION_FACTOR_ACTIVITY	NA	1	1	0
GO_RNA_POLYMERASE_I_CORE_BINDING	NA	1	1	0
GO_RNA_POLYMERASE_II_ACTIVITY	NA	1	1	0
GO_N_ACETYLGLUCOSAMINE_6_O_SULFOTRANSFERASE_ACTIVITY	NA	1	1	0
GO_DOPAMINE_NEUROTRANSMITTER_RECEPTOR_ACTIVITY_COUPLED_VIA_GI_GO	NA	1	1	0
GO_TRACE_AMINE_RECEPTOR_ACTIVITY	NA	1	1	0
GO_LIPID_KINASE_ACTIVITY	NA	1	1	0
GO_COMPLEMENT_COMPONENT_C3B_BINDING	NA	1	1	0
GO_LIPOPOLYSACCHARIDE_RECEPTOR_ACTIVITY	NA	1	1	0
GO_G_QUADRUPLEX_RNA_BINDING	NA	1	1	0
GO_DYSTROGLYCAN_BINDING	NA	1	1	0
GO_ALPHA_N_ACETYLNEURAMINATE_ALPHA_2_8_SIALYLTRANSFERASE_ACTIVITY	NA	1	1	0
GO_2_ACYLGLYCEROL_O_ACYLTRANSFERASE_ACTIVITY	NA	1	1	0
GO_1_ALKYL_2_ACETYLGLYCEROPHOSPHOCHOLINE_ESTERASE_ACTIVITY	NA	1	1	0
GO_3_BETA_HYDROXY_DELTA5_STEROID_DEHYDROGENASE_ACTIVITY	NA	1	1	0
GO_DNA_TOPOISOMERASE_ACTIVITY	NA	1	1	0
GO_GPI_ANCHOR_TRANSAMIDASE_ACTIVITY	NA	1	1	0
GO_ACYL_COA_LIGASE_ACTIVITY	NA	1	1	0
GO_ALDEHYDE_DEHYDROGENASE_NAD_P_PLUS_ACTIVITY	NA	1	1	0
GO_AMINOACYLASE_ACTIVITY	NA	1	1	0
GO_ARYLESTERASE_ACTIVITY	NA	1	1	0
GO_CARBONYL_REDUCTASE_NADPH_ACTIVITY	NA	1	1	0
GO_CYTIDINE_DEAMINASE_ACTIVITY	NA	1	1	0
GO_ATP_DEPENDENT_PEPTIDASE_ACTIVITY	NA	1	1	0
GO_GUANYLATE_CYCLASE_ACTIVITY	NA	1	1	0
GO_HEXOKINASE_ACTIVITY	NA	1	1	0
GO_INOSITOL_POLYPHOSPHATE_5_PHOSPHATASE_ACTIVITY	NA	1	1	0
GO_LACTATE_DEHYDROGENASE_ACTIVITY	NA	1	1	0
GO_L_LACTATE_DEHYDROGENASE_ACTIVITY	NA	1	1	0
GO_N_N_DIMETHYLANILINE_MONOOXYGENASE_ACTIVITY	NA	1	1	0
GO_DEOXYRIBONUCLEASE_I_ACTIVITY	NA	1	1	0
GO_BETA_GALACTOSIDASE_ACTIVITY	NA	1	1	0
GO_OLIGOSACCHARYL_TRANSFERASE_ACTIVITY	NA	1	1	0
GO_PEPTIDE_ALPHA_N_ACETYLTRANSFERASE_ACTIVITY	NA	1	1	0
GO_PHOSPHORYLASE_ACTIVITY	NA	1	1	0
GO_PROTEIN_GERANYLGERANYLTRANSFERASE_ACTIVITY	NA	1	1	0
GO_PROTEIN_ARGININE_DEIMINASE_ACTIVITY	NA	1	1	0
GO_PHOSPHORYLASE_KINASE_ACTIVITY	NA	1	1	0
GO_RIBOSOMAL_PROTEIN_S6_KINASE_ACTIVITY	NA	1	1	0
GO_PROTEIN_LYSINE_6_OXIDASE_ACTIVITY	NA	1	1	0
GO_CALCIUM_DEPENDENT_PROTEIN_SERINE_THREONINE_PHOSPHATASE_ACTIVITY	NA	1	1	0
GO_RIBOSE_PHOSPHATE_DIPHOSPHOKINASE_ACTIVITY	NA	1	1	0
GO_SPHINGOMYELIN_PHOSPHODIESTERASE_ACTIVITY	NA	1	1	0
GO_CAMP_DEPENDENT_PROTEIN_KINASE_INHIBITOR_ACTIVITY	NA	1	1	0
GO_COMPLEMENT_RECEPTOR_ACTIVITY	NA	1	1	0
GO_INTERLEUKIN_1_RECEPTOR_ACTIVITY	NA	1	1	0
GO_DOPAMINE_NEUROTRANSMITTER_RECEPTOR_ACTIVITY	NA	1	1	0
GO_N_FORMYL_PEPTIDE_RECEPTOR_ACTIVITY	NA	1	1	0
GO_OPIOID_RECEPTOR_ACTIVITY	NA	1	1	0
GO_SOMATOSTATIN_RECEPTOR_ACTIVITY	NA	1	1	0
GO_FIBROBLAST_GROWTH_FACTOR_ACTIVATED_RECEPTOR_ACTIVITY	NA	1	1	0
GO_TUMOR_NECROSIS_FACTOR_ACTIVATED_RECEPTOR_ACTIVITY	NA	1	1	0
GO_TRANSFORMING_GROWTH_FACTOR_BETA_RECEPTOR_CYTOPLASMIC_MEDIATOR_ACTIVITY	NA	1	1	0
GO_CILIARY_NEUROTROPHIC_FACTOR_RECEPTOR_BINDING	NA	1	1	0
GO_L_GLUTAMATE_TRANSMEMBRANE_TRANSPORTER_ACTIVITY	NA	1	1	0
GO_INORGANIC_PHOSPHATE_TRANSMEMBRANE_TRANSPORTER_ACTIVITY	NA	1	1	0
GO_PURINE_NUCLEOBASE_TRANSMEMBRANE_TRANSPORTER_ACTIVITY	NA	1	1	0
GO_ATP_TRANSMEMBRANE_TRANSPORTER_ACTIVITY	NA	1	1	0
GO_COPPER_ION_TRANSMEMBRANE_TRANSPORTER_ACTIVITY	NA	1	1	0
GO_VITAMIN_D_BINDING	NA	1	1	0
GO_11_CIS_RETINAL_BINDING	NA	1	1	0
GO_GALACTOSE_BINDING	NA	1	1	0
GO_TRANSLATION_TERMINATION_FACTOR_ACTIVITY	NA	1	1	0
GO_PRIMARY_AMINE_OXIDASE_ACTIVITY	NA	1	1	0
GO_CAMP_RESPONSE_ELEMENT_BINDING_PROTEIN_BINDING	NA	1	1	0
GO_PROTEIN_PRENYLTRANSFERASE_ACTIVITY	NA	1	1	0
GO_THIOREDOXIN_PEROXIDASE_ACTIVITY	NA	1	1	0
GO_PHOSPHATIDYLETHANOLAMINE_BINDING	NA	1	1	0
GO_HEPARAN_SULFATE_GLUCOSAMINE_3_SULFOTRANSFERASE_1_ACTIVITY	NA	1	1	0
GO_PALMITOYL_PROTEIN_HYDROLASE_ACTIVITY	NA	1	1	0
GO_UDP_GALACTOSE_BETA_N_ACETYLGLUCOSAMINE_BETA_1_3_GALACTOSYLTRANSFERASE_ACTIVITY	NA	1	1	0
GO_N_ACETYLLACTOSAMINIDE_BETA_1_3_N_ACETYLGLUCOSAMINYLTRANSFERASE_ACTIVITY	NA	1	1	0
GO_PROTON_EXPORTING_ATPASE_ACTIVITY_PHOSPHORYLATIVE_MECHANISM	NA	1	1	0
GO_GLYCEROPHOSPHODIESTER_PHOSPHODIESTERASE_ACTIVITY	NA	1	1	0
GO_DOUBLE_STRANDED_METHYLATED_DNA_BINDING	NA	1	1	0
GO_ADENYLATE_CYCLASE_ACTIVATOR_ACTIVITY	NA	1	1	0
GO_THROMBIN_ACTIVATED_RECEPTOR_ACTIVITY	NA	1	1	0
GO_PHOSPHATE_ION_TRANSMEMBRANE_TRANSPORTER_ACTIVITY	NA	1	1	0
GO_LACTATE_TRANSMEMBRANE_TRANSPORTER_ACTIVITY	NA	1	1	0
GO_GLYCEROL_TRANSMEMBRANE_TRANSPORTER_ACTIVITY	NA	1	1	0
GO_AROMATIC_AMINO_ACID_TRANSMEMBRANE_TRANSPORTER_ACTIVITY	NA	1	1	0
GO_BASIC_AMINO_ACID_TRANSMEMBRANE_TRANSPORTER_ACTIVITY	NA	1	1	0
GO_ARGININE_TRANSMEMBRANE_TRANSPORTER_ACTIVITY	NA	1	1	0
GO_L_ASPARTATE_TRANSMEMBRANE_TRANSPORTER_ACTIVITY	NA	1	1	0
GO_L_GLUTAMINE_TRANSMEMBRANE_TRANSPORTER_ACTIVITY	NA	1	1	0
GO_L_LYSINE_TRANSMEMBRANE_TRANSPORTER_ACTIVITY	NA	1	1	0
GO_L_SERINE_TRANSMEMBRANE_TRANSPORTER_ACTIVITY	NA	1	1	0
GO_NUCLEOBASE_TRANSMEMBRANE_TRANSPORTER_ACTIVITY	NA	1	1	0
GO_PURINE_NUCLEOTIDE_TRANSMEMBRANE_TRANSPORTER_ACTIVITY	NA	1	1	0
GO_ADP_TRANSMEMBRANE_TRANSPORTER_ACTIVITY	NA	1	1	0
GO_ACYL_CARNITINE_TRANSMEMBRANE_TRANSPORTER_ACTIVITY	NA	1	1	0
GO_HEME_TRANSPORTER_ACTIVITY	NA	1	1	0
GO_FATTY_ACID_TRANSMEMBRANE_TRANSPORTER_ACTIVITY	NA	1	1	0
GO_PROTON_CHANNEL_ACTIVITY	NA	1	1	0
GO_KAINATE_SELECTIVE_GLUTAMATE_RECEPTOR_ACTIVITY	NA	1	1	0
GO_SODIUM_DEPENDENT_PHOSPHATE_TRANSMEMBRANE_TRANSPORTER_ACTIVITY	NA	1	1	0
GO_PEPTIDE_PROTON_SYMPORTER_ACTIVITY	NA	1	1	0
GO_P_P_BOND_HYDROLYSIS_DRIVEN_PROTEIN_TRANSMEMBRANE_TRANSPORTER_ACTIVITY	NA	1	1	0
GO_EFFLUX_TRANSMEMBRANE_TRANSPORTER_ACTIVITY	NA	1	1	0
GO_DNA_TRANSLOCASE_ACTIVITY	NA	1	1	0
GO_GALACTOSIDASE_ACTIVITY	NA	1	1	0
GO_PEPTIDOGLYCAN_RECEPTOR_ACTIVITY	NA	1	1	0
GO_AMYLASE_ACTIVITY	NA	1	1	0
GO_NAD_P_H_OXIDASE_ACTIVITY	NA	1	1	0
GO_SUPEROXIDE_GENERATING_NADPH_OXIDASE_ACTIVATOR_ACTIVITY	NA	1	1	0
GO_RNA_POLYMERASE_II_GENERAL_TRANSCRIPTION_INITIATION_FACTOR_ACTIVITY	NA	1	1	0
GO_RRNA_GUANINE_METHYLTRANSFERASE_ACTIVITY	NA	1	1	0
GO_C_X_C_CHEMOKINE_RECEPTOR_ACTIVITY	NA	1	1	0
GO_PHEROMONE_RECEPTOR_ACTIVITY	NA	1	1	0
GO_METALLOCHAPERONE_ACTIVITY	NA	1	1	0
GO_COPPER_CHAPERONE_ACTIVITY	NA	1	1	0
GO_OXIDOREDUCTASE_ACTIVITY_ACTING_ON_THE_ALDEHYDE_OR_OXO_GROUP_OF_DONORS_DISULFIDE_AS_ACCEPTOR	NA	1	1	0
GO_OXIDOREDUCTASE_ACTIVITY_ACTING_ON_OTHER_NITROGENOUS_COMPOUNDS_AS_DONORS	NA	1	1	0
GO_OXIDOREDUCTASE_ACTIVITY_ACTING_ON_DIPHENOLS_AND_RELATED_SUBSTANCES_AS_DONORS	NA	1	1	0
GO_OXIDOREDUCTASE_ACTIVITY_ACTING_ON_PAIRED_DONORS_WITH_INCORPORATION_OR_REDUCTION_OF_MOLECULAR_OXYGEN_REDUCED_PTERIDINE_AS_ONE_DONOR_AND_INCORPORATION_OF_ONE_ATOM_OF_OXYGEN	NA	1	1	0
GO_OXIDOREDUCTASE_ACTIVITY_ACTING_ON_PAIRED_DONORS_WITH_INCORPORATION_OR_REDUCTION_OF_MOLECULAR_OXYGEN_REDUCED_ASCORBATE_AS_ONE_DONOR_AND_INCORPORATION_OF_ONE_ATOM_OF_OXYGEN	NA	1	1	0
GO_OXIDOREDUCTASE_ACTIVITY_OXIDIZING_METAL_IONS_OXYGEN_AS_ACCEPTOR	NA	1	1	0
GO_OXIDOREDUCTASE_ACTIVITY_ACTING_ON_CH_OR_CH2_GROUPS	NA	1	1	0
GO_DIPHOSPHOTRANSFERASE_ACTIVITY	NA	1	1	0
GO_SULFURTRANSFERASE_ACTIVITY	NA	1	1	0
GO_ALDEHYDE_LYASE_ACTIVITY	NA	1	1	0
GO_AMIDINE_LYASE_ACTIVITY	NA	1	1	0
GO_LIGASE_ACTIVITY_FORMING_CARBON_CARBON_BONDS	NA	1	1	0
GO_G_PROTEIN_COUPLED_ACETYLCHOLINE_RECEPTOR_ACTIVITY	NA	1	1	0
GO_SUMO_SPECIFIC_PROTEASE_ACTIVITY	NA	1	1	0
GO_EXTRACELLULARLY_GLYCINE_GATED_CHLORIDE_CHANNEL_ACTIVITY	NA	1	1	0
GO_U6_SNRNA_BINDING	NA	1	1	0
GO_PHOSPHOLIPID_SCRAMBLASE_ACTIVITY	NA	1	1	0
GO_CDP_ALCOHOL_PHOSPHATIDYLTRANSFERASE_ACTIVITY	NA	1	1	0
GO_PHOSPHATIDYLINOSITOL_N_ACETYLGLUCOSAMINYLTRANSFERASE_ACTIVITY	NA	1	1	0
GO_IMMUNOGLOBULIN_RECEPTOR_ACTIVITY	NA	1	1	0
GO_IGE_BINDING	NA	1	1	0
GO_C_X_C_CHEMOKINE_BINDING	NA	1	1	0
GO_SERINE_TRANSMEMBRANE_TRANSPORTER_ACTIVITY	NA	1	1	0
GO_BENZODIAZEPINE_RECEPTOR_BINDING	NA	1	1	0
GO_STRUCTURAL_CONSTITUENT_OF_TOOTH_ENAMEL	NA	1	1	0
GO_PROTEIN_PHOSPHATASE_2B_BINDING	NA	1	1	0
GO_INTERLEUKIN_17_RECEPTOR_ACTIVITY	NA	1	1	0
GO_TRANSFORMING_GROWTH_FACTOR_BETA_RECEPTOR_PATHWAY_SPECIFIC_CYTOPLASMIC_MEDIATOR_ACTIVITY	NA	1	1	0
GO_U4_SNRNA_BINDING	NA	1	1	0
GO_PRE_MRNA_3_SPLICE_SITE_BINDING	NA	1	1	0
GO_THIAMINE_PYROPHOSPHATE_BINDING	NA	1	1	0
GO_TROPONIN_I_BINDING	NA	1	1	0
GO_TELETHONIN_BINDING	NA	1	1	0
GO_BETA_2_ADRENERGIC_RECEPTOR_BINDING	NA	1	1	0
GO_CCR6_CHEMOKINE_RECEPTOR_BINDING	NA	1	1	0
GO_G_PROTEIN_COUPLED_SEROTONIN_RECEPTOR_BINDING	NA	1	1	0
GO_OLFACTORY_RECEPTOR_BINDING	NA	1	1	0
GO_VERY_LONG_CHAIN_FATTY_ACID_COA_LIGASE_ACTIVITY	NA	1	1	0
GO_MYOSIN_LIGHT_CHAIN_BINDING	NA	1	1	0
GO_CLATHRIN_LIGHT_CHAIN_BINDING	NA	1	1	0
GO_ACROSIN_BINDING	NA	1	1	0
GO_HISTONE_DEMETHYLASE_ACTIVITY_H3_K4_SPECIFIC_	NA	1	1	0
GO_DEOXYRIBONUCLEOTIDE_BINDING	NA	1	1	0
GO_CALMODULIN_DEPENDENT_PROTEIN_PHOSPHATASE_ACTIVITY	NA	1	1	0
GO_RNA_STRAND_ANNEALING_ACTIVITY	NA	1	1	0
GO_APOLIPOPROTEIN_RECEPTOR_BINDING	NA	1	1	0
GO_U3_SNORNA_BINDING	NA	1	1	0
GO_BOX_H_ACA_SNORNA_BINDING	NA	1	1	0
GO_PHOSPHATIDYLINOSITOL_TRISPHOSPHATE_PHOSPHATASE_ACTIVITY	NA	1	1	0
GO_SIRNA_BINDING	NA	1	1	0
GO_LIPASE_BINDING	NA	1	1	0
GO_AP_1_ADAPTOR_COMPLEX_BINDING	NA	1	1	0
GO_OLIGOPEPTIDE_TRANSMEMBRANE_TRANSPORTER_ACTIVITY	NA	1	1	0
GO_ANNEALING_HELICASE_ACTIVITY	NA	1	1	0
GO_GLUTATHIONE_HYDROLASE_ACTIVITY	NA	1	1	0
GO_PROTEASOME_ACTIVATING_ATPASE_ACTIVITY	NA	1	1	0
GO_K48_LINKED_POLYUBIQUITIN_MODIFICATION_DEPENDENT_PROTEIN_BINDING	NA	1	1	0
GO_COLLAGEN_RECEPTOR_ACTIVITY	NA	1	1	0
GO_NODAL_BINDING	NA	1	1	0
GO_MHC_CLASS_II_PROTEIN_BINDING	NA	1	1	0
GO_ASPARTIC_ENDOPEPTIDASE_ACTIVITY_INTRAMEMBRANE_CLEAVING	NA	1	1	0
GO_CD4_RECEPTOR_BINDING	NA	1	1	0
GO_FUCOSE_BINDING	NA	1	1	0
GO_LIPOPROTEIN_TRANSPORTER_ACTIVITY	NA	1	1	0
GO_ORNITHINE_DECARBOXYLASE_REGULATOR_ACTIVITY	NA	1	1	0
GO_5_3_DNA_HELICASE_ACTIVITY	NA	1	1	0
GO_ATP_DEPENDENT_5_3_DNA_HELICASE_ACTIVITY	NA	1	1	0
GO_KINETOCHORE_BINDING	NA	1	1	0
GO_MOLYBDOPTERIN_COFACTOR_BINDING	NA	1	1	0
GO_GLYCERALDEHYDE_3_PHOSPHATE_DEHYDROGENASE_NADPLUS__NON_PHOSPHORYLATING_ACTIVITY	NA	1	1	0
GO_HISTONE_ACETYLTRANSFERASE_ACTIVITY_H4_K5_SPECIFIC_	NA	1	1	0
GO_SMALL_PROTEIN_ACTIVATING_ENZYME_BINDING	NA	1	1	0
GO_ALPHA_CATENIN_BINDING	NA	1	1	0
GO_TRAIL_BINDING	NA	1	1	0
GO_VIRION_BINDING	NA	1	1	0
GO_ALPHA_1_3_FUCOSYLTRANSFERASE_ACTIVITY	NA	1	1	0
GO_TESTOSTERONE_DEHYDROGENASE_NADPLUS_ACTIVITY	NA	1	1	0
GO_1_ACYLGLYCEROPHOSPHOCHOLINE_O_ACYLTRANSFERASE_ACTIVITY	NA	1	1	0
GO_CALCIUM_DEPENDENT_PHOSPHOLIPASE_A2_ACTIVITY	NA	1	1	0
GO_CALCIUM_INDEPENDENT_PHOSPHOLIPASE_A2_ACTIVITY	NA	1	1	0
GO_ADP_RIBOSE_DIPHOSPHATASE_ACTIVITY	NA	1	1	0
GO_BUTYRATE_COA_LIGASE_ACTIVITY	NA	1	1	0
GO_GLYCINE_N_ACYLTRANSFERASE_ACTIVITY	NA	1	1	0
GO_CXCR3_CHEMOKINE_RECEPTOR_BINDING	NA	1	1	0
GO_SPHINGOSINE_N_ACYLTRANSFERASE_ACTIVITY	NA	1	1	0
GO_ICOSANOID_BINDING	NA	1	1	0
GO_ICOSATETRAENOIC_ACID_BINDING	NA	1	1	0
GO_ARACHIDONIC_ACID_BINDING	NA	1	1	0
GO_RS_DOMAIN_BINDING	NA	1	1	0
GO_PHOSPHOSERINE_RESIDUE_BINDING	NA	1	1	0
GO_PYRUVATE_TRANSMEMBRANE_TRANSPORTER_ACTIVITY	NA	1	1	0
GO_COENZYME_TRANSMEMBRANE_TRANSPORTER_ACTIVITY	NA	1	1	0
GO_FATZ_BINDING	NA	1	1	0
GO_NOREPINEPHRINE_BINDING	NA	1	1	0
GO_CORTICOTROPIN_RELEASING_HORMONE_RECEPTOR_BINDING	NA	1	1	0
GO_PEROXIREDOXIN_ACTIVITY	NA	1	1	0
GO_PROTEIN_CARBOXYL_O_METHYLTRANSFERASE_ACTIVITY	NA	1	1	0
GO_PHOSPHATIDYLINOSITOL_BISPHOSPHATE_KINASE_ACTIVITY	NA	1	1	0
GO_CYCLIN_DEPENDENT_PROTEIN_SERINE_THREONINE_KINASE_ACTIVATOR_ACTIVITY	NA	1	1	0
GO_NUCLEAR_IMPORT_SIGNAL_RECEPTOR_ACTIVITY	NA	1	1	0
GO_SUMO_LIGASE_ACTIVITY	NA	1	1	0
GO_IMPORTIN_ALPHA_FAMILY_PROTEIN_BINDING	NA	1	1	0
GO_RNA_2_O_METHYLTRANSFERASE_ACTIVITY	NA	1	1	0
GO_FRUCTOSE_BINDING	NA	1	1	0
GO_CHROMO_SHADOW_DOMAIN_BINDING	NA	1	1	0
GO_FRUCTOSE_6_PHOSPHATE_BINDING	NA	1	1	0
GO_SMALL_RIBOSOMAL_SUBUNIT_RRNA_BINDING	NA	1	1	0
GO_N_ACYLPHOSPHATIDYLETHANOLAMINE_SPECIFIC_PHOSPHOLIPASE_D_ACTIVITY	NA	1	1	0
GO_URIDYLYLTRANSFERASE_ACTIVITY	NA	1	1	0
GO_BMP_RECEPTOR_BINDING	NA	1	1	0
GO_LEUCINE_BINDING	NA	1	1	0
GO_WD40_REPEAT_DOMAIN_BINDING	NA	1	1	0
GO_VOLTAGE_GATED_CALCIUM_CHANNEL_ACTIVITY_INVOLVED_IN_CARDIAC_MUSCLE_CELL_ACTION_POTENTIAL	NA	1	1	0
GO_ALPHA_GLUCOSIDASE_ACTIVITY	NA	1	1	0
GO_SUPERCOILED_DNA_BINDING	NA	1	1	0
GO_PRE_MRNA_INTRONIC_BINDING	NA	1	1	0
GO_CYSTEINE_TYPE_ENDOPEPTIDASE_ACTIVITY_INVOLVED_IN_APOPTOTIC_SIGNALING_PATHWAY	NA	1	1	0
GO_7SK_SNRNA_BINDING	NA	1	1	0
GO_CALCITONIN_FAMILY_RECEPTOR_ACTIVITY	NA	1	1	0
GO_VOLTAGE_GATED_CALCIUM_CHANNEL_ACTIVITY_INVOLVED_IN_REGULATION_OF_CYTOSOLIC_CALCIUM_LEVELS	NA	1	1	0
GO_VOLTAGE_GATED_CALCIUM_CHANNEL_ACTIVITY_INVOLVED_IN_REGULATION_OF_PRESYNAPTIC_CYTOSOLIC_CALCIUM_LEVELS	NA	1	1	0
GO_ESTROGEN_16_ALPHA_HYDROXYLASE_ACTIVITY	NA	1	1	0
GO_HYPOGLYCIN_A_GAMMA_GLUTAMYL_TRANSPEPTIDASE_ACTIVITY	NA	1	1	0
GO_MYRISTOYL_COA_HYDROLASE_ACTIVITY	NA	1	1	0
GO_ALPHA_AMYLASE_ACTIVITY_RELEASING_MALTOHEXAOSE_	NA	1	1	0
GO_PHOSPHATIDYLINOSITOL_3_5_BISPHOSPHATE_PHOSPHATASE_ACTIVITY	NA	1	1	0
GO_UBIQUITINATION_LIKE_MODIFICATION_DEPENDENT_PROTEIN_BINDING	NA	1	1	0
GO_CLASS_I_DNA_APURINIC_OR_APYRIMIDINIC_SITE_ENDONUCLEASE_ACTIVITY	NA	1	1	0
GO_GENERAL_TRANSCRIPTION_INITIATION_FACTOR_ACTIVITY	NA	1	1	0
GO_CARDIOLIPIN_BINDING	NA	1	1	0
GO_CUPROUS_ION_BINDING	NA	1	1	0
GO_PHOSPHATIDIC_ACID_TRANSPORTER_ACTIVITY	NA	1	1	0
GO_HISTONE_METHYLTRANSFERASE_BINDING	NA	1	1	0
GO_N6_METHYLADENOSINE_CONTAINING_RNA_BINDING	NA	1	1	0
GO_EXTRACELLULAR_MATRIX_PROTEIN_BINDING	NA	1	1	0
GO_PROTEIN_BINDING_BRIDGING_INVOLVED_IN_SUBSTRATE_RECOGNITION_FOR_UBIQUITINATION	NA	1	1	0
GO_RNA_ADENYLYLTRANSFERASE_ACTIVITY	NA	1	1	0
GO_SEQUENCE_SPECIFIC_MRNA_BINDING	NA	1	1	0
